# Supplementary material for: Polyunsaturated aldehydes induce distinct proteomic responses in two diatom-associated bacterial communities
Source: Front Microbiol. 2026 Jun 10;17:1838042. doi: 10.3389/fmicb.2026.1838042 (PMC13290949; doi:10.3389/fmicb.2026.1838042)
Supplement: Supplementary file 2 [file Table_1.XLSX]

## Sheet: Table S1
	N-community		I-community
Treatment	µ (h-1)	Fc (cell mL-1)	µ (h-1)	Fc (cell mL-1)
Ctrl	1.26 ± 0.28	1.03E+05 ± 5.99E+04	1.21 ± 0.04	1.31E+05 ± 9.93E+03
Ctrl MeOH	1.05 ± 0.10	1.65E+05 ± 1.11E+04	1.21 ± 0.04	1.39E+05 ± 5.82E+03
HD 15nM	1.35 ± 0.15	1.54E+05 ± 1.98E+04	1.07 ± 0.23	1.02E+05 ± 3.43E+04
HD 500 nM	1.59 ± 0.04	1.77E+05 ± 1.22E+04	1.07 ± 0.12	1.25E+05 ± 9.29E+03
OD 15 nM	1.12 ± 0.14	1.30E+05 ± 3.25E+04	1.14 ± 0.09	1.28E+05 ± 7.46E+04
OD 500 nM	1.49 ± 0.11	1.13E+05 ± 4.98E+04	1.23 ± 0.15	1.65E+05 ± 3.03E+03
DD 15 nM	1.28 ± 0.09	1.55E+05 ± 1.75E+03	1.32 ± 0.21	2.46E+05 ± 6.71E+04
DD 500 nM	1.13 ± 0.16	1.24E+05 ± 3.03E+04	1.15 ± 0.08	2.19E+05 ± 5.30E+04
MIX 15 nM	1.06 ± 0.08	1.36E+05 ± 5.24E+04	1.28 ± 0.15	3.13E+05 ± 1.12E+05
MIX 500 nM	1.09 ± 0.09	1.29E+05 ± 4.31E+04	1.23 ± 0.11	1.39E+05 ± 3.52E+04
Growth rates and final concentration of native (N-community) and introduced (I-community) bacterial communities. Data are presented as means ± standard deviation (n = 3 biological replicates). Sample key: Ctrl=control cultures; Ctrl MeOH= methanol control cultures; HD = 2E,4E/Z-heptadienal treatment; OD = 2E,4E/Z-octadienal treatment; DD = 2E,4E/Z-decadienal treatment; MIX = HD, OD and DD mixture…

## Sheet: Table S2A
Checked	Protein FDR Confidence: Combined	Master	Protein Group IDs	Accession	Description	Contaminant	Marked as	Exp. q-value: Combined	Sum PEP Score	Coverage [%]	# Peptides	# PSMs	# Unique Peptides	# AAs	MW [kDa]	calc. pI	Score Sequest HT: Sequest HT	# Peptides (by Search Engine): Sequest HT	# Razor Peptides	Abundance Ratio: (Ctrl MeOH, I-community) / (Ctrl MeOH, N-community)	Abundance Ratio: (DD15, N-community) / (Ctrl MeOH, N-community)	Abundance Ratio: (DD15, I-community) / (Ctrl MeOH, I-community)	Abundance Ratio: (MIX15, N-community) / (Ctrl MeOH, N-community)	Abundance Ratio: (MIX15, I-community) / (Ctrl MeOH, I-community)	Abundance Ratio: (MIX500, N-community) / (Ctrl MeOH, N-community)	Abundance Ratio: (MIX500, I-community) / (Ctrl MeOH, I-community)	Abundance Ratio: (DD15, I-community) / (DD15, N-community)	Abundance Ratio: (MIX15, I-community) / (MIX15, N-community)	Abundance Ratio: (MIX500, I-community) / (MIX500, N-community)	Abundance Ratio (log2): (Ctrl MeOH, I-community) / (Ctrl MeOH, N-community)	Abundance Ratio (log2): (DD15, N-community) / (Ctrl MeOH, N-community)	Abundance Ratio (log2): (DD15, I-community) / (Ctrl MeOH, I-community)	Abundance Ratio (log2): (MIX15, N-community) / (Ctrl MeOH, N-community)	Abundance Ratio (log2): (MIX15, I-community) / (Ctrl MeOH, I-community)	Abundance Ratio (log2): (MIX500, N-community) / (Ctrl MeOH, N-community)	Abundance Ratio (log2): (MIX500, I-community) / (Ctrl MeOH, I-community)	Abundance Ratio (log2): (DD15, I-community) / (DD15, N-community)	Abundance Ratio (log2): (MIX15, I-community) / (MIX15, N-community)	Abundance Ratio (log2): (MIX500, I-community) / (MIX500, N-community)	Abundance Ratio Adj. P-Value: (Ctrl MeOH, I-community) / (Ctrl MeOH, N-community)	Abundance Ratio Adj. P-Value: (DD15, N-community) / (Ctrl MeOH, N-community)	Abundance Ratio Adj. P-Value: (DD15, I-community) / (Ctrl MeOH, I-community)	Abundance Ratio Adj. P-Value: (MIX15, N-community) / (Ctrl MeOH, N-community)	Abundance Ratio Adj. P-Value: (MIX15, I-community) / (Ctrl MeOH, I-community)	Abundance Ratio Adj. P-Value: (MIX500, N-community) / (Ctrl MeOH, N-community)	Abundance Ratio Adj. P-Value: (MIX500, I-community) / (Ctrl MeOH, I-community)	Abundance Ratio Adj. P-Value: (DD15, I-community) / (DD15, N-community)	Abundance Ratio Adj. P-Value: (MIX15, I-community) / (MIX15, N-community)	Abundance Ratio Adj. P-Value: (MIX500, I-community) / (MIX500, N-community)
FALSE	High	Master Protein	1	A0A5C1A3Q3	Type II secretion system F family protein OS=Limnoglobus roseus OX=2598579 GN=PX52LOC_00074 PE=4 SV=1	FALSE	Puas_todas_medium	0	2.301	2	1	38	1	319	34.9	9.54	0	1	0
FALSE	High	Master Protein	1755	A0A1A7NM75	Autotransporter domain-containing protein (Fragment) OS=Gallibacterium salpingitidis OX=505341 GN=QS62_11650 PE=4 SV=1	FALSE	Puas_todas_medium	0.001	3.306	1	1	2	1	550	59	4.72	0	1	0
FALSE	High	Master Protein	1757	K0RND4	PDZ domain-containing protein (Fragment) OS=Thalassiosira oceanica OX=159749 GN=THAOC_26760 PE=4 SV=1	FALSE	Thalassiosira oceanica_proteome_UP000266841_2025_03_21	0.004	1.546	2	1	2	1	245	26.1	4.69	0	1	0
FALSE	High	Master Protein	1758	A0A420VBS3	Histidine--tRNA ligase OS=Caldibacillus debilis GB1 OX=1339248 GN=hisS PE=3 SV=1	FALSE	Puas_todas_medium	0	1.998	1	1	6	1	426	48.4	6.19	0	1	0
FALSE	High	Master Protein	1760	A0A7K0LVN7	Trypsin-like serine protease (Fragment) OS=Actinomycetes bacterium OX=1883427 GN=F2874_05765 PE=4 SV=1	FALSE	Puas_todas_medium	0.001	1.882	1	1	7	1	404	39	8.54	0	1	0			100					100					6.64					6.64					1.78191e-17					2.02417e-17
FALSE	High	Master Protein	1761	A0A7G9SS74	histidine kinase OS=Thermomonas carbonis OX=1463158 GN=H9L16_03545 PE=4 SV=1	FALSE	Puas_todas_medium	0.002	1.714	1	1	136	1	879	96.7	8.44	0	1	0
FALSE	High	Master Protein	1762	A0A372III1	DoxX family protein OS=Rhodobacteraceae bacterium W635 OX=2303578 GN=DZD18_01030 PE=3 SV=1	FALSE	Puas_todas_medium	0.002	1.66	4	1	5	1	146	15.2	9.31	0	1	0
FALSE	High	Master Protein	1763	A0A1S1ELM6	DNA topoisomerase 1 OS=Corynebacterium sp. HMSC034A01 OX=1739295 GN=topA PE=3 SV=1	FALSE	Puas_todas_medium	0	2.604	1	1	14	1	964	106.8	8.51	0	1	0					100				100						6.64				6.64						1.93906e-17				1.85709e-17
FALSE	High	Master Protein	3031	A0AAX6BDY5	FAD-binding PCMH-type domain-containing protein OS=Priestia megaterium OX=1404 GN=ShirakiTB12_04030 PE=3 SV=1	FALSE	Puas_todas_medium	0	2.339	2	1	3	1	348	39.2	8.32	0	1	0
FALSE	High	Master Protein	1764	A0A2W6EK97	Uncharacterized protein OS=Pseudonocardiales bacterium OX=2201155 GN=DLM62_20585 PE=4 SV=1	FALSE	Puas_todas_medium	0	4.032	3	2	37	2	443	46	10.24	0	2	0
FALSE	High	Master Protein	1766	A0A1V1W000	Putative regulatory protein OS=Nocardioides sp. PD653 OX=393303 GN=npdR PE=4 SV=1	FALSE	Puas_todas_medium	0	2.271	1	1	15	1	962	105.1	5.66	0	1	0
FALSE	High	Master Protein	1767	A0A6J4J5K4	Proposed peptidoglycan lipid II flippase MurJ (Fragment) OS=uncultured Acetobacteraceae bacterium OX=169975 GN=AVDCRST_MAG08-3091 PE=4 SV=1	FALSE	Puas_todas_medium	0	2.064	1	1	36	1	520	51.4	12.25	0	1	0
FALSE	High	Master Protein	3050	A0A517VX63	von Willebrand factor type A domain protein OS=Gimesia aquarii OX=2527964 GN=V144x_30750 PE=4 SV=1	FALSE	Puas_todas_medium	0.004	1.531	1	1	3	1	602	65.8	5	0	1	0
FALSE	High	Master Protein	3025	A0A2N3W0N7	2-polyprenyl-6-methoxyphenol hydroxylase-like FAD-dependent oxidoreductase OS=Streptomyces sp. TLI_146 OX=1938858 GN=BX283_5044 PE=4 SV=1	FALSE	Puas_todas_medium	0.001	1.86	1	1	2	1	491	52.5	5.92	0	1	0
FALSE	High	Master Protein	1770	A0A522CF60	Transcriptional regulator OS=Phenylobacterium sp OX=1871053 GN=EPN98_23600 PE=4 SV=1	FALSE	Puas_todas_medium	0.002	1.582	4	1	6	1	150	17.1	7.8	0	1	0
FALSE	High	Master Protein	1771	A0A2Z3R686	Malto-oligosyltrehalose synthase OS=Acidiferrobacter sp. SPIII_3 OX=1281578 GN=treY PE=4 SV=1	FALSE	Puas_todas_medium	0.002	1.617	1	1	24	1	1004	109.9	6.21	0	1	0
FALSE	High	Master Protein	3023	A0A2D7NLD0	DUF1592 domain-containing protein OS=Planctomycetaceae bacterium OX=2026779 GN=CMJ57_10380 PE=4 SV=1	FALSE	Puas_todas_medium	0.002	1.67	1	1	8	1	816	91.6	5.43	0	1	0
FALSE	High	Master Protein	1706	A0A7L5T250	Radical SAM protein OS=Streptomyces sp. Rer75 OX=2750011 GN=HYQ63_32090 PE=4 SV=1	FALSE	Puas_todas_medium	0.002	1.656	2	1	3	1	362	38.7	8.51	0	1	0
FALSE	High	Master Protein	1773	A0AA90H0W2	DUF2934 domain-containing protein OS=Streptantibioticus silvisoli OX=2705255 GN=POF50_021985 PE=4 SV=1	FALSE	Puas_todas_medium	0.001	1.919	12	1	21	1	49	5.5	11.46	0	1	0
FALSE	High	Master Protein	1752	A0A4R6JS23	peptidoglycan glycosyltransferase OS=Paractinoplanes brasiliensis OX=52695 GN=C8E87_1858 PE=4 SV=1	FALSE	Puas_todas_medium	0	2.045	1	1	59	1	741	81.6	9.41	0	1	0
FALSE	High	Master Protein	1750	W5YUY3	Uncharacterized protein OS=Marinobacter similis OX=1420916 GN=AU14_18495 PE=4 SV=1	FALSE	Puas_todas_medium	0	2.039	2	1	19	1	242	27	8.46	0	1	0
FALSE	High	Master Protein	3037	A0A544ZK83	CHAT domain-containing protein OS=Microbispora sp. KK1-11 OX=2053005 GN=FLW16_10800 PE=4 SV=1	FALSE	Puas_todas_medium	0	2.05	1	1	7	1	951	98.6	10.29	0	1	0
FALSE	High	Master Protein	1868	A0A7X5C276	Stage II sporulation protein E OS=Paenibacillus sacheonensis OX=742054 GN=spoIIE PE=4 SV=1	FALSE	Puas_todas_medium	0.002	1.6	1	1	2	1	832	91.6	6.14	0	1	0
FALSE	High	Master Protein	1736	A0A1S8KP34	Uracil permease OS=Dolosigranulum pigrum OX=29394 GN=B8A44_01340 PE=3 SV=1	FALSE	Puas_todas_medium	0	2.134	1	1	3	1	431	45.5	5.26	0	1	0
FALSE	High	Master Protein	1737	A0A919P8T4	TIGR02611 family protein OS=Cellulomonas pakistanensis OX=992287 GN=Cpa01nite_11240 PE=4 SV=1	FALSE	Puas_todas_medium	0.002	1.756	4	1	27	1	154	16.1	11.91	0	1	0
FALSE	High	Master Protein	3034	A0A3L7PSE7	DUF6754 domain-containing protein OS=Planctomycetota bacterium OX=2026780 GN=DWH86_01175 PE=4 SV=1	FALSE	Puas_todas_medium	0.004	1.537	2	1	1	1	287	30.3	4.86	0	1	0
FALSE	High	Master Protein	1739	A0A2W6C202	Diguanylate phosphodiesterase OS=Pseudonocardiales bacterium OX=2201155 GN=DLM57_17390 PE=3 SV=1	FALSE	Puas_todas_medium	0	2.017	1	1	13	1	674	72.1	5.45	0	1	0						100				0.01						6.64				-6.64						1.72711e-17				1.92947e-17
FALSE	High	Master Protein	1740	D0LDE5	Pseudouridine synthase OS=Gordonia bronchialis (strain ATCC 25592 / DSM 43247 / BCRC 13721 / JCM 3198 / KCTC 3076 / NBRC 16047 / NCTC 10667) OX=526226 GN=Gbro_0431 PE=4 SV=1	FALSE	Puas_todas_medium	0.002	1.665	2	1	3	1	317	35	8.22	0	1	0
FALSE	High	Master Protein	1751	A0A7W5AFF1	ABC-type branched-subunit amino acid transport system ATPase component/ABC-type branched-subunit amino acid transport system permease subunit OS=Actinoplanes campanulatus OX=113559 GN=FHR83_002886 PE=4 SV=1	FALSE	Puas_todas_medium	0.004	1.562	1	1	4	1	1023	106.1	6.51	0	1	0
FALSE	High	Master Protein	1741	A0A2B8ANQ3	JAB domain-containing protein OS=Streptomyces sp. Ru87 OX=2044307 GN=CRI70_30800 PE=4 SV=1	FALSE	Puas_todas_medium	0.001	1.82	3	1	8	1	224	24.6	5.6	0	1	0
FALSE	High	Master Protein	2668	A0A542H7Y9	EmrB/QacA subfamily drug resistance transporter OS=Streptomyces sp. SLBN-115 OX=2768453 GN=FBY34_7661 PE=4 SV=1	FALSE	Puas_todas_medium	0.002	1.603	1	1	4	1	499	50.6	10.21	0	1	0
FALSE	High	Master Protein	1744	A0A852ZZZ0	Glucosylceramidase OS=Allostreptomyces psammosilenae OX=1892865 GN=FHU37_001084 PE=4 SV=1	FALSE	Puas_todas_medium	0.002	1.682	1	1	2	1	489	52.5	4.91	0	1	0
FALSE	High	Master Protein	1745	C7QCZ7	Aconitate hydratase OS=Catenulispora acidiphila (strain DSM 44928 / JCM 14897 / NBRC 102108 / NRRL B-24433 / ID139908) OX=479433 GN=Caci_1786 PE=3 SV=1	FALSE	Puas_todas_medium	0	2.189	1	1	87	1	882	95	5	0	1	0		100		100		100		0.01	0.01	0.01		6.64		6.64		6.64		-6.64	-6.64	-6.64		2.40319e-17		2.11132e-17		1.72711e-17		2.02417e-17	1.85709e-17	1.92947e-17
FALSE	High	Master Protein	1746	A0A839J9W4	Polysaccharide deacetylase family protein OS=Propioniciclava sp. MC1683 OX=2760309 GN=H5397_07520 PE=4 SV=1	FALSE	Puas_todas_medium	0.002	1.591	3	1	1	1	240	26.6	8.07	0	1	0
FALSE	High	Master Protein	1747	A0A160IKM2	Flagellar motor protein MotA OS=Fictibacillus phosphorivorans OX=1221500 GN=ABE65_003950 PE=3 SV=1	FALSE	Puas_todas_medium	0	2.06	2	1	3	1	261	28.2	6.61	0	1	0
FALSE	High	Master Protein	3033	A0A2P7QFA5	Transposase OS=Sphingomonas deserti OX=2116704 GN=C7I55_24945 PE=4 SV=1	FALSE	Puas_todas_medium	0.004	1.541	3	1	7	1	237	26.2	9.19	0	1	0
FALSE	High	Master Protein	1749	A0A1Q5DBV1	AsnC family transcriptional regulator OS=Streptomyces sp. CB01249 OX=1703929 GN=AMK18_31135 PE=4 SV=1	FALSE	Puas_todas_medium	0.001	1.863	2	1	6	1	357	39.4	8.41	0	1	0
FALSE	High	Master Protein	1742	A0A0L8A7Q9	YeeE/YedE family protein OS=Stenotrophomonas geniculata N1 OX=1167641 GN=W7K_15210 PE=3 SV=1	FALSE	Puas_todas_medium	0.002	1.585	4	1	2	1	145	14.5	11.82	0	1	0
FALSE	High	Master Protein	1774	A0A926YBS0	Uma2 family endonuclease OS=Microcoleus sp. FACHB-68 OX=2692826 GN=H6F73_06870 PE=4 SV=1	FALSE	Puas_todas_medium	0.001	1.769	3	1	5	1	190	21.3	4.97	0	1	0
FALSE	High	Master Protein	1775	A0A9X2LS25	DUF5682 family protein OS=Streptomyces samsunensis OX=459658 GN=NQU54_09655 PE=4 SV=1	FALSE	Puas_todas_medium	0.002	1.66	1	1	9	1	888	92.9	6.05	0	1	0
FALSE	High	Master Protein	3022	A0A0Q2XR29	Competence protein OS=Loktanella sp. 3ANDIMAR09 OX=1225657 GN=AN189_09870 PE=4 SV=1	FALSE	Puas_todas_medium	0	3.562	1	1	9	1	695	72.3	10.43	0	1	0
FALSE	High	Master Protein	1799	A0AB39UJY5	Uncharacterized protein OS=Bifidobacterium fermentum OX=3059035 GN=QN062_08670 PE=4 SV=1	FALSE	Puas_todas_medium	0.001	1.904	2	1	6	1	283	30.3	5.5	0	1	0
FALSE	High	Master Protein	1800	A0A2M7GTV1	UDP-N-acetylmuramate--L-alanine ligase OS=Rhodospirillales bacterium CG15_BIG_FIL_POST_REV_8_21_14_020_66_15 OX=1974092 GN=murC PE=3 SV=1	FALSE	Puas_todas_medium	0.001	1.783	1	1	5	1	486	51.2	5.76	0	1	0
FALSE	High	Master Protein	1801	A0A7X1FT90	Translation initiation factor IF-1 OS=Novosphingobium flavum OX=1778672 GN=infA PE=3 SV=1	FALSE	Puas_todas_medium	0.002	1.593	7	1	15	1	81	9.2	9.25	0	1	0
FALSE	High	Master Protein	1802	A0A109K2P2	4-hydroxytetrahydrobiopterin dehydratase OS=Rhizobium altiplani OX=1864509 GN=AS026_28510 PE=3 SV=1	FALSE	Puas_todas_medium	0	2.128	1	1	5	1	407	45.6	5.38	0	1	0
FALSE	High	Master Protein	3011	A0A2N0XG75	Uncharacterized protein OS=Chryseobacterium sp. PMSZPI OX=1033900 GN=CW752_07085 PE=4 SV=1	FALSE	Puas_todas_medium	0.001	1.773	4	1	2	1	166	17.3	8.43	0	1	0
FALSE	High	Master Protein	1804	I8QTV0	Diguanylate cyclase (GGDEF) domain-containing protein OS=Frankia sp. QA3 OX=710111 GN=FraQA3DRAFT_5770 PE=4 SV=1	FALSE	Puas_todas_medium	0.001	1.876	1	1	7	1	827	85.7	8.79	0	1	0
FALSE	High	Master Protein	1805	A0A6L8VNE6	Acyl dehydratase OS=Frigidibacter albus OX=1465486 GN=GS660_19795 PE=4 SV=1	FALSE	Puas_todas_medium	0	2.171	1	1	22	1	423	47.6	6.49	0	1	0
FALSE	High	Master Protein	1798	A0A1W1YTE1	Periplasmic sensor diguanylate cyclase/phosphodiesterase OS=Rhizobium sp. RU36D OX=1907415 GN=SAMN05880593_10119 PE=4 SV=1	FALSE	Puas_todas_medium	0	2.461	1	1	66	1	904	101.4	6.29	0	1	0
FALSE	High	Master Protein	1806	A0A0S1AXQ5	Serine hydrolase OS=Stenotrophomonas acidaminiphila OX=128780 GN=AOT14_11870 PE=4 SV=1	FALSE	Puas_todas_medium	0	1.996	1	1	11	1	507	55.3	7.25	0	1	0
FALSE	High	Master Protein	3010	A0A931N1G2	Hydantoinase B/oxoprolinase family protein OS=Methylobrevis albus OX=2793297 GN=I5731_18345 PE=3 SV=1	FALSE	Puas_todas_medium	0.004	1.569	0	1	5	1	1208	126.4	5.58	0	1	0					100				100						6.64				6.64						1.93906e-17				1.85709e-17
FALSE	High	Master Protein	3009	A0A1G2YBE8	UvrABC system protein A OS=Planctomycetes bacterium GWF2_50_10 OX=1801959 GN=A2Y07_11375 PE=3 SV=1	FALSE	Puas_todas_medium	0	2.496	1	1	14	1	917	101.8	7.97	0	1	0
FALSE	High	Master Protein	1810	A4Z0E8	Putative haemagglutinin-like (Or adhesin-like) with a signal peptide OS=Bradyrhizobium sp. (strain ORS 278) OX=114615 GN=BRADO5968 PE=4 SV=1	FALSE	Puas_todas_medium	0.004	1.538	0	1	2	1	1639	156.9	8.56	0	1	0			100					100					6.64					6.64					1.78191e-17					2.02417e-17
FALSE	High	Master Protein	3007	A0A1H8BJY7	Penicillin-binding protein 2A OS=Paenibacillus sp. OV219 OX=1884377 GN=SAMN05518847_101914 PE=3 SV=1	FALSE	Puas_todas_medium	0.002	1.651	1	1	3	1	908	97.4	5.19	0	1	0
FALSE	High	Master Protein	1813	A0A2E5EDM8	Phosphoenolpyruvate carboxykinase (ATP) OS=Phycisphaerae bacterium OX=2026778 GN=pckA PE=3 SV=1	FALSE	Puas_todas_medium	0	2.194	1	1	4	1	526	57.5	5.01	0	1	0
FALSE	High	Master Protein	1814	A0A0B5D808	Carbamoyltransferase OS=Streptomyces nodosus OX=40318 GN=hypF PE=3 SV=1	FALSE	Puas_todas_medium	0	1.974	1	1	12	1	795	83.5	7.66	0	1	0
FALSE	High	Master Protein	1815	A0A838KGB6	histidine kinase OS=Sporichthyaceae bacterium OX=2740536 GN=H0U35_10800 PE=4 SV=1	FALSE	Puas_todas_medium	0.002	1.704	1	1	2	1	660	69.7	9.32	0	1	0				100					0.01					6.64					-6.64					2.11132e-17					1.85709e-17
FALSE	High	Master Protein	1807	A0A2S5N1J3	DNA repair protein OS=Hyphomicrobium sp OX=82 GN=CTY28_00200 PE=4 SV=1	FALSE	Puas_todas_medium	0.001	1.904	1	1	18	1	570	59.7	7.31	0	1	0		100	100	100	100	100	100	0.558	0.273	0.896		6.64	6.64	6.64	6.64	6.64	6.64	-0.84	-1.87	-0.16		2.40319e-17	1.78191e-17	2.11132e-17	1.93906e-17	1.72711e-17	1.91048e-17	0.392899	0.0351908	0.889477
FALSE	High	Master Protein	3014	A0A6I1Q7H2	DUF2357 domain-containing protein OS=Vibrio sp. B1Z05 OX=2654980 GN=GCU72_08715 PE=4 SV=1	FALSE	Puas_todas_medium	0.002	1.75	0	1	40	1	1313	149.2	5.74	0	1	0
FALSE	High	Master Protein	1589	K0RL46	Uncharacterized protein OS=Thalassiosira oceanica OX=159749 GN=THAOC_33867 PE=4 SV=1	FALSE	Thalassiosira oceanica_proteome_UP000266841_2025_03_21	0.002	1.709	0	1	2	1	1278	141.6	8.29	0	1	0
FALSE	High	Master Protein	2753	A0A5R9LYD7	HEAT repeat domain-containing protein OS=Streptomyces sp. So13.3 OX=2136173 GN=C8250_037975 PE=4 SV=1	FALSE	Puas_todas_medium	0.002	1.703	0	1	1	1	1571	167.4	6.87	0	1	0
FALSE	High	Master Protein	1777	A0A9E1WNB1	glutamate--cysteine ligase (Fragment) OS=Kordiimonadaceae bacterium OX=2664180 GN=HOH18_11385 PE=3 SV=1	FALSE	Puas_todas_medium	0.002	1.671	2	1	3	1	326	36.7	6.37	0	1	0
FALSE	High	Master Protein	1778	K0QZU5	ATPase AAA-type core domain-containing protein OS=Thalassiosira oceanica OX=159749 GN=THAOC_36661 PE=3 SV=1	FALSE	Thalassiosira oceanica_proteome_UP000266841_2025_03_21	0.001	1.769	3	1	1	1	194	21.8	5.31	0	1	0
FALSE	High	Master Protein	1779	A0A3N2P0S0	Branched-chain amino acid ABC transporter permease OS=Micromonospora sp. HM5-17 OX=2487710 GN=EF879_21980 PE=4 SV=1	FALSE	Puas_todas_medium	0.002	1.675	2	1	7	1	370	36.7	10.93	0	1	0				100					0.01					6.64					-6.64					2.11132e-17					1.85709e-17
FALSE	High	Master Protein	1780	A0A7X4YTK4	Extracellular solute-binding protein OS=Paenibacillus sacheonensis OX=742054 GN=GT003_25275 PE=4 SV=1	FALSE	Puas_todas_medium	0	2.145	1	1	15	1	454	50	5.62	0	1	0
FALSE	High	Master Protein	1781	A0A1B9JIN7	Cell division protein MukB OS=Gilliamella apicola OX=1196095 GN=mukB PE=4 SV=1	FALSE	Puas_todas_medium	0.002	1.691	0	1	7	1	1472	169.6	5.31	0	1	0			100			100	100	100		3.43			6.64			6.64	6.64	6.64		1.78			1.78191e-17			1.72711e-17	1.91048e-17	2.02417e-17		0.0666567
FALSE	High	Master Protein	1782	A0A840QMK5	Superfamily II DNA or RNA helicase OS=Texcoconibacillus texcoconensis OX=1095777 GN=HNQ41_000759 PE=4 SV=1	FALSE	Puas_todas_medium	0.001	1.85	1	1	5	1	659	75.4	9.09	0	1	0
FALSE	High	Master Protein	1783	A0A7G6Z2U3	Iron ABC transporter permease OS=Frigoribacterium sp. NBH87 OX=2596916 GN=F1C15_01175 PE=3 SV=1	FALSE	Puas_todas_medium	0.002	1.665	2	1	1	1	332	31.8	11.43	0	1	0
FALSE	High	Master Protein	1784	A0A3N1AT40	Amidohydrolase 3 domain-containing protein OS=Micromonospora sp. Llam0 OX=2485143 GN=EDC02_1830 PE=4 SV=1	FALSE	Puas_todas_medium	0.002	1.701	1	1	2	1	540	54.9	5.67	0	1	0
FALSE	High	Master Protein	1785	A0A2E0P9W9	DNA 3'-5' helicase OS=Rhodospirillaceae bacterium OX=1898112 GN=CMM71_08585 PE=4 SV=1	FALSE	Puas_todas_medium	0.001	1.77	0	1	25	1	2178	235.7	5.43	0	1	0
FALSE	High	Master Protein	3021	A0A2U2MRQ6	DNA topoisomerase 1 OS=Bifidobacterium catulorum OX=1630173 GN=topA PE=3 SV=1	FALSE	Puas_todas_medium	0	2.187	1	1	12	1	1044	112.2	9.13	0	1	0
FALSE	High	Master Protein	1787	A0A1M7Z3T0	ATP-grasp domain-containing protein OS=Algoriphagus zhangzhouensis OX=1073327 GN=SAMN04488108_0235 PE=4 SV=1	FALSE	Puas_todas_medium	0	2.099	1	1	10	1	405	45.5	6.27	0	1	0				100					0.01					6.64					-6.64					2.11132e-17					1.85709e-17
FALSE	High	Master Protein	3020	A0A401YVZ3	Putative membrane protein OS=Embleya hyalina OX=516124 GN=EHYA_06426 PE=3 SV=1	FALSE	Puas_todas_medium	0.002	1.574	1	1	7	1	711	74.4	8.68	0	1	0
FALSE	High	Master Protein	3019	A0A434FIZ8	5-oxoprolinase OS=Mesorhizobium sp. M2C.T.Ca.TU.002.02.1.1 OX=2496788 GN=EOD07_02805 PE=3 SV=1	FALSE	Puas_todas_medium	0	2.333	0	1	16	1	1210	130.5	6.04	0	1	0		100	100					1.171				6.64	6.64					0.23				2.40319e-17	1.78191e-17					0.97089
FALSE	High	Master Protein	1790	A0A0Q5UX62	Cell division protein FtsK OS=Geodermatophilus sp. Leaf369 OX=1736354 GN=ASG36_21035 PE=3 SV=1	FALSE	Puas_todas_medium	0	1.994	1	1	10	1	862	91.1	6.05	0	1	0		100		100	100			0.01	1.072			6.64		6.64	6.64			-6.64	0.1			2.40319e-17		2.11132e-17	1.93906e-17			2.02417e-17	0.91981
FALSE	High	Master Protein	3018	A0A561TQR4	MarR family protein OS=Streptomyces capillispiralis OX=68182 GN=FHX78_116486 PE=4 SV=1	FALSE	Puas_todas_medium	0.001	1.791	4	1	1	1	170	19.1	4.88	0	1	0
FALSE	High	Master Protein	3017	A0A2P8QCE3	Endonuclease OS=Streptomyces dioscori OX=2109333 GN=C6Y14_09040 PE=4 SV=1	FALSE	Puas_todas_medium	0.001	1.914	1	1	6	1	966	107.5	6.47	0	1	0
FALSE	High	Master Protein	1793	A0A7W7I071	Integral membrane protein OS=Amorphoplanes digitatis OX=1868 GN=BJ971_004561 PE=4 SV=1	FALSE	Puas_todas_medium	0.002	1.755	1	1	4	1	746	79.3	10.59	0	1	0
FALSE	High	Master Protein	3039	A0A0Q8D425	Arginine/agmatine antiporter OS=Lysobacter sp. Root604 OX=1736568 GN=ASD69_01450 PE=3 SV=1	FALSE	Puas_todas_medium	0.002	1.715	1	1	2	1	428	43.6	10.42	0	1	0
FALSE	High	Master Protein	1732	A0A561EKW4	Amino acid adenylation domain-containing protein OS=Kitasatospora atroaurantiaca OX=285545 GN=FB465_1182 PE=4 SV=1	FALSE	Puas_todas_medium	0	2.526	0	1	12	1	4030	433.9	5.36	0	1	0
FALSE	High	Master Protein	1731	A0A7Y1UL90	Tetratricopeptide repeat protein OS=Akkermansiaceae bacterium OX=2562705 GN=HKN82_13020 PE=4 SV=1	FALSE	Puas_todas_medium	0	2.093	1	1	21	1	682	75.2	6.6	0	1	0		100						0.01				6.64						-6.64				2.40319e-17						2.02417e-17
FALSE	High	Master Protein	1730	A0A839SRL8	Spermidine/putrescine transport system permease protein OS=Limibacillus halophilus OX=1579333 GN=FHR98_001411 PE=3 SV=1	FALSE	Puas_todas_medium	0.001	1.775	2	1	3	1	279	31	9.61	0	1	0
FALSE	High	Master Protein	3072	A0A6F8XM22	DUF4188 domain-containing protein OS=Phytohabitans flavus OX=1076124 GN=Pflav_012410 PE=4 SV=1	FALSE	Puas_todas_medium	0.002	1.705	3	1	3	1	184	20.2	8.5	0	1	0
FALSE	High	Master Protein	3070	A0A285N0G5	ATP-dependent helicase Lhr and Lhr-like helicase OS=Pseudomonas sp. URIL14HWK12:I9 OX=1261633 GN=SAMN05660463_00213 PE=4 SV=1	FALSE	Puas_todas_medium	0	2.194	1	1	50	1	820	89.8	9.54	0	1	0
FALSE	High	Master Protein	1675	A0A6P2CXN4	Outer membrane efflux protein OS=Gemmata massiliana OX=1210884 GN=SOIL9_45780 PE=4 SV=1	FALSE	Puas_todas_medium	0.001	1.956	1	1	7	1	763	84.4	7.61	0	1	0
FALSE	High	Master Protein	3069	A0A6L3ITJ1	TonB-dependent receptor OS=Phocaeicola dorei OX=357276 GN=F2Z07_09470 PE=4 SV=1	FALSE	Puas_todas_medium	0	2.379	1	1	24	1	865	98.8	8.92	0	1	0
FALSE	High	Master Protein	1677	A0A4V2ZTD6	Uncharacterized protein OS=Paenibacillus piri OX=2547395 GN=E1757_16085 PE=4 SV=1	FALSE	Puas_todas_medium	0.001	1.854	6	1	1	1	112	12.5	4.74	0	1	0
FALSE	High	Master Protein	2491	A0A2N3BPC0	Hedgehog/Intein (Hint) domain-containing protein OS=Alphaproteobacteria bacterium HGW-Alphaproteobacteria-6 OX=2013669 GN=CVT84_14415 PE=4 SV=1	FALSE	Puas_todas_medium	0.002	1.614	2	1	5	1	338	35.5	6.09	0	1	0
FALSE	High	Master Protein	3066	A0AAJ2UZA0	Uncharacterized protein OS=Streptomyces sp. ME02-6987-2C OX=3028676 GN=PV387_03050 PE=4 SV=1	FALSE	Puas_todas_medium	0	2.012	9	1	10	1	68	7.4	5.01	0	1	0
FALSE	High	Master Protein	1672	A0A9D5UYX5	TolC family protein OS=Magnetococcales bacterium OX=2026759 GN=HQL84_08490 PE=3 SV=1	FALSE	Puas_todas_medium	0.001	1.829	1	1	3	1	653	72.4	7.27	0	1	0
FALSE	High	Master Protein	1680	A0A1Y2MSZ2	Hca operon transcriptional activator OS=Pseudonocardia autotrophica OX=2074 GN=hcaR_7 PE=3 SV=1	FALSE	Puas_todas_medium	0	2.09	2	1	9	1	314	33	7.49	0	1	0
FALSE	High	Master Protein	1682	A0A367FFU8	Thiamine pyrophosphate-binding protein OS=Streptomyces diacarni OX=2800381 GN=DTL70_00580 PE=3 SV=1	FALSE	Puas_todas_medium	0.002	1.653	1	1	7	1	550	56.2	6.54	0	1	0		100				100		0.01		0.01		6.64				6.64		-6.64		-6.64		2.40319e-17				1.72711e-17		2.02417e-17		1.92947e-17
FALSE	High	Master Protein	3065	A0A1M7S279	DNA primase OS=Geodermatophilus obscurus OX=1861 GN=dnaG PE=3 SV=1	FALSE	Puas_todas_medium	0.002	1.676	1	1	5	1	942	102.6	6.76	0	1	0
FALSE	High	Master Protein	1684	A0A101JPC0	TPM domain-containing protein OS=Streptomyces regalis OX=68262 GN=ADL12_26460 PE=4 SV=1	FALSE	Puas_todas_medium	0	2.109	1	1	5	1	551	56.6	7.72	0	1	0
FALSE	High	Master Protein	3063	A0A1Y5E882	Cadherin domain-containing protein OS=Alphaproteobacteria bacterium 46_93_T64 OX=1856292 GN=A9Q83_12845 PE=4 SV=1	FALSE	Puas_todas_medium	0.001	1.812	1	1	5	1	1631	167.7	3.64	0	1	0
FALSE	High	Master Protein	1686	A0A0F5PHC1	Asparagine synthetase domain-containing protein OS=Sphingomonas sp. SRS2 OX=133190 GN=WP12_05750 PE=4 SV=1	FALSE	Puas_todas_medium	0	2.019	1	1	35	1	714	76.8	6.54	0	1	0
FALSE	High	Master Protein	3061	A0A4V2XF88	Acyl-CoA synthetase OS=Actinomadura sp. KC216 OX=2530370 GN=E1264_18745 PE=3 SV=1	FALSE	Puas_todas_medium	0.002	1.675	1	1	3	1	984	105.9	8.24	0	1	0
FALSE	High	Master Protein	1688	A0A537QG72	DUF4340 domain-containing protein OS=Alphaproteobacteria bacterium OX=1913988 GN=E6G85_02070 PE=4 SV=1	FALSE	Puas_todas_medium	0.002	1.611	2	1	9	1	351	37.5	9.44	0	1	0
FALSE	High	Master Protein	1681	A0AAE3KAI8	Uncharacterized protein OS=Natronocella acetinitrilica OX=414046 GN=J2T57_001477 PE=4 SV=1	FALSE	Puas_todas_medium	0.002	1.587	1	1	81	1	429	46.3	5.71	0	1	0
FALSE	High	Master Protein	1671	A0A4Q3DA70	TonB-dependent receptor OS=Sphingomonadales bacterium OX=1978525 GN=EOP61_08750 PE=4 SV=1	FALSE	Puas_todas_medium	0	2.235	1	1	20	1	795	83.9	8.44	0	1	0
FALSE	High	Master Protein	1670	G7GRS8	Putative MarR family transcriptional regulator OS=Gordonia amarae NBRC 15530 OX=1075090 GN=GOAMR_50_00750 PE=4 SV=1	FALSE	Puas_todas_medium	0.002	1.703	4	1	18	1	164	17.9	6.2	0	1	0			100		100	100		100	100	0.01			6.64		6.64	6.64		6.64	6.64	-6.64			1.78191e-17		1.93906e-17	1.72711e-17		2.02417e-17	1.85709e-17	1.92947e-17
FALSE	High	Master Protein	1669	A0A0C5EIL9	Fibronectin type-III domain-containing protein OS=Pseudomonas sp. MRSN 12121 OX=1611770 GN=TO66_04070 PE=4 SV=1	FALSE	Puas_todas_medium	0	1.989	0	1	5	1	1208	131.2	5.53	0	1	0
FALSE	High	Master Protein	3080	A0A9E2FEW8	BtaA family protein OS=Gammaproteobacteria bacterium OX=1913989 GN=KKD25_18545 PE=4 SV=1	FALSE	Puas_todas_medium	0.002	1.701	1	1	6	1	412	46	8.68	0	1	0		100			100			0.01	100			6.64			6.64			-6.64	6.64			2.40319e-17			1.93906e-17			2.02417e-17	1.85709e-17
FALSE	High	Master Protein	1652	A0A2Z2NSW1	Sporulation killing factor maturation protein SkfB OS=Granulosicoccus antarcticus IMCC3135 OX=1192854 GN=skfB PE=4 SV=1	FALSE	Puas_todas_medium	0.004	1.543	2	1	3	1	354	39.2	5.83	0	1	0						100				0.01						6.64				-6.64						1.72711e-17				1.92947e-17
FALSE	High	Master Protein	2363	A0AAE4M3R5	Tape measure protein OS=Vibrio sp. 1-2-3a OX=2650943 GN=F7Y47_09800 PE=4 SV=1	FALSE	Puas_todas_medium	0.001	1.928	1	1	1	1	947	102.3	5.54	0	1	0
FALSE	High	Master Protein	1654	A0A0P0NXM5	Peptidase M20 OS=Caulobacter henricii OX=69395 GN=AQ619_02880 PE=3 SV=1	FALSE	Puas_todas_medium	0	2.145	1	1	19	1	491	51.6	7.21	0	1	0
FALSE	High	Master Protein	1655	A0A936R3A8	Fibronectin type III domain-containing protein OS=Nostocoides sp OX=1917966 GN=IPL94_09520 PE=4 SV=1	FALSE	Puas_todas_medium	0.002	1.608	0	1	5	1	2049	211.1	5.43	0	1	0					100				100						6.64				6.64						1.93906e-17				1.85709e-17
FALSE	High	Master Protein	3078	A0A940DV73	Ribosomal RNA small subunit methyltransferase I OS=Candidatus Cryptobacteroides avicola OX=2840757 GN=rsmI PE=3 SV=1	FALSE	Puas_todas_medium	0.002	1.69	2	1	5	1	244	27.2	6.35	0	1	0
FALSE	High	Master Protein	1657	A0A1Q5GFU6	DNA-binding protein OS=Streptomyces sp. CB02366 OX=1703935 GN=AMK24_29105 PE=4 SV=1	FALSE	Puas_todas_medium	0.002	1.643	2	1	1	1	411	44.8	6.39	0	1	0
FALSE	High	Master Protein	1658	A0A2S4ZCN4	Cytochrome c oxidase subunit I OS=Streptomyces sp. Ru62 OX=2080745 GN=C3492_34390 PE=3 SV=1	FALSE	Puas_todas_medium	0	1.964	1	1	4	1	551	60	8.97	0	1	0
FALSE	High	Master Protein	3077	A0A0W8IPI5	Helicase OS=Kocuria polaris OX=136273 GN=AVL61_02780 PE=4 SV=1	FALSE	Puas_todas_medium	0.001	1.931	1	1	44	1	792	85.1	5.99	0	1	0
FALSE	High	Master Protein	1660	A0A3T1ANN8	Glycosyltransferase 2-like domain-containing protein OS=Actinoplanes sp. OR16 OX=946334 GN=ACTI_10650 PE=4 SV=1	FALSE	Puas_todas_medium	0	1.959	1	1	1	1	821	88.9	8.4	0	1	0
FALSE	High	Master Protein	3076	A0A1Z4EDI3	Enoyl-CoA hydratase OS=Mycobacterium shigaense OX=722731 GN=echA5 PE=3 SV=1	FALSE	Puas_todas_medium	0.002	1.639	2	1	23	1	255	26.6	6.01	0	1	0
FALSE	High	Master Protein	1662	A0A0N9IHW2	YcaO domain-containing protein OS=Kibdelosporangium phytohabitans OX=860235 GN=AOZ06_22460 PE=4 SV=1	FALSE	Puas_todas_medium	0.001	1.926	1	1	28	1	753	81.7	6.18	0	1	0			100					100					6.64					6.64					1.78191e-17					2.02417e-17
FALSE	High	Master Protein	2402	A0A537YLS0	B12-binding domain-containing protein OS=Actinomycetes bacterium OX=1883427 GN=E6G51_11460 PE=4 SV=1	FALSE	Puas_todas_medium	0	2.023	1	1	1	1	592	64.3	4.68	0	1	0
FALSE	High	Master Protein	1665	A0A366C4F5	MFS transporter OS=Rhodovulum sp. BSW8 OX=2259645 GN=DSD19_00800 PE=3 SV=1	FALSE	Puas_todas_medium	0	1.969	1	1	20	1	514	55.5	5.27	0	1	0		100	100		100			1.015	100			6.64	6.64		6.64			0.02	6.64			2.40319e-17	1.78191e-17		1.93906e-17			0.940869	1.85709e-17
FALSE	High	Master Protein	1666	A0A317FCY2	Patatin OS=Falsiroseomonas bella OX=2184016 GN=DFH01_16525 PE=4 SV=1	FALSE	Puas_todas_medium	0.002	1.652	1	1	3	1	413	44.5	8.66	0	1	0
FALSE	High	Master Protein	2406	A0A5C4MJV9	AAA family ATPase (Fragment) OS=Mumia zhuanghuii OX=2585211 GN=FHE65_16825 PE=4 SV=1	FALSE	Puas_todas_medium	0	2.061	2	1	4	1	278	30	7.25	0	1	0
FALSE	High	Master Protein	3073	A0A522WX03	EAL domain-containing protein OS=Methylobacter sp OX=2051955 GN=EPN17_05820 PE=4 SV=1	FALSE	Puas_todas_medium	0.004	1.546	1	1	3	1	1116	124.4	5.17	0	1	0		100		100		100	100	0.01	0.01	0.412		6.64		6.64		6.64	6.64	-6.64	-6.64	-1.28		2.40319e-17		2.11132e-17		1.72711e-17	1.91048e-17	2.02417e-17	1.85709e-17	0.161866
FALSE	High	Master Protein	2690	A0A5D0P4T1	Hint domain-containing protein OS=Nonomuraea sp. PA05 OX=2604466 GN=FXF51_53685 PE=4 SV=1	FALSE	Puas_todas_medium	0.004	1.564	0	1	1	1	1480	154.1	5.1	0	1	0			100				100	100		100			6.64				6.64	6.64		6.64			1.78191e-17				1.91048e-17	2.02417e-17		1.92947e-17
FALSE	High	Master Protein	1816	A0A2P8I8E3	DNA-binding SARP family transcriptional activator OS=Saccharothrix carnea OX=1280637 GN=B0I31_106265 PE=3 SV=1	FALSE	Puas_todas_medium	0.002	1.734	1	1	4	1	916	99.5	6.24	0	1	0
FALSE	High	Master Protein	1690	A0A2A3TXK8	Phage tail tape measure protein OS=Levilactobacillus brevis OX=1580 GN=CNR29_07315 PE=4 SV=1	FALSE	Puas_todas_medium	0.001	1.924	0	1	5	1	1537	161.4	10.2	0	1	0
FALSE	High	Master Protein	1692	A0A640SIP1	LmbE family protein OS=Streptomyces caniferus OX=285557 GN=Scani_65090 PE=4 SV=1	FALSE	Puas_todas_medium	0	2.173	1	1	14	1	733	77	10.96	0	1	0			100					100					6.64					6.64					1.78191e-17					2.02417e-17
FALSE	High	Master Protein	1714	A0A6B2JQ28	GlxA family transcriptional regulator OS=Pseudoroseicyclus tamaricis OX=2705421 GN=GZA08_04500 PE=4 SV=1	FALSE	Puas_todas_medium	0	2.126	2	1	14	1	311	33.5	9.57	0	1	0
FALSE	High	Master Protein	1715	A0A3A4PQY2	Bifunctional protein HldE OS=Phycisphaerales bacterium OX=2052180 GN=hldE PE=3 SV=1	FALSE	Puas_todas_medium	0.002	1.641	1	1	4	1	495	52.7	6.06	0	1	0
FALSE	High	Master Protein	1716	W6K9U1	Putative ABC-type transporter, ATPase component OS=Magnetospira sp. (strain QH-2) OX=1288970 GN=MGMAQ_3135 PE=4 SV=1	FALSE	Puas_todas_medium	0.002	1.696	2	1	18	1	285	31.5	5.01	0	1	0
FALSE	High	Master Protein	3044	A0AAU5TH81	Patatin-like phospholipase family protein OS=Streptomyces sp. NBC_00664 OX=2975802 GN=OG822_31140 PE=4 SV=1	FALSE	Puas_todas_medium	0.002	1.63	1	1	3	1	1026	111.6	7.71	0	1	0
FALSE	High	Master Protein	1718	A0A7K1UZM1	Cell division protein FtsW OS=Nocardia terrae OX=2675851 GN=GPX89_21620 PE=4 SV=1	FALSE	Puas_todas_medium	0.002	1.645	1	1	4	1	502	53	9.7	0	1	0
FALSE	High	Master Protein	3043	A0A3Q8WCX3	YfhO family protein OS=Streptomyces sp. W1SF4 OX=2305220 GN=D1J60_14200 PE=4 SV=1	FALSE	Puas_todas_medium	0.002	1.663	1	1	2	1	769	80	10.3	0	1	0
FALSE	High	Master Protein	3042	A0A1A3DPR6	4-alpha-glucanotransferase OS=Mycobacterium alsense OX=324058 GN=A5660_24665 PE=3 SV=1	FALSE	Puas_todas_medium	0.001	1.923	1	1	3	1	718	79.7	6.11	0	1	0
FALSE	High	Master Protein	3046	A0A4R1RS46	type I site-specific deoxyribonuclease OS=Mariniflexile fucanivorans OX=264023 GN=EV196_101729 PE=3 SV=1	FALSE	Puas_todas_medium	0	2.754	1	1	10	1	993	114.5	6.7	0	1	0
FALSE	High	Master Protein	1721	A0A9D7RDA3	DEAD/DEAH box helicase OS=Planctomycetota bacterium OX=2026780 GN=IPN34_22175 PE=4 SV=1	FALSE	Puas_todas_medium	0.002	1.738	1	1	12	1	699	77.3	6.86	0	1	0
FALSE	High	Master Protein	3040	A0A101UFS8	Carrier domain-containing protein OS=Streptomyces sp. DSM 15324 OX=1739111 GN=AQJ58_22850 PE=4 SV=1	FALSE	Puas_todas_medium	0	2.096	1	1	17	1	1001	107.1	6.23	0	1	0
FALSE	High	Master Protein	1724	A0A437MEX5	AraC family transcriptional regulator OS=Rhodovarius crocodyli OX=1979269 GN=EOD42_13800 PE=4 SV=1	FALSE	Puas_todas_medium	0	2.005	2	1	15	1	273	29.3	9.51	0	1	0				100					0.01					6.64					-6.64					2.11132e-17					1.85709e-17
FALSE	High	Master Protein	2709	A0A944KII0	Formimidoylglutamate deiminase OS=Curtobacterium sp. ISL-83 OX=2819145 GN=J7E22_01000 PE=4 SV=1	FALSE	Puas_todas_medium	0	2.113	1	1	1	1	454	47.8	5.49	0	1	0
FALSE	High	Master Protein	1726	A0A285TAM5	DNA 3'-5' helicase OS=Ureibacillus xyleni OX=614648 GN=SAMN05880501_10947 PE=4 SV=1	FALSE	Puas_todas_medium	0.001	1.783	1	1	32	1	1079	121.2	5.29	0	1	0
FALSE	High	Master Protein	1727	A0A928HL89	Tetratricopeptide repeat protein OS=Planctomycetaceae bacterium OX=2026779 GN=E7029_10470 PE=3 SV=1	FALSE	Puas_todas_medium	0.002	1.669	1	1	4	1	1092	122.2	5.05	0	1	0
FALSE	High	Master Protein	1728	A0A2S8ERA7	Deoxyribodipyrimidine photolyase (Fragment) OS=Rhodobacteraceae bacterium WD3A24 OX=2086263 GN=C2I36_13185 PE=4 SV=1	FALSE	Puas_todas_medium	0.004	1.562	3	1	5	1	207	23.3	9.1	0	1	0
FALSE	High	Master Protein	1729	A0A937NG95	Class I SAM-dependent methyltransferase OS=Pirellulaceae bacterium OX=2699754 GN=ISR77_38165 PE=4 SV=1	FALSE	Puas_todas_medium	0.001	1.802	3	1	6	1	189	20.5	7.68	0	1	0
FALSE	High	Master Protein	3041	X6KQ55	Peptidase S9 OS=Mesorhizobium sp. L103C105A0 OX=1287074 GN=X726_07205 PE=4 SV=1	FALSE	Puas_todas_medium	0.004	1.572	1	1	1	1	689	75.6	5.64	0	1	0
FALSE	High	Master Protein	1712	A0A9E5LEP4	Ribonuclease activity regulator RraA (Fragment) OS=Paracoccaceae bacterium OX=1904441 GN=EBX04_11560 PE=4 SV=1	FALSE	Puas_todas_medium	0	1.999	5	1	10	1	121	13.4	10.58	0	1	0
FALSE	High	Master Protein	1711	A0A4P8RD72	Fibronectin type-III domain-containing protein OS=Agrococcus sp. SGAir0287 OX=2070347 GN=C1N71_13330 PE=4 SV=1	FALSE	Puas_todas_medium	0	2.029	0	1	20	1	1558	157.7	4.6	0	1	0
FALSE	High	Master Protein	3049	A0A327W6L0	Cytosine deaminase OS=Streptomyces sp. PsTaAH-137 OX=1305830 GN=K377_02980 PE=4 SV=1	FALSE	Puas_todas_medium	0.002	1.581	1	1	7	1	422	42.4	6.54	0	1	0
FALSE	High	Master Protein	2126	A0A5Q4GKD4	PilZ domain-containing protein OS=Planctomycetaceae bacterium OX=2026779 GN=EA424_24005 PE=4 SV=1	FALSE	Puas_todas_medium	0.001	1.807	4	1	3	1	138	15.6	7.88	0	1	0
FALSE	High	Master Protein	1694	A0A1H2AX15	Threonine/homoserine efflux transporter RhtA OS=Paenibacillaceae bacterium GAS479 OX=1882832 GN=SAMN05444162_4636 PE=3 SV=1	FALSE	Puas_todas_medium	0.004	1.56	2	1	2	1	309	32.5	9.96	0	1	0
FALSE	High	Master Protein	3058	A0A847KPZ2	Glycosyltransferase family 4 protein OS=Actinomycetales bacterium OX=1911520 GN=GX427_13730 PE=4 SV=1	FALSE	Puas_todas_medium	0.002	1.674	2	1	8	1	392	41.6	7.36	0	1	0					100				100						6.64				6.64						1.93906e-17				1.85709e-17
FALSE	High	Master Protein	3057	A0AAE2SA94	Phospho-2-dehydro-3-deoxyheptonate aldolase OS=Oceaniferula flava OX=2800421 GN=JIN83_05290 PE=3 SV=1	FALSE	Puas_todas_medium	0.001	1.82	2	1	9	1	353	38.4	5.81	0	1	0
FALSE	High	Master Protein	3055	A0A7K3G2S7	DNA-binding protein OS=Streptomyces sp. SID5770 OX=2690308 GN=GTY86_15665 PE=4 SV=1	FALSE	Puas_todas_medium	0	3.98	0	1	40	1	1636	174.9	6.01	0	1	0
FALSE	High	Master Protein	2023	A0A840BWE3	DNA-nicking Smr family endonuclease OS=Chelatococcus caeni OX=1348468 GN=GGR16_001922 PE=4 SV=1	FALSE	Puas_todas_medium	0.004	1.549	3	1	3	1	196	21.3	11.46	0	1	0
FALSE	High	Master Protein	3054	A0A9P1NS64	DUF1513 domain-containing protein OS=Azospirillum baldaniorum OX=1064539 GN=AZOBR_p460070 PE=4 SV=1	FALSE	Puas_todas_medium	0	2.085	2	1	8	1	360	37.5	9.82	0	1	0
FALSE	High	Master Protein	1700	A0A932ZUZ8	Protein RecA OS=Planctomycetota bacterium OX=2026780 GN=recA PE=3 SV=1	FALSE	Puas_todas_medium	0.004	1.561	2	1	6	1	397	42.2	9.22	0	1	0
FALSE	High	Master Protein	2251	A0A918K6N4	Septation ring formation regulator EzrA OS=Streptomyces minutiscleroticus OX=68238 GN=GCM10010358_02470 PE=4 SV=1	FALSE	Puas_todas_medium	0.001	1.954	1	1	2	1	489	53.4	8.48	0	1	0
FALSE	High	Master Protein	3053	A0A2K4G602	diguanylate cyclase OS=Pseudomonas sp. FW300-N1A1 OX=2075555 GN=C1886_13980 PE=4 SV=1	FALSE	Puas_todas_medium	0.001	1.788	1	1	18	1	429	48.1	9.01	0	1	0
FALSE	High	Master Protein	1703	A0A9X2IMQ5	2-hydroxy-3-oxopropionate reductase OS=Halalkalibacter oceani OX=1653776 GN=garR PE=3 SV=1	FALSE	Puas_todas_medium	0.002	1.588	2	1	3	1	301	31.9	5.22	0	1	0
FALSE	High	Master Protein	1704	A0A924YTK4	MotA/TolQ/ExbB proton channel domain-containing protein OS=Planctomycetaceae bacterium OX=2026779 GN=IAG10_32315 PE=4 SV=1	FALSE	Puas_todas_medium	0.002	1.714	3	1	9	1	232	25	6.33	0	1	0		100		100		100		0.01	0.01	0.01		6.64		6.64		6.64		-6.64	-6.64	-6.64		2.40319e-17		2.11132e-17		1.72711e-17		2.02417e-17	1.85709e-17	1.92947e-17
FALSE	High	Master Protein	2199	A0A0M7B7X2	ATP synthase subunit beta OS=Jannaschia seosinensis OX=313367 GN=atpD PE=3 SV=1	FALSE	Puas_todas_medium	0.001	1.889	1	1	1	1	473	50.5	4.73	0	1	0
FALSE	High	Master Protein	28	A0A3N1CP41	non-specific serine/threonine protein kinase OS=Actinocorallia herbida OX=58109 GN=EDD29_0532 PE=4 SV=1	FALSE	Puas_todas_medium	0	2.161	0	1	1	1	1444	157.4	6.13	0	1	0			100				100	100		100			6.64				6.64	6.64		6.64			1.78191e-17				1.91048e-17	2.02417e-17		1.92947e-17
FALSE	High	Master Protein	1707	A0A0P1FHM5	C4-dicarboxylate transport transcriptional regulatory protein DctD OS=Thalassobacter stenotrophicus OX=266809 GN=dctD_2 PE=4 SV=1	FALSE	Puas_todas_medium	0.001	1.839	1	1	22	1	442	48.3	5.4	0	1	0
FALSE	High	Master Protein	1708	A0A380WLG2	histidine kinase OS=Aminobacter aminovorans OX=83263 GN=zraS_1 PE=4 SV=1	FALSE	Puas_todas_medium	0.002	1.606	1	1	4	1	877	95	7.31	0	1	0
FALSE	High	Master Protein	1709	A0A3C1DND6	Gram-positive cocci surface proteins LPxTG domain-containing protein (Fragment) OS=Actinomycetes bacterium OX=1883427 GN=DCQ04_13750 PE=4 SV=1	FALSE	Puas_todas_medium	0.002	1.706	0	1	8	1	2363	244.7	5.39	0	1	0
FALSE	High	Master Protein	3060	D1BW11	NADH-quinone oxidoreductase, chain G OS=Xylanimonas cellulosilytica (strain DSM 15894 / JCM 12276 / CECT 5975 / KCTC 9989 / LMG 20990 / NBRC 107835 / XIL07) OX=446471 GN=Xcel_0475 PE=4 SV=1	FALSE	Puas_todas_medium	0.002	1.753	1	1	7	1	868	90.4	5.19	0	1	0
FALSE	High	Master Protein	1817	A0A2S2G7E3	DNA-binding response regulator OS=Streptomyces sp. SM18 OX=1736046 GN=B9S64_14325 PE=4 SV=1	FALSE	Puas_todas_medium	0.002	1.736	3	1	1	1	224	24.2	7.59	0	1	0					100				100						6.64				6.64						1.93906e-17				1.85709e-17
FALSE	High	Master Protein	1818	A0A1I5QL39	6-phosphogluconolactonase OS=Geodermatophilus dictyosporus OX=1523247 GN=pgl PE=3 SV=1	FALSE	Puas_todas_medium	0.002	1.748	2	1	3	1	272	27.8	4.84	0	1	0
FALSE	High	Master Protein	36	A0A6G6Z9F1	AMP-binding protein OS=Bradyrhizobium sp. 6(2017) OX=1197460 GN=G6P99_05495 PE=3 SV=2	FALSE	Puas_todas_medium	0.001	1.907	1	1	3	1	517	55.1	6.64	0	1	0
FALSE	High	Master Protein	1928	A0A6G6WIH5	RecBCD enzyme subunit RecB OS=Nocardioides anomalus OX=2712223 GN=recB PE=3 SV=1	FALSE	Puas_todas_medium	0.002	1.739	1	1	8	1	1127	122.1	5.24	0	1	0
FALSE	High	Master Protein	2952	H1KU79	Uncharacterized protein OS=Methylorubrum extorquens DSM 13060 OX=882800 GN=MetexDRAFT_6192 PE=3 SV=1	FALSE	Puas_todas_medium	0.002	1.654	0	1	7	1	1339	146.8	6.05	0	1	0
FALSE	High	Master Protein	2951	A0A6I5CDP9	Zf-HC2 domain-containing protein (Fragment) OS=Streptomyces sp. SID625 OX=2690321 GN=GTY54_22015 PE=4 SV=1	FALSE	Puas_todas_medium	0.004	1.563	5	1	2	1	125	12.2	11.52	0	1	0
FALSE	High	Master Protein	1931	A0A3A8AMN5	Methyltransferase OS=Oceaniradius stylonematis OX=2184161 GN=DEM25_009030 PE=3 SV=1	FALSE	Puas_todas_medium	0.001	1.898	2	1	25	1	381	42.1	8.09	0	1	0		100	100	100	100			0.945	0.195			6.64	6.64	6.64	6.64			-0.08	-2.36			2.40319e-17	1.78191e-17	2.11132e-17	1.93906e-17			0.878166	0.00581242
FALSE	High	Master Protein	1932	A0A919PLJ9	ATP-binding protein OS=Dactylosporangium siamense OX=685454 GN=Dsi01nite_049470 PE=4 SV=1	FALSE	Puas_todas_medium	0.002	1.676	0	1	9	1	1316	144.4	5.12	0	1	0
FALSE	High	Master Protein	176	A0A4R8VC55	Efflux RND transporter permease subunit OS=Terrimesophilobacter mesophilus OX=433647 GN=E3N84_08015 PE=4 SV=1	FALSE	Puas_todas_medium	0	2.01	1	1	8	1	1066	110	5	0	1	0
FALSE	High	Master Protein	2950	A0AA43IG74	Cell division protein FtsX OS=Paenibacillus sp. PastF-3 OX=2940626 GN=M2444_002803 PE=3 SV=1	FALSE	Puas_todas_medium	0.002	1.697	2	1	4	1	306	33.9	6.83	0	1	0			100			100		100		0.01			6.64			6.64		6.64		-6.64			1.78191e-17			1.72711e-17		2.02417e-17		1.92947e-17
FALSE	High	Master Protein	2953	A0A3C0VHH8	AAA family ATPase OS=Planctomycetota bacterium OX=2026780 GN=DCM87_17475 PE=3 SV=1	FALSE	Puas_todas_medium	0.002	1.61	2	1	2	1	341	36.7	7.59	0	1	0
FALSE	High	Master Protein	1935	A0A960GJX2	Threonine/serine exporter family protein OS=Mycobacterium sp OX=1785 GN=KDB50_09940 PE=3 SV=1	FALSE	Puas_todas_medium	0.001	1.77	1	1	7	1	437	45.1	9.01	0	1	0			100					100					6.64					6.64					1.78191e-17					2.02417e-17
FALSE	High	Master Protein	1937	A0A365H6V8	DUF5666 domain-containing protein OS=Actinomadura craniellae OX=2231787 GN=DPM19_13870 PE=4 SV=1	FALSE	Puas_todas_medium	0	2.087	3	1	18	1	186	17.8	11.5	0	1	0
FALSE	High	Master Protein	188	A0A660W1C2	Alpha glucuronidase N-terminal domain-containing protein OS=Planctomycetota bacterium OX=2026780 GN=DRP62_05860 PE=4 SV=1	FALSE	Puas_todas_medium	0.001	1.895	0	1	2	1	1209	139	7.85	0	1	0
FALSE	High	Master Protein	1939	A0A6F8UR39	C4-dicarboxylate ABC transporter OS=Bosea sp. ANAM02 OX=2020412 GN=OCUBac02_05650 PE=4 SV=1	FALSE	Puas_todas_medium	0.002	1.667	1	1	4	1	766	80.3	8.38	0	1	0
FALSE	High	Master Protein	2948	A0A022MHT5	Cytochrome P450 OS=Streptomyces sp. Tu 6176 OX=1470557 GN=CF54_15235 PE=3 SV=1	FALSE	Puas_todas_medium	0.002	1.751	1	1	8	1	454	50.3	9.61	0	1	0
FALSE	High	Master Protein	1941	A0A560X642	PRC-barrel domain protein OS=Streptomyces sp. T12 OX=477697 GN=FB570_10368 PE=4 SV=1	FALSE	Puas_todas_medium	0	2.309	3	1	9	1	193	20.3	10.8	0	1	0
FALSE	High	Master Protein	1942	A0A919W506	LamG-like jellyroll fold domain-containing protein OS=Paractinoplanes toevensis OX=571911 GN=Ato02nite_025160 PE=3 SV=1	FALSE	Puas_todas_medium	0.001	1.872	0	1	17	1	1666	174.7	6.34	0	1	0
FALSE	High	Master Protein	1944	A0A0Q8Q1J2	N-acetyltransferase domain-containing protein OS=Kitasatospora sp. Root187 OX=1736486 GN=ASE03_16200 PE=4 SV=1	FALSE	Puas_todas_medium	0.004	1.547	3	1	50	1	231	24.3	5.81	0	1	0
FALSE	High	Master Protein	1936	A0A2M8R6C3	Carbamoyltransferase HypF OS=Bradyrhizobium forestalis OX=1419263 GN=hypF PE=3 SV=1	FALSE	Puas_todas_medium	0	3.643	1	1	25	1	753	80.3	7.23	0	1	0
FALSE	High	Master Protein	1925	A0A5N8XAV7	histidine kinase OS=Streptomyces spongiae OX=565072 GN=FNH08_02225 PE=4 SV=1	FALSE	Puas_todas_medium	0.001	1.832	1	1	2	1	489	50.6	6.49	0	1	0
FALSE	High	Master Protein	1924	B8LDM5	VASt domain-containing protein OS=Thalassiosira pseudonana OX=35128 GN=THAPSDRAFT_11300 PE=4 SV=1	FALSE	Thalassiosira pseudonana_proteome_UP000001449_2025_03_21;Puas_todas_medium	0	2.183	1	1	18	1	1111	124.5	9.2	0	1	0
FALSE	High	Master Protein	1923	A0A4S2H477	DUF490 domain-containing protein OS=Marinicauda algicola OX=2029849 GN=E5163_04595 PE=4 SV=1	FALSE	Puas_todas_medium	0	4.126	0	1	46	1	1376	143.3	4.67	0	1	0						100	100			0.675						6.64	6.64			-0.57						1.72711e-17	1.91048e-17			0.596175
FALSE	High	Master Protein	1905	A0A357MLT5	Molybdenum ABC transporter ATP-binding protein OS=Paracoccaceae bacterium OX=1904441 GN=modC PE=4 SV=1	FALSE	Puas_todas_medium	0.002	1.699	2	1	3	1	362	38.2	10.24	0	1	0
FALSE	High	Master Protein	1906	A0A930YDT8	Bifunctional glutamine synthetase adenylyltransferase/adenylyl-removing enzyme OS=Nocardioides acrostichi OX=2784339 GN=glnE PE=3 SV=1	FALSE	Puas_todas_medium	0.001	1.846	1	1	17	1	990	108	6.16	0	1	0
FALSE	High	Master Protein	1907	A0A095AY46	Glycerol-3-phosphate acyltransferase OS=Sphingopyxis sp. LC81 OX=1502850 GN=FG91_01682 PE=3 SV=1	FALSE	Puas_todas_medium	0	2.333	1	1	20	1	779	86.2	8.41	0	1	0
FALSE	High	Master Protein	1908	A0A8J6YKQ9	Octanoyltransferase OS=Phaeovibrio sulfidiphilus OX=1220600 GN=lipB PE=3 SV=1	FALSE	Puas_todas_medium	0.002	1.651	2	1	18	1	265	28.5	6.93	0	1	0
FALSE	High	Master Protein	2960	A0A7D4AAG2	FAD-binding dehydrogenase OS=Hymenobacter sp. BRD67 OX=2675877 GN=GKZ67_18140 PE=4 SV=1	FALSE	Puas_todas_medium	0.001	1.866	1	1	3	1	550	58.9	9.63	0	1	0
FALSE	High	Master Protein	3363	A0A099T865	Uncharacterized protein OS=Thalassobacter sp. 16PALIMAR09 OX=1225651 GN=PM04_11415 PE=4 SV=1	FALSE	Puas_todas_medium	0	2.008	1	1	2	1	928	97.2	4.11	0	1	0
FALSE	High	Master Protein	1911	A0A2D6LUA4	Polyphosphate kinase OS=Flavobacteriaceae bacterium OX=1871037 GN=ppk1 PE=3 SV=1	FALSE	Puas_todas_medium	0	2.147	1	1	2	1	688	79.4	8.65	0	1	0
FALSE	High	Master Protein	1912	A0A1I3H783	D-xylose transport system substrate-binding protein OS=Paenibacillus sp. UNC496MF OX=1502753 GN=SAMN02799624_00294 PE=4 SV=1	FALSE	Puas_todas_medium	0.001	1.908	2	1	1	1	376	39.5	7.97	0	1	0
FALSE	High	Master Protein	2959	A0A2E2DYC9	ABC transporter permease OS=Rhodospirillaceae bacterium OX=1898112 GN=CMM40_00295 PE=4 SV=1	FALSE	Puas_todas_medium	0.001	1.823	1	1	3	1	653	67.8	8.91	0	1	0
FALSE	High	Master Protein	1914	A0A387BAG5	FAD-binding dehydrogenase OS=Protaetiibacter intestinalis OX=2419774 GN=D7I47_07580 PE=4 SV=1	FALSE	Puas_todas_medium	0.004	1.544	1	1	2	1	554	59.2	9.03	0	1	0
FALSE	High	Master Protein	1915	A0A7V9DTV1	DUF4234 domain-containing protein OS=Geodermatophilaceae bacterium OX=1882271 GN=H0V67_08960 PE=4 SV=1	FALSE	Puas_todas_medium	0	3.462	10	2	9	2	121	13.2	9.63	0	2	0
FALSE	High	Master Protein	1916	A0A919CQ23	Acyl transferase domain-containing protein OS=Thalassobaculum fulvum OX=1633335 GN=GCM10017083_28820 PE=4 SV=1	FALSE	Puas_todas_medium	0	2.745	0	1	22	1	2324	239	5.67	0	1	0
FALSE	High	Master Protein	1917	A0A963T0V1	Glucose-6-phosphate isomerase OS=Paracoccaceae bacterium OX=1904441 GN=pgi PE=3 SV=1	FALSE	Puas_todas_medium	0.002	1.628	1	1	6	1	538	58.3	8.29	0	1	0
FALSE	High	Master Protein	1919	A0A0A1YYZ6	Sodium:dicarboxylate symporter OS=Pseudomonas fluorescens LMG 5329 OX=1324332 GN=K814_0114830 PE=4 SV=1	FALSE	Puas_todas_medium	0.001	1.812	1	1	4	1	434	45.8	8.48	0	1	0
FALSE	High	Master Protein	1920	A0A4P5X244	Exonuclease domain-containing protein OS=Planctomycetia bacterium OX=2052181 GN=LBMAG46_40750 PE=4 SV=1	FALSE	Puas_todas_medium	0.002	1.589	2	1	1	1	279	30	7.43	0	1	0
FALSE	High	Master Protein	1030	A0A7W9PAG8	Pyridine nucleotide-disulfide oxidoreductase domain-containing protein 2 OS=Nocardia transvalensis OX=37333 GN=BJY24_001222 PE=4 SV=1	FALSE	Puas_todas_medium	0.002	1.636	1	1	4	1	487	51.3	7.77	0	1	0
FALSE	High	Master Protein	2955	A0A3N1Q061	Serine/threonine protein kinase OS=Streptomyces sp. PanSC19 OX=1520455 GN=EDD98_1623 PE=4 SV=1	FALSE	Puas_todas_medium	0.001	1.768	2	1	9	1	381	38.8	6.98	0	1	0
FALSE	High	Master Protein	1945	A0A5J6HG50	dolichyl-phosphate beta-glucosyltransferase OS=Streptomyces alboniger OX=132473 GN=CP975_18695 PE=3 SV=1	FALSE	Puas_todas_medium	0.001	1.805	1	1	7	1	834	90.6	9.19	0	1	0
FALSE	High	Master Protein	1904	A0A841L1F7	O-antigen/teichoic acid export membrane protein OS=Polymorphobacter multimanifer OX=1070431 GN=FHS79_000558 PE=4 SV=1	FALSE	Puas_todas_medium	0	1.975	1	1	11	1	429	44.1	10.61	0	1	0
FALSE	High	Master Protein	1946	A0A1V2ILK1	Iron ABC transporter substrate-binding protein OS=Protofrankia sp. BMG5.30 OX=1834514 GN=BL254_19040 PE=3 SV=1	FALSE	Puas_todas_medium	0.002	1.664	2	1	13	1	351	37.8	4.92	0	1	0		100		100				0.01	0.01			6.64		6.64				-6.64	-6.64			2.40319e-17		2.11132e-17				2.02417e-17	1.85709e-17
FALSE	High	Master Protein	2943	A0A6G9ZCS6	WXG100 family type VII secretion target OS=Nocardia terpenica OX=455432 GN=F6W96_35950 PE=4 SV=1	FALSE	Puas_todas_medium	0.001	1.875	1	1	2	1	877	93.5	5.07	0	1	0
FALSE	High	Master Protein	2931	A0A917UGS5	G domain-containing protein OS=Streptomyces fuscichromogenes OX=1324013 GN=GCM10011578_010590 PE=4 SV=1	FALSE	Puas_todas_medium	0.002	1.676	1	1	4	1	730	77.2	5.92	0	1	0
FALSE	High	Master Protein	1972	A0A4Y3R1R9	Multifunctional fusion protein OS=Streptomyces cacaoi OX=1898 GN=secD PE=3 SV=1	FALSE	Puas_todas_medium	0.002	1.706	1	1	4	1	838	87.8	9.57	0	1	0			100					100					6.64					6.64					1.78191e-17					2.02417e-17
FALSE	High	Master Protein	1973	A0A5R8LE71	Isoleucine--tRNA ligase OS=Microbacterium sp. 5K110 OX=2578104 GN=ileS PE=3 SV=1	FALSE	Puas_todas_medium	0.002	1.714	1	1	4	1	1133	125.9	4.94	0	1	0
FALSE	High	Master Protein	1974	M2U3R1	histidine kinase OS=Pacificimonas flava OX=1234595 GN=C725_2064 PE=4 SV=1	FALSE	Puas_todas_medium	0.002	1.728	1	1	10	1	439	47.7	10.59	0	1	0
FALSE	High	Master Protein	2930	A0A973W7P1	Efflux RND transporter permease subunit OS=Bradyrhizobium septentrionale OX=1404411 GN=HAP48_040745 PE=4 SV=1	FALSE	Puas_todas_medium	0.002	1.679	1	1	5	1	1101	116.6	8.66	0	1	0
FALSE	High	Master Protein	1976	A0A4P6ERQ6	7-cyano-7-deazaguanine synthase OS=Paenibacillus protaetiae OX=2509456 GN=queC PE=3 SV=1	FALSE	Puas_todas_medium	0.002	1.639	3	1	2	1	223	24.5	5.41	0	1	0
FALSE	High	Master Protein	2929	A0A0Q8UE08	histidine kinase OS=Phenylobacterium sp. Root77 OX=1736599 GN=ASE17_20355 PE=4 SV=1	FALSE	Puas_todas_medium	0	2.05	1	1	11	1	585	65.6	5.14	0	1	0
FALSE	High	Master Protein	1970	A0A2D5ILT9	Transketolase OS=Phycisphaerae bacterium OX=2026778 GN=tkt PE=3 SV=1	FALSE	Puas_todas_medium	0.001	1.901	1	1	3	1	711	77.4	5.36	0	1	0
FALSE	High	Master Protein	2927	A0A970WDK8	Glycoside hydrolase family 2 catalytic domain-containing protein OS=Planctomycetaceae bacterium OX=2026779 GN=GXX96_03060 PE=3 SV=1	FALSE	Puas_todas_medium	0.002	1.652	0	1	2	1	1481	165.6	5.97	0	1	0
FALSE	High	Master Protein	1980	A0A2G5LJH0	Host specificity protein OS=Pseudomonas sp. 2822-15 OX=1712677 GN=AOA59_24140 PE=4 SV=1	FALSE	Puas_todas_medium	0.001	1.846	0	1	31	1	1320	143.6	5.53	0	1	0
FALSE	High	Master Protein	1981	E8N7M9	Aerobic-type carbon monoxide dehydrogenase, large subunit CoxL/CutL homologs OS=Microbacterium testaceum (strain StLB037) OX=979556 GN=MTES_1321 PE=3 SV=1	FALSE	Puas_todas_medium	0	2.239	1	1	20	1	947	99.7	5.21	0	1	0
FALSE	High	Master Protein	2926	A0A925Y9P4	Translocation/assembly module TamB (Fragment) OS=Rhizobiaceae bacterium OX=1913961 GN=H7Y08_06080 PE=4 SV=1	FALSE	Puas_todas_medium	0.002	1.707	0	1	3	1	1628	161.3	4.35	0	1	0
FALSE	High	Master Protein	1983	A0A246NH04	RecBCD enzyme subunit RecB OS=Pantoea sp. VS1 OX=2003658 GN=recB PE=3 SV=1	FALSE	Puas_todas_medium	0.001	1.943	1	1	7	1	1179	132.9	5.94	0	1	0
FALSE	High	Master Protein	1984	A0AA96U183	MFS transporter OS=Pseudomonas sp. DTU_2021_1001937_2_SI_NGA_ILE_001 OX=3077589 GN=RRX38_00955 PE=4 SV=1	FALSE	Puas_todas_medium	0.002	1.593	1	1	5	1	446	48	10.45	0	1	0
FALSE	High	Master Protein	1985	A0A2A5V132	aminomethyltransferase OS=Pelagibacterales bacterium MED-G39 OX=1986247 GN=gcvT PE=3 SV=1	FALSE	Puas_todas_medium	0.001	1.82	1	1	45	1	779	87.4	6.51	0	1	0
FALSE	High	Master Protein	1986	A0A8F4FPR4	Uncharacterized protein OS=Aquihabitans sp. G128 OX=2849779 GN=KSP35_19580 PE=4 SV=1	FALSE	Puas_todas_medium	0.002	1.603	2	1	3	1	325	35.2	5.78	0	1	0			100			100	100	100		1.361			6.64			6.64	6.64	6.64		0.45			1.78191e-17			1.72711e-17	1.91048e-17	2.02417e-17		0.816469
FALSE	High	Master Protein	1979	A0A518AIF1	Type 2 DNA topoisomerase 6 subunit B OS=Aeoliella mucimassa OX=2527972 GN=top6B PE=3 SV=1	FALSE	Puas_todas_medium	0.002	1.637	1	1	3	1	701	78.2	7.37	0	1	0
FALSE	High	Master Protein	1969	A0A6N6SAZ8	Uncharacterized protein OS=Defluviimonas sp OX=1917965 GN=F9K34_13180 PE=4 SV=1	FALSE	Puas_todas_medium	0	2.132	1	1	4	1	715	77.6	5.53	0	1	0
FALSE	High	Master Protein	2932	A0A2E7JG00	ATP-dependent DNA helicase RecG OS=Oceanospirillaceae bacterium OX=1899355 GN=CMI04_17335 PE=3 SV=1	FALSE	Puas_todas_medium	0.004	1.562	1	1	2	1	693	77	7.11	0	1	0
FALSE	High	Master Protein	1967	A0A9E5MK21	dihydrolipoyllysine-residue succinyltransferase OS=Microcella pacifica OX=2591847 GN=FK219_004920 PE=4 SV=1	FALSE	Puas_todas_medium	0.002	1.592	1	1	7	1	729	78.4	5.19	0	1	0
FALSE	High	Master Protein	1950	A0A537NEY0	AsmA family protein OS=Alphaproteobacteria bacterium OX=1913988 GN=E6G88_05985 PE=4 SV=1	FALSE	Puas_todas_medium	0	2.09	1	1	23	1	684	71.1	6.06	0	1	0					100				100						6.64				6.64						1.93906e-17				1.85709e-17
FALSE	High	Master Protein	1951	A0A6J4HRH3	PLD phosphodiesterase domain-containing protein OS=uncultured Blastococcus sp OX=217144 GN=AVDCRST_MAG57-1080 PE=4 SV=1	FALSE	Puas_todas_medium	0.002	1.652	1	1	9	1	530	59.3	6.6	0	1	0
FALSE	High	Master Protein	2939	R7Y561	histidine kinase OS=Gordonia terrae C-6 OX=1316928 GN=GTC6_18961 PE=4 SV=1	FALSE	Puas_todas_medium	0	2.401	1	1	8	1	488	51.5	5.34	0	1	0
FALSE	High	Master Protein	2938	A0A4Y8LYE7	Heparin-sulfate lyase N-terminal domain-containing protein OS=Cohnella luojiensis OX=652876 GN=E2980_09610 PE=4 SV=1	FALSE	Puas_todas_medium	0.001	1.905	1	1	22	1	585	66.6	5.87	0	1	0
FALSE	High	Master Protein	1954	A0A948M0Z3	Alpha-glucan family phosphorylase OS=Gammaproteobacteria bacterium OX=1913989 GN=glgP PE=3 SV=1	FALSE	Puas_todas_medium	0	2.09	1	1	16	1	852	96.7	7.4	0	1	0
FALSE	High	Master Protein	1955	A0AA96RXV9	Ig-like domain-containing protein OS=Paenibacillus sp. MMS20-IR301 OX=2895946 GN=LOS79_21350 PE=4 SV=1	FALSE	Puas_todas_medium	0	1.992	0	1	18	1	1735	178	5.07	0	1	0			100	100				100	0.01				6.64	6.64				6.64	-6.64				1.78191e-17	2.11132e-17				2.02417e-17	1.85709e-17
FALSE	High	Master Protein	1956	A0A5B9Q800	Autotransporter-associated beta strand repeat protein OS=Bythopirellula goksoeyrii OX=1400387 GN=Pr1d_08160 PE=4 SV=1	FALSE	Puas_todas_medium	0.001	1.805	1	1	32	1	1155	118.7	4.16	0	1	0
FALSE	High	Master Protein	1957	A0A4U6QBI0	Chaperone protein DnaJ OS=Nakamurella flava OX=2576308 GN=dnaJ PE=3 SV=1	FALSE	Puas_todas_medium	0.001	1.888	1	1	10	1	409	41.7	8.43	0	1	0		100	100	100				1.046	0.01			6.64	6.64	6.64				0.06	-6.64			2.40319e-17	1.78191e-17	2.11132e-17				0.949046	1.85709e-17
FALSE	High	Master Protein	1958	A0A7D8YFK7	ATP-binding cassette domain-containing protein OS=Phycisphaerales bacterium OX=2052180 GN=EA378_09750 PE=4 SV=1	FALSE	Puas_todas_medium	0.002	1.719	1	1	4	1	465	50.2	4.89	0	1	0
FALSE	High	Master Protein	2937	A0AAE3LY96	Ig-like domain-containing protein OS=Octadecabacter sp OX=1920174 GN=KIH44_007955 PE=4 SV=1	FALSE	Puas_todas_medium	0	2.618	1	1	6	1	876	89.4	3.75	0	1	0
FALSE	High	Master Protein	2934	A0A7G8WRC8	Type II secretion system F family protein OS=Nakamurella sp. PAMC28650 OX=2762325 GN=H7F38_09775 PE=4 SV=1	FALSE	Puas_todas_medium	0	2.165	2	1	11	1	295	31.2	11.06	0	1	0
FALSE	High	Master Protein	1961	A0A1C6RVA3	Polyphosphate kinase OS=Micromonospora rhizosphaerae OX=568872 GN=ppk PE=3 SV=1	FALSE	Puas_todas_medium	0.001	1.81	1	1	3	1	773	85.4	6.11	0	1	0
FALSE	High	Master Protein	1962	A0A944QKZ0	Alpha-amylase OS=Arthrobacter sp. ISL-48 OX=2819110 GN=J7E83_20095 PE=4 SV=1	FALSE	Puas_todas_medium	0	2.328	1	1	11	1	1013	108.8	4.87	0	1	0
FALSE	High	Master Protein	1963	A0A512D694	RNase H type-1 domain-containing protein OS=Terrabacter aerolatus OX=422442 GN=TAE01_38050 PE=4 SV=1	FALSE	Puas_todas_medium	0.002	1.728	2	1	4	1	335	34.5	5.24	0	1	0
FALSE	High	Master Protein	1964	A0A537WYG3	Efflux RND transporter periplasmic adaptor subunit OS=Alphaproteobacteria bacterium OX=1913988 GN=E6G69_01990 PE=3 SV=1	FALSE	Puas_todas_medium	0.001	1.923	1	1	3	1	462	49.1	9.19	0	1	0
FALSE	High	Master Protein	1965	A0A0X3VZE1	MerR family transcriptional regulator OS=Streptomyces sp. NRRL F-4489 OX=1609095 GN=ADL22_08740 PE=4 SV=1	FALSE	Puas_todas_medium	0	2.253	3	1	3	1	231	24.2	5.85	0	1	0
FALSE	High	Master Protein	1966	A0A3M1TFH9	Lipid-A-disaccharide synthase OS=Planctomycetota bacterium OX=2026780 GN=D6731_09405 PE=4 SV=1	FALSE	Puas_todas_medium	0.001	3.265	3	2	3	2	407	44.8	10.23	0	2	0
FALSE	High	Master Protein	2944	A0A7J9VXJ8	DEAD/DEAH box helicase OS=Pseudonocardiaceae bacterium OX=1873463 GN=GEU83_03305 PE=4 SV=1	FALSE	Puas_todas_medium	0	2.004	1	1	18	1	773	81.4	5.82	0	1	0
FALSE	High	Master Protein	3293	A0A0Q5MWC7	Amidinotransferase OS=Frigoribacterium sp. Leaf172 OX=1736285 GN=ASF89_04160 PE=4 SV=1	FALSE	Puas_todas_medium	0.001	1.884	2	1	2	1	303	32.3	6.39	0	1	0
FALSE	High	Master Protein	1903	A0A8I1QEU6	Uncharacterized protein OS=Devosia sp OX=1871048 GN=J0J09_11885 PE=4 SV=1	FALSE	Puas_todas_medium	0.002	1.631	4	1	5	1	136	14.5	9.77	0	1	0
FALSE	High	Master Protein	1901	A0A1Q9T1J4	PKD domain-containing protein OS=Serinicoccus sp. CUA-874 OX=1517939 GN=BJF80_04410 PE=4 SV=1	FALSE	Puas_todas_medium	0.002	1.695	1	1	4	1	971	101	4.02	0	1	0
FALSE	High	Master Protein	1842	A0A379W0Y8	ATP-dependent DNA helicase RecG OS=Salmonella enterica I OX=59201 GN=recG PE=3 SV=1	FALSE	Puas_todas_medium	0.001	1.775	1	1	7	1	707	78.3	8.41	0	1	0
FALSE	High	Master Protein	1843	A0A3A0C8P0	DNA polymerase I OS=Planctomycetota bacterium OX=2026780 GN=polA PE=3 SV=1	FALSE	Puas_todas_medium	0	2.045	1	1	15	1	986	108.2	6.57	0	1	0
FALSE	High	Master Protein	2997	K2HMX1	Vitamin B12-dependent ribonucleotide reductase OS=Oceaniovalibus guishaninsula JLT2003 OX=1231392 GN=OCGS_1690 PE=3 SV=1	FALSE	Puas_todas_medium	0.004	1.559	0	1	2	1	1215	131.6	6.09	0	1	0
FALSE	High	Master Protein	829	A0A947X4G1	AFG1 family ATPase OS=Alphaproteobacteria bacterium OX=1913988 GN=KKE69_01305 PE=4 SV=1	FALSE	Puas_todas_medium	0.002	1.62	2	1	4	1	373	41	5.54	0	1	0
FALSE	High	Master Protein	1846	A0A844Y1T2	Mechanosensitive ion channel OS=Qipengyuania gaetbuli OX=266952 GN=GRI42_09320 PE=3 SV=1	FALSE	Puas_todas_medium	0.001	1.804	1	1	9	1	797	85.1	5.83	0	1	0
FALSE	High	Master Protein	2996	A0A7W0R4W5	DUF3662 and FHA domain-containing protein OS=Geodermatophilaceae bacterium OX=1882271 GN=H0T40_06405 PE=4 SV=1	FALSE	Puas_todas_medium	0.001	1.824	2	1	14	1	307	32.3	8.59	0	1	0
FALSE	High	Master Protein	2995	A0A959YEA1	Choice-of-anchor L domain-containing protein OS=Flavobacteriales bacterium OX=2021391 GN=KDB97_04855 PE=4 SV=1	FALSE	Puas_todas_medium	0.002	1.65	0	1	1	1	3166	318.8	3.93	0	1	0
FALSE	High	Master Protein	1841	A0A1I2BQI7	PAS domain S-box-containing protein OS=Dyella marensis OX=500610 GN=SAMN02799615_01232 PE=4 SV=1	FALSE	Puas_todas_medium	0	2	1	1	11	1	977	108	7.25	0	1	0
FALSE	High	Master Protein	1849	A0A9X1QI18	histidine kinase OS=Sphingomonas cremea OX=2904799 GN=LVY65_03355 PE=4 SV=1	FALSE	Puas_todas_medium	0.001	1.786	1	1	2	1	783	85.3	5.29	0	1	0
FALSE	High	Master Protein	2994	A0A7Y2MY55	Serine/threonine protein kinase OS=Phycisphaerales bacterium OX=2052180 GN=HKN62_00925 PE=4 SV=1	FALSE	Puas_todas_medium	0	2.254	1	1	9	1	807	88.4	5.34	0	1	0
FALSE	High	Master Protein	1852	A0A2E6LQE0	Phenylalanine--tRNA ligase beta subunit OS=Gammaproteobacteria bacterium OX=1913989 GN=pheT PE=3 SV=1	FALSE	Puas_todas_medium	0.001	1.92	1	1	12	1	802	86.9	5.03	0	1	0
FALSE	High	Master Protein	2993	A0A0M9ZDZ0	Helicase ATP-binding domain-containing protein OS=Streptomyces sp. AS58 OX=1519489 GN=ADL00_42605 PE=4 SV=1	FALSE	Puas_todas_medium	0	2.154	1	1	5	1	1088	119.1	6.93	0	1	0					100				100						6.64				6.64						1.93906e-17				1.85709e-17
FALSE	High	Master Protein	1854	A0A946CPV3	ABC transporter substrate-binding protein OS=Rhodospirillaceae bacterium OX=1898112 GN=HOK06_05825 PE=3 SV=1	FALSE	Puas_todas_medium	0	2.107	1	1	47	1	577	65.2	8.18	0	1	0
FALSE	High	Master Protein	2992	A0A7X0D5K3	4-hydroxy-tetrahydrodipicolinate synthase OS=Nocardiopsis mwathae OX=1472723 GN=HNR23_002370 PE=3 SV=1	FALSE	Puas_todas_medium	0.002	1.626	2	1	5	1	345	36.3	6.19	0	1	0
FALSE	High	Master Protein	2991	A0A5R9FTZ1	Tat pathway signal protein OS=Streptomyces montanus OX=2580423 GN=FE633_18505 PE=4 SV=1	FALSE	Puas_todas_medium	0	2.308	0	1	58	1	1362	146.4	8	0	1	0			100					100					6.64					6.64					1.78191e-17					2.02417e-17
FALSE	High	Master Protein	1858	A0A2E9Z764	Uncharacterized protein OS=Coxiellaceae bacterium OX=2026727 GN=CL816_00600 PE=4 SV=1	FALSE	Puas_todas_medium	0	2.093	0	1	2	1	1689	186.5	6.16	0	1	0
FALSE	High	Master Protein	1850	A0A1G6RKI1	Glutamyl-tRNA reductase OS=Auraticoccus monumenti OX=675864 GN=hemA PE=3 SV=1	FALSE	Puas_todas_medium	0.001	1.87	1	1	2	1	430	44.2	5.27	0	1	0
FALSE	High	Master Protein	1840	A0AAU2MYX1	Penicillin-binding transpeptidase domain-containing protein OS=Streptomyces sp. NBC_00040 OX=2903616 GN=OG374_18075 PE=3 SV=1	FALSE	Puas_todas_medium	0	2.51	1	1	65	1	547	56.4	7.12	0	1	0			100	100	100	100	100	100	0.703	0.199			6.64	6.64	6.64	6.64	6.64	6.64	-0.51	-2.33			1.78191e-17	2.11132e-17	1.93906e-17	1.72711e-17	1.91048e-17	2.02417e-17	0.754593	0.00620434
FALSE	High	Master Protein	2998	A0A503DT45	FAD-dependent oxidoreductase OS=Mesorhizobium sp. B2-5-7 OX=2589923 GN=FJ543_19675 PE=4 SV=1	FALSE	Puas_todas_medium	0.002	1.701	1	1	8	1	471	50.7	8.54	0	1	0			100			100		100		0.01			6.64			6.64		6.64		-6.64			1.78191e-17			1.72711e-17		2.02417e-17		1.92947e-17
FALSE	High	Master Protein	1838	A0A2E2N7N7	Peptidase S54 rhomboid domain-containing protein OS=Phycisphaerae bacterium OX=2026778 GN=CMJ31_06350 PE=3 SV=1	FALSE	Puas_todas_medium	0	2.365	2	1	12	1	381	41.7	9.61	0	1	0
FALSE	High	Master Protein	1820	A0A2G5IL17	Transposase IS111A/IS1328/IS1533 N-terminal domain-containing protein OS=Streptomyces sp. HG99 OX=1958787 GN=B1C81_29870 PE=4 SV=1	FALSE	Puas_todas_medium	0.002	1.708	5	1	9	1	118	13.4	11.22	0	1	0
FALSE	High	Master Protein	1821	A0AAU3Q6G3	AMP-binding protein OS=Nocardia sp. NBC_01377 OX=2903595 GN=OG225_19300 PE=4 SV=1	FALSE	Puas_todas_medium	0.002	1.645	1	1	1	1	477	50.7	5.87	0	1	0
FALSE	High	Master Protein	1822	A0A556N3V7	4Fe-4S dicluster domain-containing protein OS=Fluviicola chungangensis OX=2597671 GN=FO442_06135 PE=4 SV=1	FALSE	Puas_todas_medium	0.002	1.648	1	1	5	1	1104	121.4	6.6	0	1	0
FALSE	High	Master Protein	3006	A0A2U9S6A6	Efflux RND transporter periplasmic adaptor subunit OS=Azospirillum ramasamyi OX=682998 GN=DM194_03785 PE=3 SV=1	FALSE	Puas_todas_medium	0.002	1.601	1	1	2	1	423	44.2	6.67	0	1	0
FALSE	High	Master Protein	3005	A0A554MAG4	Large surface exposed glycoprotein PsrP OS=Parcubacteria group bacterium Athens0714_24 OX=2017162 GN=Athens071424_187 PE=4 SV=1	FALSE	Puas_todas_medium	0	4.667	1	1	40	1	520	52.9	5	0	1	0
FALSE	High	Master Protein	3002	A0AAT9RA71	Xaa-Pro dipeptidyl-peptidase OS=Streptomyces sp. DSM 40750 OX=2801030 GN=JIX55_42065 PE=4 SV=1	FALSE	Puas_todas_medium	0	3.979	2	2	29	2	654	70.5	6	0	2	0
FALSE	High	Master Protein	3001	A0A9K3SWY1	AAA+ ATPase domain-containing protein OS=Streptomyces katsurahamanus OX=2577098 GN=FFZ77_07650 PE=4 SV=1	FALSE	Puas_todas_medium	0.002	1.578	1	1	3	1	617	69	7.47	0	1	0
FALSE	High	Master Protein	3000	A0A960KEF9	Pilus assembly protein (Fragment) OS=Acidimicrobiales bacterium OX=2201156 GN=KDA94_16280 PE=4 SV=1	FALSE	Puas_todas_medium	0.001	1.846	5	1	7	1	132	12.9	5.38	0	1	0
FALSE	High	Master Protein	2999	A0A919LFA0	Alpha-1,2-mannosidase OS=Streptomyces sp. TS71-3 OX=2733862 GN=Sm713_26090 PE=4 SV=1	FALSE	Puas_todas_medium	0	2.302	1	1	33	1	800	84.7	6.2	0	1	0
FALSE	High	Master Protein	1830	A0A1Z9A2U0	prolyl oligopeptidase (Fragment) OS=Verrucomicrobiaceae bacterium TMED86 OX=1986881 GN=CBC46_05790 PE=3 SV=1	FALSE	Puas_todas_medium	0.001	1.898	1	1	4	1	676	75.4	8.78	0	1	0
FALSE	High	Master Protein	1831	A0A4R4XXK1	SseB family protein OS=Actinomadura sp. KC06 OX=2530369 GN=E1287_11415 PE=4 SV=1	FALSE	Puas_todas_medium	0.002	1.699	1	1	26	1	490	52.6	5.47	0	1	0
FALSE	High	Master Protein	1832	A0A6I3LH22	Alpha/beta hydrolase OS=Microbacterium sp. ZXX196 OX=2609291 GN=GJQ66_08325 PE=4 SV=1	FALSE	Puas_todas_medium	0	2.031	1	1	4	1	502	52.8	9.72	0	1	0
FALSE	High	Master Protein	1833	A0A962AY76	Phosphotransferase family protein OS=Hyphomicrobiaceae bacterium OX=2015799 GN=KDJ41_03830 PE=4 SV=1	FALSE	Puas_todas_medium	0	2.2	2	1	37	1	358	38.2	8	0	1	0
FALSE	High	Master Protein	1834	A0A5R1Z413	L-fucose isomerase (Fragment) OS=Salmonella enteritidis OX=149539 GN=fucI PE=4 SV=1	FALSE	Puas_todas_medium	0	2.313	4	1	9	1	155	15.8	5.49	0	1	0
FALSE	High	Master Protein	827	A0A7V1MDX4	Asparaginase (Fragment) OS=Phycisphaerales bacterium OX=2052180 GN=ENJ00_07455 PE=4 SV=1	FALSE	Puas_todas_medium	0.002	1.694	5	1	1	1	143	14.6	7.42	0	1	0
FALSE	High	Master Protein	1836	A0A430F4L9	Uncharacterized protein OS=Bifidobacterium castoris OX=2306972 GN=D2E22_1990 PE=4 SV=1	FALSE	Puas_todas_medium	0	3.527	0	1	19	1	2145	231.9	5.64	0	1	0
FALSE	High	Master Protein	1837	H1G1T5	Flavodoxin/nitric oxide synthase OS=Ectothiorhodospira sp. PHS-1 OX=519989 GN=ECTPHS_03707 PE=4 SV=1	FALSE	Puas_todas_medium	0.004	1.533	1	1	2	1	736	80	6.86	0	1	0
FALSE	High	Master Protein	2987	A0A7W3JL51	Uncharacterized protein OS=Frigoribacterium faeni OX=145483 GN=FB463_003109 PE=4 SV=1	FALSE	Puas_todas_medium	0.002	1.735	2	1	2	1	283	30.1	7.55	0	1	0
FALSE	High	Master Protein	2961	A0A5S9NTZ4	Multidrug export protein EmrB OS=Starkeya nomas OX=2666134 GN=emrB_1 PE=4 SV=1	FALSE	Puas_todas_medium	0.002	1.67	1	1	9	1	523	56.7	5.57	0	1	0
FALSE	High	Master Protein	1860	A0A9D7LLF0	TetR family transcriptional regulator OS=Actinomycetales bacterium OX=1911520 GN=IPN45_06820 PE=4 SV=1	FALSE	Puas_todas_medium	0.004	1.546	3	1	4	1	198	21.2	8.27	0	1	0
FALSE	High	Master Protein	2986	A0A0N8FU52	Glutamate synthase OS=Phaeobacter sp. 11ANDIMAR09 OX=1225647 GN=AN476_00015 PE=3 SV=1	FALSE	Puas_todas_medium	0	2.186	1	1	12	1	496	54	8.73	0	1	0
FALSE	High	Master Protein	2976	A0A518GEV7	ComEC family competence protein OS=Aureliella helgolandensis OX=2527968 GN=Q31a_55230 PE=4 SV=1	FALSE	Puas_todas_medium	0.002	1.596	1	1	3	1	913	100.2	8.15	0	1	0
FALSE	High	Master Protein	2975	A0A358D3G6	Aminopeptidase N (Fragment) OS=Acidimicrobiaceae bacterium OX=2024894 GN=DEB59_09740 PE=3 SV=1	FALSE	Puas_todas_medium	0.001	1.772	1	1	3	1	693	76.3	4.69	0	1	0
FALSE	High	Master Protein	2974	A0A1R1SDR5	Integral membrane transport protein OS=Streptomyces sparsogenes DSM 40356 OX=1331668 GN=SPAR_27531 PE=4 SV=1	FALSE	Puas_todas_medium	0.001	1.948	1	1	7	1	447	43.4	11.03	0	1	0
FALSE	High	Master Protein	2972	A0A7K0DQM1	Putative fatty-acid--CoA ligase FadD21 OS=Nocardia aurantia OX=2585199 GN=NRB56_27060 PE=3 SV=1	FALSE	Puas_todas_medium	0.001	1.885	1	1	2	1	569	60.1	7.3	0	1	0
FALSE	High	Master Protein	3476	A0A963VPU8	Nucleotidyltransferase family protein OS=Novosphingobium sp OX=1874826 GN=KDE61_06465 PE=4 SV=1	FALSE	Puas_todas_medium	0.004	1.534	2	1	4	1	256	27.2	9.32	0	1	0
FALSE	High	Master Protein	2970	A0A1S2PPI3	Secreted protein OS=Streptomyces sp. MUSC 14 OX=1354889 GN=BIV25_19915 PE=4 SV=1	FALSE	Puas_todas_medium	0	2.01	5	1	7	1	122	13	11.41	0	1	0
FALSE	High	Master Protein	3780	A0A240ENP0	Uncharacterized protein OS=Vibrio thalassae OX=1243014 GN=VTH8203_03888 PE=4 SV=1	FALSE	Puas_todas_medium	0.002	1.758	2	1	4	1	369	43.2	7.9	0	1	0
FALSE	High	Master Protein	1883	A0A3M1J9T2	DUF1194 domain-containing protein (Fragment) OS=Alphaproteobacteria bacterium OX=1913988 GN=D6773_08090 PE=4 SV=1	FALSE	Puas_todas_medium	0.004	1.549	2	1	2	1	263	27.9	9.45	0	1	0
FALSE	High	Master Protein	1891	A0AAP5LN62	Uncharacterized protein YukE OS=Paenibacillus amylolyticus OX=1451 GN=J2W91_001590 PE=4 SV=1	FALSE	Puas_todas_medium	0.001	1.873	1	1	5	1	805	91.8	5.59	0	1	0
FALSE	High	Master Protein	2969	A0A917NW63	Nudix hydrolase domain-containing protein OS=Streptomyces lacrimifluminis OX=1500077 GN=GCM10012282_33390 PE=4 SV=1	FALSE	Puas_todas_medium	0.002	1.657	2	1	3	1	291	31.4	5.21	0	1	0
FALSE	High	Master Protein	1894	A0A1Y3QCA2	Chemotaxis protein OS=Paenibacillaceae bacterium ZCTH02-B3 OX=1861638 GN=BAA02_08340 PE=3 SV=1	FALSE	Puas_todas_medium	0	2.703	1	1	24	1	690	75.1	4.86	0	1	0
FALSE	High	Master Protein	2966	A0A7J0CQE8	Choice-of-anchor A domain-containing protein OS=Streptomyces microflavus OX=1919 GN=Smic_32760 PE=3 SV=1	FALSE	Puas_todas_medium	0.004	1.538	1	1	7	1	631	64.3	4.34	0	1	0
FALSE	High	Master Protein	2963	A0A258IUR2	Dihydroxy-acid dehydratase OS=Rhizobiales bacterium 32-66-11 OX=1970549 GN=B7Y95_10265 PE=3 SV=1	FALSE	Puas_todas_medium	0	2.574	1	1	5	1	570	60.3	6.02	0	1	0
FALSE	High	Master Protein	1898	A0A3S3A206	LuxR family transcriptional regulator OS=Rhodococcus xishaensis OX=2487364 GN=EGT50_16840 PE=4 SV=1	FALSE	Puas_todas_medium	0	1.962	1	1	10	1	776	85.9	5.39	0	1	0
FALSE	High	Master Protein	2962	S3Z854	Signal transduction histidine-protein kinase/phosphatase MprB OS=Streptomyces aurantiacus JA 4570 OX=1286094 GN=STRAU_7029 PE=4 SV=1	FALSE	Puas_todas_medium	0	2.357	1	1	10	1	464	48.2	8.57	0	1	0
FALSE	High	Master Protein	1900	A0A950SUY5	Molybdenum cofactor guanylyltransferase OS=Alphaproteobacteria bacterium OX=1913988 GN=mobA PE=3 SV=1	FALSE	Puas_todas_medium	0	2.492	3	1	39	1	197	21.1	5.06	0	1	0
FALSE	High	Master Protein	1892	A0A2S6RPP5	Acetolactate synthase OS=Alphaproteobacteria bacterium MarineAlpha6_Bin5 OX=2013092 GN=ilvI PE=3 SV=1	FALSE	Puas_todas_medium	0.002	1.626	1	1	9	1	582	64.6	8.85	0	1	0
FALSE	High	Master Protein	1882	A0A7K3H6A4	Restriction endonuclease type IV Mrr domain-containing protein OS=Streptomyces sp. SID5475 OX=2690301 GN=GTY57_05905 PE=4 SV=1	FALSE	Puas_todas_medium	0.002	1.631	1	1	3	1	478	53.4	6.32	0	1	0
FALSE	High	Master Protein	1881	A0A4R8WSN0	peptidoglycan glycosyltransferase OS=Cryobacterium sp. MDB2-A-2 OX=1259182 GN=E3O35_07180 PE=4 SV=1	FALSE	Puas_todas_medium	0	2.18	1	1	1	1	860	89.2	5.74	0	1	0
FALSE	High	Master Protein	1880	A0A2U1ZVE2	SD-repeat containing protein B domain-containing protein OS=Serinibacter arcticus OX=1655435 GN=C8046_10075 PE=3 SV=1	FALSE	Puas_todas_medium	0.001	1.765	0	1	7	1	1316	137.1	4.6	0	1	0
FALSE	High	Master Protein	1863	A0A7X7Q8Y7	Molybdopterin-dependent oxidoreductase OS=Propionibacterium sp OX=1977903 GN=GX596_14515 PE=3 SV=1	FALSE	Puas_todas_medium	0.002	1.621	1	1	12	1	1091	119.1	5.38	0	1	0
FALSE	High	Master Protein	2985	A0A2A4KQ68	Universal stress protein UspA OS=Streptomyces sp. WZ.A104 OX=2023771 GN=CIB93_12195 PE=3 SV=1	FALSE	Puas_todas_medium	0.004	1.568	2	1	3	1	305	31.1	6.6	0	1	0
FALSE	High	Master Protein	2984	A0A0D7CKX4	Phage tail tape measure protein domain-containing protein OS=Streptomyces natalensis ATCC 27448 OX=1240678 GN=SNA_17670 PE=4 SV=1	FALSE	Puas_todas_medium	0	2.31	0	1	9	1	1736	177.7	9.64	0	1	0
FALSE	High	Master Protein	2982	A0A089KKG5	Multidrug ABC transporter ATP-binding protein OS=Paenibacillus sp. FSL R7-0273 OX=1536772 GN=R70723_22105 PE=4 SV=1	FALSE	Puas_todas_medium	0	2.004	1	1	10	1	613	67.9	9.35	0	1	0
FALSE	High	Master Protein	1867	A0A838SLE9	3-hydroxybutyryl-CoA dehydrogenase OS=Acidothermales bacterium OX=2740546 GN=H0W56_03510 PE=4 SV=1	FALSE	Puas_todas_medium	0	2.215	1	1	10	1	535	54.3	5.17	0	1	0
FALSE	High	Master Protein	692	A0A518B585	Bacteriophage replication protein O OS=Kolteria novifilia OX=2527975 GN=Pan216_30070 PE=4 SV=1	FALSE	Puas_todas_medium	0	2.011	2	1	3	1	345	38.3	8.03	0	1	0
FALSE	High	Master Protein	1869	A0AAN4WIS2	SusC/RagA family TonB-linked outer membrane protein OS=Odoribacteraceae bacterium OX=2872177 GN=CE91St22_19450 PE=3 SV=1	FALSE	Puas_todas_medium	0.001	1.821	1	1	5	1	1186	132.9	8.7	0	1	0
FALSE	High	Master Protein	2981	A0AAU2NWQ1	FAD-dependent monooxygenase OS=Kitasatospora sp. NBC_00039 OX=2903565 GN=OG286_36810 PE=4 SV=1	FALSE	Puas_todas_medium	0	2.108	1	1	4	1	430	44.7	10.13	0	1	0
FALSE	High	Master Protein	1871	A0A7S8RHV4	NTP transferase domain-containing protein OS=Microbacterium schleiferi OX=69362 GN=IT882_02820 PE=4 SV=1	FALSE	Puas_todas_medium	0	3.459	2	1	54	1	316	31.9	4.92	0	1	0
FALSE	High	Master Protein	1872	A0A7V3JI44	F5/8 type C domain-containing protein OS=Planctomycetota bacterium OX=2026780 GN=ENX93_00265 PE=4 SV=1	FALSE	Puas_todas_medium	0.001	1.853	0	1	11	1	1330	147.2	7.91	0	1	0
FALSE	High	Master Protein	2980	A0A259B000	Isoprenylcysteine carboxyl methyltransferase OS=Rhizobiales bacterium 24-66-13 OX=1970548 GN=B7Y12_02395 PE=4 SV=1	FALSE	Puas_todas_medium	0.001	1.766	3	1	30	1	220	25.2	8.97	0	1	0
FALSE	High	Master Protein	1874	A0A1S2PZB6	Peptidase OS=Streptomyces colonosanans OX=1428652 GN=BIV24_04935 PE=4 SV=1	FALSE	Puas_todas_medium	0.001	1.787	2	1	2	1	341	34.5	4.6	0	1	0
FALSE	High	Master Protein	1887	A0A1G1XR19	Glycosyl transferase family 1 domain-containing protein OS=Candidatus Buchananbacteria bacterium RBG_13_36_9 OX=1797530 GN=A2Y82_04695 PE=4 SV=1	FALSE	Puas_todas_medium	0.004	1.556	2	1	3	1	392	45.8	8.34	0	1	0	0.01	0.01	100	0.01	100	0.01	100	100	100	100	-6.64	-6.64	6.64	-6.64	6.64	-6.64	6.64	6.64	6.64	6.64	1.78642e-17	2.40319e-17	1.78191e-17	2.11132e-17	1.93906e-17	1.72711e-17	1.91048e-17	2.02417e-17	1.85709e-17	1.92947e-17
FALSE	High	Master Protein	2979	A0A0S2ETM2	Major facilitator superfamily (MFS) profile domain-containing protein OS=Aureimonas sp. AU20 OX=1349819 GN=M673_17935 PE=4 SV=1	FALSE	Puas_todas_medium	0.001	1.762	1	1	5	1	823	85.7	9.92	0	1	0
FALSE	High	Master Protein	2978	A0A9D8GJD1	YkgJ family cysteine cluster protein OS=Alphaproteobacteria bacterium OX=1913988 GN=FJX46_00570 PE=4 SV=1	FALSE	Puas_todas_medium	0	2.296	2	1	17	1	320	35.4	7.24	0	1	0
FALSE	High	Master Protein	1674	A0A6J4JXQ2	Phosphate transporter OS=uncultured Friedmanniella sp OX=335381 GN=AVDCRST_MAG48-444 PE=3 SV=1	FALSE	Puas_todas_medium	0.004	1.554	1	1	2	1	405	41.3	8.79	0	1	0	0.01	0.01	100	1.462		0.01	100	100	0.01	100	-6.64	-6.64	6.64	0.55		-6.64	6.64	6.64	-6.64	6.64	1.78642e-17	2.40319e-17	1.78191e-17	0.545422		1.72711e-17	1.91048e-17	2.02417e-17	1.85709e-17	1.92947e-17
FALSE	High	Master Protein	1879	A0A1F1JQ50	Methionine synthase OS=Kytococcus sp. HMSC28H12 OX=1581067 GN=metH PE=3 SV=1	FALSE	Puas_todas_medium	0	2.183	0	1	28	1	1211	129.6	5.17	0	1	0				100					0.01					6.64					-6.64					2.11132e-17					1.85709e-17
FALSE	High	Master Protein	103	A0A0C1XTK0	Short-chain dehydrogenase OS=Streptomyces sp. 150FB OX=1576605 GN=QR77_38410 PE=3 SV=1	FALSE	Puas_todas_medium	0.004	1.558	2	1	2	1	276	28.9	5.24	0	1	0	1.134	0.01	2.596	2.22	0.01	0.01	0.627	100	0.01	100	0.18	-6.64	1.38	1.15	-6.64	-6.64	-0.67	6.64	-6.64	6.64	0.867714	2.40319e-17	0.169534	0.177142	1.93906e-17	1.72711e-17	0.507795	2.02417e-17	1.85709e-17	1.92947e-17
FALSE	High	Master Protein	1649	A0A927GIG3	Ferritin-like domain-containing protein OS=Hymenobacter montanus OX=2771359 GN=IC235_04190 PE=4 SV=1	FALSE	Puas_todas_medium	0.004	1.542	2	1	5	1	275	29.8	5.66	0	1	0
FALSE	High	Master Protein	1648	K0RP63	Uncharacterized protein (Fragment) OS=Thalassiosira oceanica OX=159749 GN=THAOC_24695 PE=4 SV=1	FALSE	Thalassiosira oceanica_proteome_UP000266841_2025_03_21	0.005	1.527	3	1	2	1	201	21.4	5.67	0	1	0
FALSE	High	Master Protein	1647	A0AAU5SBJ0	LacI family transcriptional regulator OS=Streptomyces sp. NBC_00669 OX=2976011 GN=OG896_29600 PE=4 SV=1	FALSE	Puas_todas_medium	0	2.075	2	1	7	1	346	35.6	5.66	0	1	0
FALSE	High	Master Protein	1419	A0A193SRV3	DUF1983 domain-containing protein OS=Pseudomonas cerasi OX=1583341 GN=PCPL58_3368 PE=4 SV=1	FALSE	Puas_todas_medium	0	1.959	0	1	23	1	1381	144.3	4.91	0	1	0			100					100					6.64					6.64					1.78191e-17					2.02417e-17
FALSE	High	Master Protein	706	A0A0D5CNA2	DUF624 domain-containing protein OS=Clavibacter michiganensis subsp. insidiosus OX=33014 GN=DZF93_00360 PE=4 SV=1	FALSE	Puas_todas_medium	0.002	1.661	3	1	2	1	196	20	11.46	0	1	0	1.157	0.01	1.966	0.984	0.01	0.01	0.76	100	0.01	100	0.21	-6.64	0.98	-0.02	-6.64	-6.64	-0.4	6.64	-6.64	6.64	0.847393	2.40319e-17	0.379194	0.926732	1.93906e-17	1.72711e-17	0.747867	2.02417e-17	1.85709e-17	1.92947e-17
FALSE	High	Master Protein	1421	A0AAE2UTD2	AsmA-like C-terminal domain-containing protein OS=Agrobacterium vitis OX=373 GN=IEI95_023120 PE=4 SV=1	FALSE	Puas_todas_medium	0.002	1.725	1	1	8	1	631	66.1	6.15	0	1	0
FALSE	High	Master Protein	1422	A0A449H1T4	non-specific serine/threonine protein kinase OS=Nocardia farcinica OX=37329 GN=pknH_1 PE=4 SV=1	FALSE	Puas_todas_medium	0.001	1.827	1	1	16	1	809	83.4	5.99	0	1	0
FALSE	High	Master Protein	3177	A0A4Y9TJ97	AAA family ATPase OS=Pseudomonas fluorescens OX=294 GN=E4T65_06755 PE=4 SV=1	FALSE	Puas_todas_medium	0.001	1.954	0	1	10	1	1761	195.9	6.02	0	1	0
FALSE	High	Master Protein	1424	A0A0P0Z871	Indolepyruvate ferredoxin oxidoreductase OS=Aureimonas sp. AU22 OX=1638162 PE=4 SV=1	FALSE	Puas_todas_medium	0.001	1.922	1	1	19	1	1163	127.2	7.4	0	1	0
FALSE	High	Master Protein	1425	A0A022MQ72	Lipoprotein OS=Streptomyces sp. Tu 6176 OX=1470557 GN=CF54_00320 PE=4 SV=1	FALSE	Puas_todas_medium	0	2.196	1	1	4	1	432	47	8.98	0	1	0
FALSE	High	Master Protein	1418	A0A932WUC1	CotH kinase family protein (Fragment) OS=Planctomycetia bacterium OX=2052181 GN=HY290_29800 PE=4 SV=1	FALSE	Puas_todas_medium	0	2.015	1	1	6	1	506	56.4	5.69	0	1	0
FALSE	High	Master Protein	1426	A0A1Z8PVU4	Lon protease OS=Micavibrio sp. TMED27 OX=1986607 GN=lon PE=2 SV=1	FALSE	Puas_todas_medium	0	2.508	1	1	44	1	805	89.8	7.27	0	1	0
FALSE	High	Master Protein	3175	A0A2T5IVR1	Multidrug efflux pump subunit AcrB OS=Agitococcus lubricus OX=1077255 GN=C8N29_11560 PE=4 SV=1	FALSE	Puas_todas_medium	0.001	1.838	1	1	1	1	1068	116.4	6.71	0	1	0
FALSE	High	Master Protein	3174	A0A7H1N5I8	Membrane fusion protein (MFP) family protein OS=Defluviicoccus vanus OX=111831 GN=HQ394_18735 PE=3 SV=1	FALSE	Puas_todas_medium	0	2.673	1	1	6	1	1067	116.4	9.17	0	1	0
FALSE	High	Master Protein	1430	A0A017HMY3	MiaB family protein, possibly involved in tRNA or rRNA modification OS=Rubellimicrobium mesophilum DSM 19309 OX=442562 GN=Rumeso_03225 PE=4 SV=1	FALSE	Puas_todas_medium	0.002	1.593	2	1	3	1	319	34.4	11.18	0	1	0
FALSE	High	Master Protein	1431	A0A7C7YUW4	FliI/YscN family ATPase OS=Planctomycetota bacterium OX=2026780 GN=EYQ59_08530 PE=4 SV=1	FALSE	Puas_todas_medium	0.001	1.78	1	1	7	1	440	47.1	6.18	0	1	0
FALSE	High	Master Protein	3173	A0A6M4MAM9	Peptidoglycan D,D-transpeptidase FtsI OS=Alteromonas pelagimontana OX=1858656 GN=ftsI PE=3 SV=1	FALSE	Puas_todas_medium	0	1.982	1	1	8	1	591	64.5	9.16	0	1	0
FALSE	High	Master Protein	1433	A0A501PME7	Nodulation protein NfeD OS=Emcibacter nanhaiensis OX=1505037 GN=FIV46_05515 PE=4 SV=1	FALSE	Puas_todas_medium	0.004	1.562	1	1	6	1	478	50.4	6.34	0	1	0
FALSE	High	Master Protein	1434	A0A257SQX8	DNA-directed RNA polymerase OS=Chromatiales bacterium 21-64-14 OX=1970504 GN=B7Z66_15145 PE=3 SV=1	FALSE	Puas_todas_medium	0.002	1.728	0	1	39	1	1593	169.4	7.85	0	1	0
FALSE	High	Master Protein	57	A0A352KFK4	Monooxygenase (Fragment) OS=Alphaproteobacteria bacterium OX=1913988 GN=DCZ06_10775 PE=4 SV=1	FALSE	Puas_todas_medium	0.004	1.573	6	1	4	1	103	11.4	5.01	0	1	0	100		0.01		0.01		0.01				6.64		-6.64		-6.64		-6.64				1.78642e-17		1.78191e-17		1.93906e-17		1.91048e-17
FALSE	High	Master Protein	3178	A0A1A3F408	Pyridine nucleotide-disulfide oxidoreductase domain-containing protein 2 OS=Mycobacterium sp. 1245801.1 OX=1834075 GN=A5622_02100 PE=4 SV=1	FALSE	Puas_todas_medium	0.001	1.877	1	1	3	1	524	55.5	5.24	0	1	0
FALSE	High	Master Protein	3180	A0AA92R9C2	VCBS domain-containing protein OS=Vibrio diabolicus OX=50719 GN=JOS67_21150 PE=4 SV=1	FALSE	Puas_todas_medium	0.002	1.654	0	1	3	1	2539	271.9	4.04	0	1	0
FALSE	High	Master Protein	1415	A0A3Q9QWS9	Cytochrome P450 OS=Neobacillus mesonae OX=1193713 GN=CHR53_14595 PE=3 SV=1	FALSE	Puas_todas_medium	0	2.061	1	1	27	1	451	52.2	8	0	1	0
FALSE	High	Master Protein	1397	A0A946URQ7	Hydantoinase B/oxoprolinase family protein OS=Woeseia sp OX=1980636 GN=KJN72_11030 PE=3 SV=1	FALSE	Puas_todas_medium	0.002	1.661	0	1	3	1	1219	131.4	5.2	0	1	0
FALSE	High	Master Protein	1398	A0A933H2R7	Uncharacterized protein OS=Planctomycetota bacterium OX=2026780 GN=HY720_22480 PE=4 SV=1	FALSE	Puas_todas_medium	0.004	1.555	3	1	1	1	186	20.3	5.97	0	1	0
FALSE	High	Master Protein	1399	A0A941ERQ9	Helix-turn-helix domain-containing protein OS=Actinospica durhamensis OX=1508375 GN=KDL01_26235 PE=4 SV=1	FALSE	Puas_todas_medium	0.001	1.783	10	1	16	1	62	6.7	9.69	0	1	0
FALSE	High	Master Protein	3189	I0IDL7	Uncharacterized protein OS=Phycisphaera mikurensis (strain NBRC 102666 / KCTC 22515 / FYK2301M01) OX=1142394 GN=PSMK_11960 PE=4 SV=1	FALSE	Puas_todas_medium	0.002	1.607	7	1	1	1	89	9.2	11.25	0	1	0
FALSE	High	Master Protein	1401	A0AAE6UP19	RHS repeat-associated core domain-containing protein OS=Pseudomonas coronafaciens pv. coronafaciens OX=235275 GN=GMO17_25010 PE=4 SV=1	FALSE	Puas_todas_medium	0	3.683	3	2	65	2	364	40.5	9.77	0	2	0
FALSE	High	Master Protein	2144	A0A209B4T1	Helix-hairpin-helix domain-containing protein OS=Streptomyces sp. CS113 OX=1982761 GN=B9W62_38025 PE=4 SV=1	FALSE	Puas_todas_medium	0.002	1.61	3	1	3	1	236	25.3	8.78	0	1	0	100		1.732		0.77		0.847	100	100	100	6.64		0.79		-0.38		-0.24	6.64	6.64	6.64	1.78642e-17		0.4931		0.883809		0.860557	2.02417e-17	1.85709e-17	1.92947e-17
FALSE	High	Master Protein	3187	A0AAU5L7J3	histidine kinase OS=Kitasatospora sp. NBC_01246 OX=2903570 GN=OG618_36090 PE=4 SV=1	FALSE	Puas_todas_medium	0.001	1.957	0	1	19	1	1431	152.7	4.84	0	1	0
FALSE	High	Master Protein	1405	A0A0X3VY06	Glyoxalase-like domain-containing protein OS=Streptomyces sp. NRRL S-1521 OX=1609100 GN=ADL30_32750 PE=4 SV=1	FALSE	Puas_todas_medium	0	1.981	2	1	4	1	253	26.5	5.95	0	1	0
FALSE	High	Master Protein	1406	E3J0C4	Peptidoglycan glycosyltransferase OS=Pseudofrankia inefficax (strain DSM 45817 / CECT 9037 / DDB 130130 / EuI1c) OX=298654 GN=FraEuI1c_2368 PE=3 SV=1	FALSE	Puas_todas_medium	0.002	1.585	1	1	16	1	698	72	9.94	0	1	0
FALSE	High	Master Protein	1407	A0A9Q3ZC69	Diaminobutyrate--2-oxoglutarate transaminase family protein OS=Streptomyces guryensis OX=2886947 GN=LJ657_47410 PE=3 SV=1	FALSE	Puas_todas_medium	0.002	1.685	1	1	2	1	512	53.8	7.46	0	1	0
FALSE	High	Master Protein	1408	A0A1R3VQK6	NAD kinase OS=Ectothiorhodosinus mongolicus OX=233100 GN=nadK PE=3 SV=1	FALSE	Puas_todas_medium	0	2.051	2	1	4	1	330	35.6	5.66	0	1	0
FALSE	High	Master Protein	3184	G9EQW5	Outer membrane efflux protein OS=Legionella drancourtii LLAP12 OX=658187 GN=LDG_7668 PE=3 SV=1	FALSE	Puas_todas_medium	0	1.966	1	1	3	1	456	49.2	9.48	0	1	0
FALSE	High	Master Protein	3183	A0A852VIY5	Cell division protein FtsI (Penicillin-binding protein 3) OS=Janibacter cremeus OX=1285192 GN=BJY20_000424 PE=3 SV=1	FALSE	Puas_todas_medium	0	2.202	1	1	15	1	682	72.3	6.24	0	1	0
FALSE	High	Master Protein	1411	A0A0T2MSP2	IclR family transcriptional regulator OS=Devosia sp. Root635 OX=1736575 GN=ASD80_17955 PE=4 SV=1	FALSE	Puas_todas_medium	0.001	1.81	2	1	13	1	277	28.8	9.66	0	1	0
FALSE	High	Master Protein	1412	A0A1N7JV74	FHA domain protein OS=Rhodobacter aestuarii OX=453582 GN=SAMN05421580_102128 PE=4 SV=1	FALSE	Puas_todas_medium	0	2.154	1	1	10	1	540	56.3	5.44	0	1	0
FALSE	High	Master Protein	3182	A0A6V8K5W5	Membrane protein OS=Phytohabitans houttuyneae OX=1076126 GN=Phou_017190 PE=4 SV=1	FALSE	Puas_todas_medium	0.001	1.895	1	1	8	1	740	79.4	8.81	0	1	0
FALSE	High	Master Protein	1414	A0A2U8VRJ5	Blue-light-activated histidine kinase OS=Methylobacterium radiodurans OX=2202828 GN=DK427_09275 PE=4 SV=1	FALSE	Puas_todas_medium	0	4.074	1	2	83	2	1188	131	6.42	0	2	0			0.58		1.199		0.486	1.922	1.953	0.946			-0.79		0.26		-1.04	0.94	0.97	-0.08			0.444912		0.798329		0.237406	0.527166	0.252204	0.921526
FALSE	High	Master Protein	1435	A0A9D8L5X4	Glycosyltransferase family 1 protein OS=Devosia sp OX=1871048 GN=J0J13_03055 PE=4 SV=1	FALSE	Puas_todas_medium	0.004	1.558	1	1	7	1	442	48.7	7.05	0	1	0
FALSE	High	Master Protein	3190	A0A7Y6F4B7	Roadblock/LC7 domain-containing protein OS=Streptomyces odorifer OX=53450 GN=G6W59_25630 PE=4 SV=1	FALSE	Puas_todas_medium	0.002	1.701	4	1	11	1	135	14.1	4.91	0	1	0
FALSE	High	Master Protein	1436	A0A4V0XJZ6	P-type Zn(2+) transporter OS=Planctomycetia bacterium OX=2052181 GN=LBMAG47_30480 PE=3 SV=1	FALSE	Puas_todas_medium	0.004	1.548	1	1	1	1	665	70	7.12	0	1	0		100	100					1.155				6.64	6.64					0.21				2.40319e-17	1.78191e-17					0.994909
FALSE	High	Master Protein	1438	A0A6M5J7I6	NAD-dependent epimerase/dehydratase family protein OS=Sphingomonas sp. AP4-R1 OX=2735134 GN=HL653_01080 PE=4 SV=1	FALSE	Puas_todas_medium	0.004	1.539	2	1	10	1	325	34.5	8.57	0	1	0
FALSE	High	Master Protein	1460	A0A7Y8MQ90	Patatin-like phospholipase family protein OS=Alphaproteobacteria bacterium OX=1913988 GN=HXY22_02855 PE=4 SV=1	FALSE	Puas_todas_medium	0.002	1.65	2	1	9	1	319	33.3	8.05	0	1	0
FALSE	High	Master Protein	1461	A0A7C9H971	DUF1467 family protein OS=Sediminimonas qiaohouensis OX=552061 GN=FH759_00365 PE=4 SV=1	FALSE	Puas_todas_medium	0.001	1.802	7	1	10	1	92	9.8	9.41	0	1	0
FALSE	High	Master Protein	3159	A0A954P6Q1	GDSL family lipase OS=Planctomycetaceae bacterium OX=2026779 GN=KDA79_22200 PE=3 SV=1	FALSE	Puas_todas_medium	0.001	1.868	2	1	1	1	255	27.7	7.4	0	1	0
FALSE	High	Master Protein	3158	A0A6M4PNH2	AAA+ ATPase domain-containing protein OS=Streptomyces argyrophyllae OX=2726118 GN=HKX69_27025 PE=4 SV=1	FALSE	Puas_todas_medium	0	1.964	0	1	13	1	2087	225	5.67	0	1	0
FALSE	High	Master Protein	1464	A0A7Y9XVY6	Putative phage infection (PIP) family protein YhgE OS=Novosphingobium marinum OX=1514948 GN=FHS75_000618 PE=4 SV=1	FALSE	Puas_todas_medium	0.001	1.947	1	1	29	1	961	105.2	4.74	0	1	0
FALSE	High	Master Protein	3157	A0A7G8EBK2	Lipid A disaccharide synthetase-like protein OS=Synechococcus sp. BMK-MC-1 OX=1442551 GN=SynBMKMC1_00591 PE=4 SV=1	FALSE	Puas_todas_medium	0.001	1.836	1	1	5	1	406	44.3	10.45	0	1	0
FALSE	High	Master Protein	1466	V7FRJ3	Ribosomal RNA large subunit methyltransferase E OS=Mesorhizobium sp. LSHC420B00 OX=1287292 GN=rlmE PE=3 SV=1	FALSE	Puas_todas_medium	0.001	1.791	3	1	5	1	236	25.8	9.61	0	1	0
FALSE	High	Master Protein	3160	A0A0Q4V7B1	Cell division protein FtsK OS=Curtobacterium sp. Leaf261 OX=1736311 GN=ASF23_10395 PE=4 SV=1	FALSE	Puas_todas_medium	0.001	1.859	0	1	7	1	1360	145.1	5.38	0	1	0
FALSE	High	Master Protein	3156	A0A0Q4XRZ4	HTH cro/C1-type domain-containing protein OS=Methylobacterium sp. Leaf99 OX=1736251 GN=ASF28_02445 PE=4 SV=1	FALSE	Puas_todas_medium	0.002	1.611	4	1	1	1	165	18.4	8.59	0	1	0
FALSE	High	Master Protein	949	A0A411MDH2	Serine protease OS=Pseudomonas tructae OX=2518644 GN=EXN22_03180 PE=4 SV=1	FALSE	Puas_todas_medium	0.001	1.844	1	1	3	1	585	63.7	6.47	0	1	0	100		0.798		0.01		0.987	100		100	6.64		-0.32		-6.64		-0.02	6.64		6.64	1.78642e-17		0.786247		1.93906e-17		0.999459	2.02417e-17		1.92947e-17
FALSE	High	Master Protein	1470	A0A1H3BAL6	Amino acid adenylation domain-containing protein OS=Saccharopolyspora shandongensis OX=418495 GN=SAMN05216215_1010126 PE=4 SV=1	FALSE	Puas_todas_medium	0.004	1.561	1	1	3	1	1044	112.1	5.49	0	1	0					100				100						6.64				6.64						1.93906e-17				1.85709e-17
FALSE	High	Master Protein	1471	A0A367EMR7	Methionine synthase OS=Streptomyces reniochalinae OX=2250578 GN=metH PE=3 SV=1	FALSE	Puas_todas_medium	0	2.388	1	1	34	1	1176	128.1	4.98	0	1	0
FALSE	High	Master Protein	1472	A0A963TR27	YdbH domain-containing protein OS=Paracoccaceae bacterium OX=1904441 GN=KDE14_14035 PE=4 SV=1	FALSE	Puas_todas_medium	0.002	1.725	1	1	2	1	921	94.9	4.96	0	1	0
FALSE	High	Master Protein	3154	A0A221P6R9	Alpha/beta hydrolase OS=Streptomyces pluripotens OX=1355015 GN=LK07_31715 PE=3 SV=1	FALSE	Puas_todas_medium	0.002	1.679	1	1	1	1	536	56.5	7.62	0	1	0
FALSE	High	Master Protein	1474	A0A3S0HYI4	Methyl-accepting chemotaxis protein OS=Azospirillum griseum OX=2496639 GN=EJ903_08975 PE=3 SV=1	FALSE	Puas_todas_medium	0.002	1.574	1	1	18	1	563	59.4	6.09	0	1	0
FALSE	High	Master Protein	1475	Q7NF79	Gll3647 protein OS=Gloeobacter violaceus (strain ATCC 29082 / PCC 7421) OX=251221 GN=gll3647 PE=4 SV=1	FALSE	Puas_todas_medium	0.002	1.664	1	1	22	1	907	93.9	4.08	0	1	0				100		100			0.01	0.01				6.64		6.64			-6.64	-6.64				2.11132e-17		1.72711e-17			1.85709e-17	1.92947e-17
FALSE	High	Master Protein	1468	A0A938A2L0	Branched-chain amino acid ABC transporter permease OS=Alphaproteobacteria bacterium OX=1913988 GN=FJX20_00195 PE=4 SV=1	FALSE	Puas_todas_medium	0.004	1.567	2	1	10	1	325	35.1	9.89	0	1	0
FALSE	High	Master Protein	3161	C7JDE4	Uncharacterized protein OS=Acetobacter pasteurianus (strain NBRC 105184 / IFO 3283-01) OX=634452 GN=APA01_20340 PE=4 SV=1	FALSE	Puas_todas_medium	0.002	1.613	1	1	15	1	586	65.1	9.63	0	1	0
FALSE	High	Master Protein	1457	A0A4Y8UTT1	WYL domain-containing protein OS=Cellulomonas sp. HD19AZ1 OX=2559593 GN=E4A51_06435 PE=4 SV=1	FALSE	Puas_todas_medium	0.002	1.719	2	1	9	1	242	25.6	10.46	0	1	0
FALSE	High	Master Protein	1456	A0A2E1CVC6	Disulfide oxidoreductase OS=Kordiimonas sp OX=1970157 GN=CMF31_05950 PE=4 SV=1	FALSE	Puas_todas_medium	0.001	1.884	1	1	9	1	1005	111.7	8.73	0	1	0
FALSE	High	Master Protein	1439	A0A1T4QYA4	ATP-dependent helicase HrpA OS=Lysobacter spongiicola DSM 21749 OX=1122188 GN=SAMN02745674_01857 PE=4 SV=1	FALSE	Puas_todas_medium	0.002	1.609	0	1	1	1	1332	148	8.95	0	1	0
FALSE	High	Master Protein	3172	A0A949TDU7	ABC transporter permease OS=Alphaproteobacteria bacterium OX=1913988 GN=KI792_13095 PE=3 SV=1	FALSE	Puas_todas_medium	0.004	1.546	1	1	14	1	622	65.1	9.35	0	1	0
FALSE	High	Master Protein	3169	A0A4P1KAV3	Ribose and galactose chemoreceptor protein OS=Brevundimonas vancanneytii OX=1325724 GN=trg PE=3 SV=1	FALSE	Puas_todas_medium	0.002	1.662	1	1	1	1	488	51.8	5.11	0	1	0
FALSE	High	Master Protein	1442	A0A4Q1VJ59	Double-strand break repair protein AddB OS=Bosea sp. Tri-44 OX=1972137 GN=B6S44_22120 PE=4 SV=1	FALSE	Puas_todas_medium	0.004	1.558	1	1	1	1	1058	114.7	5.88	0	1	0
FALSE	High	Master Protein	1443	A0A1H8IQE8	Putative pre-16S rRNA nuclease OS=Bradyrhizobium sp. OK095 OX=1882760 GN=SAMN05443254_110144 PE=3 SV=1	FALSE	Puas_todas_medium	0.002	1.647	4	1	8	1	163	17.3	9.39	0	1	0
FALSE	High	Master Protein	1444	A0A429B7S5	DNA recombination protein RmuC OS=Nonomuraea sp. WAC 01424 OX=2203200 GN=DMB42_21335 PE=3 SV=1	FALSE	Puas_todas_medium	0.004	1.571	1	1	4	1	418	46	6.48	0	1	0
FALSE	High	Master Protein	3168	C0E2Y7	Alanine--tRNA ligase OS=Corynebacterium matruchotii ATCC 33806 OX=566549 GN=alaS PE=3 SV=1	FALSE	Puas_todas_medium	0	2.086	1	1	40	1	905	97.7	5.48	0	1	0
FALSE	High	Master Protein	3167	A0A2N5KV73	Pseudouridine synthase OS=Actinomycetes bacterium OX=1883427 GN=CYG60_01175 PE=3 SV=1	FALSE	Puas_todas_medium	0	2.238	3	1	14	1	239	26.1	10.4	0	1	0
FALSE	High	Master Protein	3166	A0A918X1F6	Phage major capsid protein OS=Streptomyces finlayi OX=67296 GN=GCM10010334_51130 PE=4 SV=1	FALSE	Puas_todas_medium	0	2.35	1	1	4	1	587	61.8	4.91	0	1	0
FALSE	High	Master Protein	1448	A0A967GT03	EF-hand domain-containing protein (Fragment) OS=Akkermansiaceae bacterium OX=2562705 GN=GWO24_18920 PE=4 SV=1	FALSE	Puas_todas_medium	0.002	1.619	10	1	20	1	59	6.5	9.32	0	1	0
FALSE	High	Master Protein	1449	A0A1C4X187	Transcriptional regulator, LacI family OS=Micromonospora coriariae OX=285665 GN=GA0070607_4549 PE=4 SV=1	FALSE	Puas_todas_medium	0.004	1.543	2	1	1	1	352	36.6	6.18	0	1	0
FALSE	High	Master Protein	1450	A0A4Y3VLL0	Secreted protein OS=Streptomyces spinoverrucosus OX=284043 GN=SSP24_55270 PE=4 SV=1	FALSE	Puas_todas_medium	0	2.104	4	1	28	1	163	17.8	5.29	0	1	0		100						0.01				6.64						-6.64				2.40319e-17						2.02417e-17
FALSE	High	Master Protein	3164	A0A1Y6EIG7	Methyl-accepting chemotaxis sensory transducer OS=Sphingopyxis terrae subsp. ummariensis OX=429001 GN=SAMN06295984_0500 PE=4 SV=1	FALSE	Puas_todas_medium	0.002	1.59	1	1	1	1	469	50.8	4.97	0	1	0
FALSE	High	Master Protein	1452	A0A0P7Y6K3	Putative dehydrogenase OS=Rhodobacteraceae bacterium HLUCCA09 OX=1666915 GN=HLUCCA09_02235 PE=3 SV=1	FALSE	Puas_todas_medium	0.004	1.57	2	1	4	1	325	34.4	6.46	0	1	0
FALSE	High	Master Protein	1453	A0A1I4XBX1	Metallo-beta-lactamase superfamily protein OS=Streptomyces sp. cf124 OX=1761903 GN=SAMN04487980_101431 PE=4 SV=1	FALSE	Puas_todas_medium	0.002	1.657	2	1	3	1	280	29.9	4.83	0	1	0
FALSE	High	Master Protein	3163	A0A160JGV8	IS701 family transposase OS=Azospirillum humicireducens OX=1226968 GN=A6A40_09980 PE=4 SV=1	FALSE	Puas_todas_medium	0.002	1.649	1	1	13	1	435	47.3	8.62	0	1	0
FALSE	High	Master Protein	3162	A0A1V6D1J9	Uncharacterized protein OS=Planctomycetes bacterium ADurb.Bin126 OX=1852903 GN=BWX88_03622 PE=4 SV=1	FALSE	Puas_todas_medium	0	2.276	1	1	14	1	973	99.5	6.1	0	1	0
FALSE	High	Master Protein	1437	A0A4R4L0J5	HlyC/CorC family transporter OS=Micromonospora sp. KC723 OX=2530381 GN=E1165_12885 PE=3 SV=1	FALSE	Puas_todas_medium	0.002	1.58	1	1	2	1	422	44.5	6.44	0	1	0
FALSE	High	Master Protein	3153	A0A5P8MZW8	Histidinol-phosphate aminotransferase OS=Ancylobacter sp. TS-1 OX=1850374 GN=hisC PE=3 SV=1	FALSE	Puas_todas_medium	0.002	1.603	2	1	6	1	376	39.7	5.72	0	1	0
FALSE	High	Master Protein	1395	A0A3M1B2P8	Ribose 5-phosphate isomerase B (Fragment) OS=Planctomycetota bacterium OX=2026780 GN=D6805_10465 PE=3 SV=1	FALSE	Puas_todas_medium	0.002	1.682	4	1	1	1	180	19.4	6.14	0	1	0
FALSE	High	Master Protein	1393	A0A7L9BJ28	UDP-N-acetylmuramate--L-alanine ligase OS=Phycisphaeraceae bacterium OX=2026777 GN=HRU70_00175 PE=4 SV=1	FALSE	Puas_todas_medium	0	2.04	1	1	21	1	541	57.2	7.03	0	1	0
FALSE	High	Master Protein	1335	A0A2D8AXA4	Pyridoxal-dependent decarboxylase, exosortase A system-associated OS=Citromicrobium sp OX=2024827 GN=CL805_05415 PE=3 SV=1	FALSE	Puas_todas_medium	0.002	1.655	1	1	4	1	420	44.4	5.27	0	1	0
FALSE	High	Master Protein	1336	A0A3D1IVB8	Sulfatase OS=Verrucomicrobiales bacterium OX=2026801 GN=DEQ62_10725 PE=3 SV=1	FALSE	Puas_todas_medium	0.002	1.631	1	1	1	1	489	55.1	9.29	0	1	0
FALSE	High	Master Protein	1337	A0A951XW08	PIN domain-containing protein OS=Phycisphaerae bacterium OX=2026778 GN=H3C42_07710 PE=4 SV=1	FALSE	Puas_todas_medium	0.002	1.678	3	1	4	1	176	19.7	5.39	0	1	0
FALSE	High	Master Protein	3222	A0AAE9Z1T5	RHS repeat protein OS=Thalassomonas viridans OX=137584 GN=SG34_024500 PE=4 SV=1	FALSE	Puas_todas_medium	0	2.522	0	1	34	1	1273	137.2	6.47	0	1	0
FALSE	High	Master Protein	3220	A0A972KUW1	Nitrogenase iron-molybdenum cofactor biosynthesis protein NifE OS=Gammaproteobacteria bacterium OX=1913989 GN=nifE PE=3 SV=1	FALSE	Puas_todas_medium	0	2.151	1	1	5	1	470	51.5	6.33	0	1	0
FALSE	High	Master Protein	3219	A0A426PYP3	Ribokinase OS=Corynebacterium bovis OX=36808 GN=rbsK PE=3 SV=1	FALSE	Puas_todas_medium	0.004	1.56	2	1	4	1	358	35	4.93	0	1	0
FALSE	High	Master Protein	1341	A0A972V9R5	50S ribosomal protein L25 (Fragment) OS=Phycisphaeraceae bacterium OX=2026777 GN=HQ515_04370 PE=4 SV=1	FALSE	Puas_todas_medium	0.004	1.557	9	1	2	1	66	6.8	4.5	0	1	0
FALSE	High	Master Protein	3225	A0A7C8D256	S1 RNA-binding domain-containing protein OS=Planctomycetota bacterium OX=2026780 GN=EYQ59_05365 PE=4 SV=1	FALSE	Puas_todas_medium	0.002	1.705	1	1	2	1	962	104.8	8.78	0	1	0
FALSE	High	Master Protein	1342	A0A2T0X969	Uncharacterized protein OS=Hasllibacter halocynthiae OX=595589 GN=BCF33_1107 PE=4 SV=1	FALSE	Puas_todas_medium	0.004	1.557	7	1	8	1	90	9.7	9.04	0	1	0
FALSE	High	Master Protein	1344	A0A4V2JT97	PrsW family intramembrane metalloprotease OS=Propioniciclava tarda OX=433330 GN=ET996_06185 PE=4 SV=1	FALSE	Puas_todas_medium	0	2.438	1	1	58	1	479	52.2	10.92	0	1	0					100				100						6.64				6.64						1.93906e-17				1.85709e-17
FALSE	High	Master Protein	1345	K0TPB7	Sodium/calcium exchanger membrane region domain-containing protein OS=Thalassiosira oceanica OX=159749 GN=THAOC_00351 PE=4 SV=1	FALSE	Thalassiosira oceanica_proteome_UP000266841_2025_03_21;Puas_todas_medium	0.001	1.793	1	1	8	1	709	76.5	5.64	0	1	0		100		100	100			0.01	0.771			6.64		6.64	6.64			-6.64	-0.37			2.40319e-17		2.11132e-17	1.93906e-17			2.02417e-17	0.865128
FALSE	High	Master Protein	3218	A0A4U0GTP9	StlD/DarB family beta-ketosynthase OS=Sinimarinibacterium sp. CAU 1509 OX=2562283 GN=E4T66_08870 PE=4 SV=1	FALSE	Puas_todas_medium	0	2.046	2	1	1	1	384	41.7	6.07	0	1	0
FALSE	High	Master Protein	3217	A0A2A5YXS6	Acetolactate synthase OS=Acidimicrobiales bacterium MED-G01 OX=1986263 GN=CNE88_03160 PE=3 SV=1	FALSE	Puas_todas_medium	0	2.128	1	1	8	1	546	58.8	5.22	0	1	0
FALSE	High	Master Protein	3215	A0A1M5TR94	Putative spermidine/putrescine transport system ATP-binding protein OS=Bradyrhizobium erythrophlei OX=1437360 GN=SAMN05444169_7933 PE=3 SV=1	FALSE	Puas_todas_medium	0.001	1.769	2	1	8	1	347	37.6	8.97	0	1	0
FALSE	High	Master Protein	1350	A0A1Q8CK12	AMP-dependent synthetase OS=Actinophytocola xanthii OX=1912961 GN=BU204_25685 PE=3 SV=1	FALSE	Puas_todas_medium	0.001	1.862	1	1	2	1	692	75	6.67	0	1	0
FALSE	High	Master Protein	1351	A0A354YEQ9	Secreted protein OS=Lysobacteraceae bacterium OX=1926873 GN=DDZ67_10660 PE=4 SV=1	FALSE	Puas_todas_medium	0	2.07	4	1	52	1	165	18.1	8.88	0	1	0
FALSE	High	Master Protein	1343	A0AAD0VSK9	Chlorhexidine efflux transporter domain-containing protein OS=Pseudomonas plecoglossicida OX=70775 GN=DVB73_06650 PE=4 SV=1	FALSE	Puas_todas_medium	0.002	1.592	4	1	1	1	142	16	8.95	0	1	0
FALSE	High	Master Protein	3026	A0A7V1ES60	EAL domain-containing protein OS=Halieaceae bacterium OX=2026743 GN=ENH48_11245 PE=4 SV=1	FALSE	Puas_todas_medium	0.004	1.57	1	1	6	1	777	85.7	5.17	0	1	0			100			100	100	100		4.765			6.64			6.64	6.64	6.64		2.25			1.78191e-17			1.72711e-17	1.91048e-17	2.02417e-17		0.0175557
FALSE	High	Master Protein	1332	A0A191WKB3	Glycosyl hydrolase family 67 C-terminal domain-containing protein OS=Agromyces aureus OX=453304 GN=ATC03_02825 PE=4 SV=1	FALSE	Puas_todas_medium	0.002	1.576	1	1	42	1	1033	110.1	4.78	0	1	0
FALSE	High	Master Protein	3226	A0A653S720	DUF4357 domain-containing protein OS=Bosea sp. 62 OX=2653182 GN=BOSE62_130875 PE=4 SV=1	FALSE	Puas_todas_medium	0.001	1.95	2	1	8	1	319	34.1	6.44	0	1	0
FALSE	High	Master Protein	1312	A0A6L9LIE1	Fibronectin type III domain-containing protein OS=Spirosoma terrae OX=1968276 GN=GK108_30015 PE=4 SV=1	FALSE	Puas_todas_medium	0.004	1.541	1	1	4	1	837	90.8	5.16	0	1	0
FALSE	High	Master Protein	1313	A0A1Q3ZZR6	ABC transporter domain-containing protein OS=Micrococcales bacterium 72-143 OX=1895790 GN=BGO94_07575 PE=3 SV=1	FALSE	Puas_todas_medium	0	2.028	2	1	8	1	300	32.5	9.88	0	1	0			100					100					6.64					6.64					1.78191e-17					2.02417e-17
FALSE	High	Master Protein	3231	A0A954KJM0	Acetyl-CoA carboxylase biotin carboxylase subunit (Fragment) OS=Planctomycetaceae bacterium OX=2026779 GN=KDA66_18720 PE=4 SV=1	FALSE	Puas_todas_medium	0.001	1.793	4	1	2	1	164	17.4	5.17	0	1	0
FALSE	High	Master Protein	1315	A0A8T3PMV6	Allophanate hydrolase OS=Gammaproteobacteria bacterium OX=1913989 GN=atzF PE=4 SV=1	FALSE	Puas_todas_medium	0	2.328	1	1	181	1	691	71.9	6.09	0	1	0
FALSE	High	Master Protein	3230	A0AAD1LTX5	Toxin OS=Pseudomonas sp. St386 OX=2678256 GN=PHLH3_07340 PE=4 SV=1	FALSE	Puas_todas_medium	0.002	1.656	0	1	1	1	1533	172.8	6.51	0	1	0
FALSE	High	Master Protein	1317	A0A970WM20	PH domain-containing protein OS=Planctomycetaceae bacterium OX=2026779 GN=GXX96_23220 PE=4 SV=1	FALSE	Puas_todas_medium	0.001	1.793	4	1	11	1	157	17.4	9.74	0	1	0		100		100	100	100		0.01	1.218	0.01		6.64		6.64	6.64	6.64		-6.64	0.28	-6.64		2.40319e-17		2.11132e-17	1.93906e-17	1.72711e-17		2.02417e-17	0.786215	1.92947e-17
FALSE	High	Master Protein	1319	A0A6G3CF63	Family 43 glycosylhydrolase OS=Streptomyces sp. SID5643 OX=2690307 GN=GTY56_37500 PE=3 SV=1	FALSE	Puas_todas_medium	0.001	1.821	0	1	4	1	1738	183.8	5.74	0	1	0
FALSE	High	Master Protein	1320	A0A1C4XRS7	Alpha-methylacyl-CoA racemase OS=Micromonospora haikouensis OX=686309 GN=GA0070558_128110 PE=4 SV=1	FALSE	Puas_todas_medium	0.001	1.875	1	1	1	1	420	43.6	6.71	0	1	0
FALSE	High	Master Protein	1321	A0A5C7WRM7	Putative succinate-semialdehyde dehydrogenase [NADP(+)] 2 (Fragment) OS=Mycobacterium sp OX=1785 GN=E6Q56_05810 PE=3 SV=1	FALSE	Puas_todas_medium	0.001	1.777	2	1	13	1	335	34.2	4.98	0	1	0		100		100		100		0.01	0.01	0.01		6.64		6.64		6.64		-6.64	-6.64	-6.64		2.40319e-17		2.11132e-17		1.72711e-17		2.02417e-17	1.85709e-17	1.92947e-17
FALSE	High	Master Protein	1322	A0A6B3RSD8	Uncharacterized protein OS=Pseudotabrizicola algicola OX=2709381 GN=G3572_18820 PE=4 SV=1	FALSE	Puas_todas_medium	0.002	1.64	3	1	111	1	214	22.8	11.49	0	1	0			100					100					6.64					6.64					1.78191e-17					2.02417e-17
FALSE	High	Master Protein	1323	A0A2E7VT51	DUF7483 domain-containing protein OS=Flavobacteriales bacterium OX=2021391 GN=CMD34_06640 PE=4 SV=1	FALSE	Puas_todas_medium	0	2.407	1	1	5	1	878	94	4.83	0	1	0
FALSE	High	Master Protein	1324	A0A6L7GAZ5	TRAP transporter fused permease subunit OS=Pseudooceanicola albus OX=2692189 GN=GR170_25305 PE=4 SV=1	FALSE	Puas_todas_medium	0.002	1.663	1	1	4	1	870	92.3	6.76	0	1	0
FALSE	High	Master Protein	1325	A0A3M0HK29	Prephenate dehydrogenase/arogenate dehydrogenase family protein OS=Rhodococcus sp. SBT000017 OX=1803385 GN=AYK61_08280 PE=4 SV=1	FALSE	Puas_todas_medium	0.002	1.664	2	1	23	1	302	30.9	5.45	0	1	0
FALSE	High	Master Protein	1326	A0A3Q8S7L4	Shikimate kinase OS=Paenibacillus lentus OX=1338368 GN=aroK PE=3 SV=1	FALSE	Puas_todas_medium	0	2.014	4	1	4	1	161	17.7	5.02	0	1	0
FALSE	High	Master Protein	3227	A0A1I1WB52	histidine kinase OS=Actinopolyspora alba OX=673379 GN=SAMN04487819_105129 PE=4 SV=1	FALSE	Puas_todas_medium	0	2.119	1	1	12	1	1193	130.1	5.25	0	1	0
FALSE	High	Master Protein	1329	A0A2D8IRC0	histidine kinase OS=Haliea sp OX=1932666 GN=CME40_05345 PE=4 SV=1	FALSE	Puas_todas_medium	0.002	1.625	0	1	38	1	1473	162.3	5.68	0	1	0
FALSE	High	Master Protein	1330	A0A4V3CAD5	Arabinofuranan 3-O-arabinosyltransferase OS=Kribbella sp. VKM Ac-2527 OX=2512215 GN=EV643_105299 PE=4 SV=1	FALSE	Puas_todas_medium	0	2.057	0	1	2	1	1382	146.5	9.36	0	1	0
FALSE	High	Master Protein	1352	A0A2R4M870	ABC transporter permease OS=Celeribacter baekdonensis OX=875171 GN=DA792_06910 PE=3 SV=1	FALSE	Puas_todas_medium	0	3.44	4	2	7	1	302	32.8	9.95	0	2	0		100						0.01				6.64						-6.64				2.40319e-17						2.02417e-17
FALSE	High	Master Protein	3191	A0A0Q8WSY3	HTH tetR-type domain-containing protein OS=Nocardioides sp. Root240 OX=1736500 GN=ASE20_13740 PE=4 SV=1	FALSE	Puas_todas_medium	0.002	1.734	3	1	2	1	229	24.8	5.82	0	1	0			100			100		100		0.01			6.64			6.64		6.64		-6.64			1.78191e-17			1.72711e-17		2.02417e-17		1.92947e-17
FALSE	High	Master Protein	1353	A0A964U8I1	Thymidylate kinase OS=Alphaproteobacteria bacterium OX=1913988 GN=tmk PE=3 SV=1	FALSE	Puas_todas_medium	0	3.903	6	2	7	2	214	23	5.35	0	2	0
FALSE	High	Master Protein	3213	A0A7H4GP28	Type II secretion system protein L OS=Wenzhouxiangella sp. AB-CW3 OX=2771012 GN=IC757_02980 PE=3 SV=1	FALSE	Puas_todas_medium	0	2.029	2	1	9	1	390	42.2	4.73	0	1	0
FALSE	High	Master Protein	3202	A0A6I3KZS9	AAA family ATPase OS=Nocardia aurantiaca OX=2675850 GN=GLP40_17290 PE=3 SV=1	FALSE	Puas_todas_medium	0	1.99	1	1	15	1	1030	109.7	6.27	0	1	0		100	100	100	100	100	100	1.197	0.845	1.1		6.64	6.64	6.64	6.64	6.64	6.64	0.26	-0.24	0.14		2.40319e-17	1.78191e-17	2.11132e-17	1.93906e-17	1.72711e-17	1.91048e-17	0.956535	0.948163	0.978452
FALSE	High	Master Protein	3201	A0AB39PKP4	SpoIIE family protein phosphatase OS=Streptomyces sp. R21 OX=3238627 GN=AB5J56_39335 PE=4 SV=1	FALSE	Puas_todas_medium	0.002	1.601	1	1	2	1	819	87.9	5.33	0	1	0
FALSE	High	Master Protein	3200	A0A967BCY3	BCCT family transporter OS=Roseovarius gahaiensis OX=2716691 GN=HAT86_14800 PE=3 SV=1	FALSE	Puas_todas_medium	0.002	1.592	1	1	2	1	559	59.9	6.19	0	1	0
FALSE	High	Master Protein	3198	A0A964VAL4	Polymerase/histidinol phosphatase N-terminal domain-containing protein OS=Gemmataceae bacterium OX=2052164 GN=EXR99_09740 PE=4 SV=1	FALSE	Puas_todas_medium	0.001	1.855	1	1	26	1	452	50.2	8.84	0	1	0
FALSE	High	Master Protein	1381	A0A401W549	Integrase/transposase OS=Streptomyces paromomycinus OX=92743 GN=GKJPGBOP_04091 PE=4 SV=1	FALSE	Puas_todas_medium	0.001	1.861	1	1	1	1	702	78.4	5.62	0	1	0
FALSE	High	Master Protein	1382	A0A978T8Y8	DUF2156 domain-containing protein (Fragment) OS=Leptolyngbyaceae cyanobacterium M65_K2018_010 OX=2747810 GN=IGR64_00330 PE=4 SV=1	FALSE	Puas_todas_medium	0.002	1.674	1	1	7	1	778	85.7	8.41	0	1	0
FALSE	High	Master Protein	1383	A0A7W3JCR0	5-oxoprolinase subunit A OS=Promicromonospora sukumoe OX=88382 GN=pxpA PE=3 SV=1	FALSE	Puas_todas_medium	0.001	1.768	2	1	40	1	261	26.7	5.01	0	1	0
FALSE	High	Master Protein	1765	A0A1N6RQY1	Putative phage tail protein OS=Marinobacterium stanieri OX=49186 GN=SAMN05421647_103469 PE=4 SV=1	FALSE	Puas_todas_medium	0	3.441	1	1	295	1	945	102.5	4.58	0	1	0		100	100	100			100	90	0.01	100		6.64	6.64	6.64			6.64	6.49	-6.64	6.64		2.40319e-17	1.78191e-17	2.11132e-17			1.91048e-17	6.98784e-13	1.85709e-17	1.92947e-17
FALSE	High	Master Protein	3035	A0A927N587	K+-transporting ATPase B subunit OS=Actinopolymorpha pittospori OX=648752 GN=HEB94_009754 PE=4 SV=1	FALSE	Puas_todas_medium	0.001	2.853	1	1	13	1	646	67.3	10.1	0	1	0		100		100			100	0.01	0.01	100		6.64		6.64			6.64	-6.64	-6.64	6.64		2.40319e-17		2.11132e-17			1.91048e-17	2.02417e-17	1.85709e-17	1.92947e-17
FALSE	High	Master Protein	3196	A0A6A0AYH1	Lipase maturation factor family protein OS=Streptomyces pacificus OX=2705029 GN=SCWH03_41960 PE=4 SV=1	FALSE	Puas_todas_medium	0	2.244	1	1	3	1	479	54.1	10.15	0	1	0
FALSE	High	Master Protein	1387	D7CHZ4	3-octaprenyl-4-hydroxybenzoate carboxy-lyase OS=Streptomyces bingchenggensis (strain BCW-1) OX=749414 GN=ubiD PE=4 SV=1	FALSE	Puas_todas_medium	0.001	1.856	3	1	2	1	215	22.4	6.7	0	1	0			100					100					6.64					6.64					1.78191e-17					2.02417e-17
FALSE	High	Master Protein	1388	A0A7W7WYZ1	Probable DNA ligase OS=Saccharothrix violaceirubra OX=413306 GN=lig PE=3 SV=1	FALSE	Puas_todas_medium	0.002	1.742	1	1	1	1	505	53.6	5.63	0	1	0
FALSE	High	Master Protein	1389	A0A4Y4K7M8	Translation initiation factor IF-2 OS=Streptomyces sp. 6-11-2 OX=2585753 GN=TNCT6_37930 PE=4 SV=1	FALSE	Puas_todas_medium	0	2.097	1	1	23	1	466	45.7	4.87	0	1	0		100	100		100			1.518	100			6.64	6.64		6.64			0.6	6.64			2.40319e-17	1.78191e-17		1.93906e-17			0.772484	1.85709e-17
FALSE	High	Master Protein	1390	A0A1B6ZB60	Acriflavin resistance protein OS=Sphingomonadales bacterium EhC05 OX=1849171 GN=A8B75_01015 PE=4 SV=1	FALSE	Puas_todas_medium	0	2.332	1	1	4	1	614	66.4	5.99	0	1	0				100	100	100			0.158	0.01				6.64	6.64	6.64			-2.66	-6.64				2.11132e-17	1.93906e-17	1.72711e-17			0.00152069	1.92947e-17
FALSE	High	Master Protein	3193	A0A972DRP5	ABC transporter ATP-binding protein OS=Pirellulaceae bacterium OX=2699754 GN=GXY25_18985 PE=4 SV=1	FALSE	Puas_todas_medium	0.001	1.919	1	1	5	1	614	66.7	7.78	0	1	0
FALSE	High	Master Protein	3192	A0A4Q2JI02	Zinc carboxypeptidase OS=Agromyces fucosus OX=41985 GN=ESP57_13845 PE=3 SV=1	FALSE	Puas_todas_medium	0.001	1.847	1	1	3	1	1039	111.9	4.4	0	1	0
FALSE	High	Master Protein	1385	F5YU21	Phenolpthiocerol synthesis type-I polyketide synthase PpsD OS=Mycolicibacter sinensis (strain JDM601) OX=875328 GN=ppsD PE=4 SV=1	FALSE	Puas_todas_medium	0	2.254	0	1	53	1	1836	191.2	5.3	0	1	0		100			100	100		0.01	100	0.01		6.64			6.64	6.64		-6.64	6.64	-6.64		2.40319e-17			1.93906e-17	1.72711e-17		2.02417e-17	1.85709e-17	1.92947e-17
FALSE	High	Master Protein	3203	A0A925D9H0	Redoxin domain-containing protein OS=Pirellulaceae bacterium OX=2699754 GN=IAF94_24400 PE=4 SV=1	FALSE	Puas_todas_medium	0.002	1.644	1	1	7	1	730	81.3	7.23	0	1	0
FALSE	High	Master Protein	1374	A0A428ZHD7	TetR family transcriptional regulator OS=Streptomyces sp. WAC 01325 OX=2203202 GN=DMH25_42135 PE=4 SV=1	FALSE	Puas_todas_medium	0	2.026	3	1	2	1	186	20	4.92	0	1	0				100		100			0.01	0.01				6.64		6.64			-6.64	-6.64				2.11132e-17		1.72711e-17			1.85709e-17	1.92947e-17
FALSE	High	Master Protein	3204	A0A917FU16	HTH-type transcriptional regulator YesS OS=Paenibacillus abyssi OX=1340531 GN=yesS PE=4 SV=1	FALSE	Puas_todas_medium	0.004	1.558	1	1	3	1	763	87.5	6.38	0	1	0
FALSE	High	Master Protein	1356	A0A921F5B9	Uracil-DNA glycosylase OS=Dietzia timorensis OX=499555 GN=ung PE=3 SV=1	FALSE	Puas_todas_medium	0.002	1.583	3	1	1	1	236	25.3	7.14	0	1	0		100		100		100	100	0.01	0.01	1.977		6.64		6.64		6.64	6.64	-6.64	-6.64	0.98		2.40319e-17		2.11132e-17		1.72711e-17	1.91048e-17	2.02417e-17	1.85709e-17	0.407947
FALSE	High	Master Protein	1357	F5XPL7	MmcQ/YjbR family DNA-binding protein OS=Microlunatus phosphovorus (strain ATCC 700054 / DSM 10555 / JCM 9379 / NBRC 101784 / NCIMB 13414 / VKM Ac-1990 / NM-1) OX=1032480 GN=MLP_13110 PE=4 SV=1	FALSE	Puas_todas_medium	0.002	1.612	5	1	4	1	124	13.9	5.01	0	1	0		100	100	100	100	100	100	0.954	0.765	0.776		6.64	6.64	6.64	6.64	6.64	6.64	-0.07	-0.39	-0.37		2.40319e-17	1.78191e-17	2.11132e-17	1.93906e-17	1.72711e-17	1.91048e-17	0.898474	0.854802	0.762198
FALSE	High	Master Protein	1358	A0A967EV99	ABC transporter permease OS=Pelagibius litoralis OX=374515 GN=HBA54_07130 PE=3 SV=1	FALSE	Puas_todas_medium	0.002	1.73	2	1	5	1	318	34.5	9.8	0	1	0			100					100					6.64					6.64					1.78191e-17					2.02417e-17
FALSE	High	Master Protein	1359	A0A7W9BQ46	Guanylate kinase OS=Sphingomonas prati OX=1843237 GN=gmk PE=3 SV=1	FALSE	Puas_todas_medium	0.002	1.736	3	1	1	1	227	25.6	7.21	0	1	0
FALSE	High	Master Protein	3212	A0A242DJZ3	Bacterial CdiA-CT RNAse A domain-containing protein OS=Enterococcus sp. (strain 3G1_DIV0629) OX=1834176 GN=A5816_001782 PE=4 SV=1	FALSE	Puas_todas_medium	0	2.156	1	1	4	1	682	75	5.27	0	1	0
FALSE	High	Master Protein	1361	A0A965LHH7	Host specificity protein J (Fragment) OS=Caulobacteraceae bacterium OX=1978230 GN=EBR82_09965 PE=4 SV=1	FALSE	Puas_todas_medium	0	3.718	1	1	40	1	1175	125.5	4.83	0	1	0
FALSE	High	Master Protein	3210	A0A937NDJ9	Uncharacterized protein OS=Pirellulaceae bacterium OX=2699754 GN=ISR77_31390 PE=4 SV=1	FALSE	Puas_todas_medium	0.001	1.815	1	1	6	1	832	95	7.39	0	1	0
FALSE	High	Master Protein	3209	A0A1J0PDF7	Citrate synthase OS=Synechococcus sp. SynAce01 OX=1916956 GN=BM449_04510 PE=3 SV=1	FALSE	Puas_todas_medium	0.001	1.899	1	1	5	1	404	44.4	5.88	0	1	0
FALSE	High	Master Protein	3208	A0A0N0TQP0	ATPase OS=Saccharothrix sp. NRRL B-16348 OX=1415542 GN=ADK67_29815 PE=4 SV=1	FALSE	Puas_todas_medium	0	2.068	1	1	36	1	440	45.5	10.21	0	1	0
FALSE	High	Master Protein	1365	A0A928DRH3	UvrABC system protein A OS=Planctomycetaceae bacterium OX=2026779 GN=uvrA PE=3 SV=1	FALSE	Puas_todas_medium	0.001	2.807	1	1	18	1	968	108.2	6.35	0	1	0
FALSE	High	Master Protein	1743	A0A558RC85	Virulence-associated protein E OS=Sphingomonas solaris OX=2529389 GN=FOY91_02585 PE=4 SV=1	FALSE	Puas_todas_medium	0.002	1.595	2	1	3	1	285	30.8	9.67	0	1	0		100		100	100		100	0.01	1.037	100		6.64		6.64	6.64		6.64	-6.64	0.05	6.64		2.40319e-17		2.11132e-17	1.93906e-17		1.91048e-17	2.02417e-17	0.948163	1.92947e-17
FALSE	High	Master Protein	1367	A0A519VEJ1	beta-N-acetylhexosaminidase (Fragment) OS=Hymenobacter sp OX=1898978 GN=EOO59_08710 PE=3 SV=1	FALSE	Puas_todas_medium	0.002	1.748	1	1	1	1	637	68.3	9.69	0	1	0
FALSE	High	Master Protein	1368	A0AA96VVV3	Xaa-Pro dipeptidyl-peptidase OS=Streptomyces sp. 11x1 OX=3038642 GN=P8T65_06675 PE=4 SV=1	FALSE	Puas_todas_medium	0.002	1.682	1	1	16	1	654	70.6	6.46	0	1	0		100						0.01				6.64						-6.64				2.40319e-17						2.02417e-17
FALSE	High	Master Protein	1369	A0A2T9XPN5	ATP-dependent endonuclease OS=Cellulomonas sp. WB94 OX=2173174 GN=DDP54_02365 PE=4 SV=1	FALSE	Puas_todas_medium	0	2.05	1	1	36	1	704	74.7	5.97	0	1	0
FALSE	High	Master Protein	3207	A0A955CP17	oxoglutarate dehydrogenase (succinyl-transferring) OS=Phycisphaerales bacterium OX=2052180 GN=KDA31_09410 PE=3 SV=1	FALSE	Puas_todas_medium	0.002	1.664	1	1	1	1	957	106.8	6.19	0	1	0
FALSE	High	Master Protein	1371	A0A1G3FMD8	Catalase-peroxidase OS=Rhodobacteraceae bacterium GWE1_64_9 OX=1802012 GN=katG PE=3 SV=1	FALSE	Puas_todas_medium	0	2.093	1	1	23	1	725	79.3	5.36	0	1	0
FALSE	High	Master Protein	3205	A0A7Y6I692	DUF2306 domain-containing protein OS=Nonomuraea montanisoli OX=2741721 GN=HTZ77_13655 PE=4 SV=1	FALSE	Puas_todas_medium	0.001	1.903	2	1	1	1	261	28.6	11.12	0	1	0
FALSE	High	Master Protein	1354	A0A1H1GQL4	Alpha-2-macroglobulin OS=Pseudoxanthomonas sp. CF385 OX=1881042 GN=SAMN05428982_3379 PE=3 SV=1	FALSE	Puas_todas_medium	0	2.288	0	1	5	1	1647	178.8	7.34	0	1	0
FALSE	High	Master Protein	1987	A0AAU1FXZ4	SpoIIE family protein phosphatase OS=Streptomyces sp. NBC_00203 OX=2975680 GN=OG975_46780 PE=4 SV=1	FALSE	Puas_todas_medium	0	2.254	1	1	6	1	821	87.9	5.2	0	1	0
FALSE	High	Master Protein	3015	A0A9W6VZR0	Uncharacterized protein OS=Actinoallomurus iriomotensis OX=478107 GN=Airi02_093920 PE=4 SV=1	FALSE	Puas_todas_medium	0	4.574	0	1	15	1	1294	143	6.44	0	1	0				100			100		0.01	100				6.64			6.64		-6.64	6.64				2.11132e-17			1.91048e-17		1.85709e-17	1.92947e-17
FALSE	High	Master Protein	1479	A0A519LC70	Tryptophan 7-halogenase OS=Brevundimonas sp OX=1871086 GN=EON87_02915 PE=4 SV=1	FALSE	Puas_todas_medium	0.002	1.671	1	1	5	1	492	54.8	6.27	0	1	0
FALSE	High	Master Protein	1590	A0A7M4DMS8	KsdD-like steroid dehydrogenase OS=Occultella aeris OX=2761496 GN=HALOF300_03455 PE=4 SV=1	FALSE	Puas_todas_medium	0.001	1.863	1	1	6	1	551	58.1	7.06	0	1	0
FALSE	High	Master Protein	1591	A0A2V4NHS5	TIGR01777 family protein OS=Streptomyces tateyamensis OX=565073 GN=C7C46_32395 PE=3 SV=1	FALSE	Puas_todas_medium	0	2.056	2	1	16	1	320	34.8	9.19	0	1	0
FALSE	High	Master Protein	1592	A0A0J7XXS9	Cation transporter OS=Novosphingobium barchaimii LL02 OX=1114963 GN=V474_13750 PE=3 SV=1	FALSE	Puas_todas_medium	0.001	1.825	1	1	7	1	1063	112.9	6.55	0	1	0
FALSE	High	Master Protein	3110	A0A525HHF3	2-amino-4-hydroxy-6-hydroxymethyldihydropteridine pyrophosphokinase OS=Sphingomonas sp OX=28214 GN=folK PE=3 SV=1	FALSE	Puas_todas_medium	0.001	1.819	4	1	10	1	166	17.9	10.54	0	1	0			100		100			100	100				6.64		6.64			6.64	6.64				1.78191e-17		1.93906e-17			2.02417e-17	1.85709e-17
FALSE	High	Master Protein	1594	A0A429ILK9	Conjugal transfer protein TrbL (Fragment) OS=Streptomyces sp. WAC 06725 OX=2203209 GN=DMH15_36800 PE=4 SV=1	FALSE	Puas_todas_medium	0.001	1.814	2	1	64	1	325	34.1	11.19	0	1	0			100	100		100		100	0.01	0.01			6.64	6.64		6.64		6.64	-6.64	-6.64			1.78191e-17	2.11132e-17		1.72711e-17		2.02417e-17	1.85709e-17	1.92947e-17
FALSE	High	Master Protein	1595	A0A5N1INC3	histidine kinase OS=Adhaeribacter soli OX=2607655 GN=F0P94_18895 PE=4 SV=1	FALSE	Puas_todas_medium	0	2.049	1	1	6	1	1037	119.1	6.3	0	1	0
FALSE	High	Master Protein	1596	A0A849DK79	Amino acid adenylation domain-containing protein OS=Dactylosporangium sp OX=60453 GN=HKP61_11120 PE=4 SV=1	FALSE	Puas_todas_medium	0.001	1.818	1	1	9	1	1056	116	6.25	0	1	0
FALSE	High	Master Protein	3016	A0A1A5D204	Alpha-1,4 glucan phosphorylase OS=Pseudomonas sp. EGD-AKN5 OX=1524461 GN=BAE52_22315 PE=3 SV=1	FALSE	Puas_todas_medium	0.002	1.698	1	1	6	1	819	92	6.11	0	1	0		100					100	0.01		100		6.64					6.64	-6.64		6.64		2.40319e-17					1.91048e-17	2.02417e-17		1.92947e-17
FALSE	High	Master Protein	1597	S4A1R7	Putative Linear gramicidin synthase subunit C OS=Streptomyces aurantiacus JA 4570 OX=1286094 GN=STRAU_2198 PE=4 SV=1	FALSE	Puas_todas_medium	0.002	1.593	0	1	3	1	1713	179.8	8.78	0	1	0
FALSE	High	Master Protein	1599	A0A952AFI4	ABC transporter ATP-binding protein OS=Pseudorhodoplanes sp OX=1934341 GN=H3C55_14065 PE=3 SV=1	FALSE	Puas_todas_medium	0.002	1.589	3	1	2	1	238	26	6.65	0	1	0
FALSE	High	Master Protein	3109	A0A2G6CHT1	RES domain-containing protein OS=Rhodobacterales bacterium OX=1948890 GN=CR993_02605 PE=4 SV=1	FALSE	Puas_todas_medium	0.002	1.755	2	1	13	1	273	31	8.97	0	1	0
FALSE	High	Master Protein	1601	A0A2U1K0P3	Bacteriophage Mu GpT domain-containing protein OS=Pueribacillus theae OX=2171751 GN=DCC39_10230 PE=4 SV=1	FALSE	Puas_todas_medium	0.002	1.649	2	1	3	1	309	35	5.76	0	1	0
FALSE	High	Master Protein	1602	A0A918LPJ4	Membrane protein OS=Streptomyces purpureus OX=1951 GN=GCM10014713_30750 PE=4 SV=1	FALSE	Puas_todas_medium	0.002	1.653	1	1	8	1	809	84.3	10.65	0	1	0
FALSE	High	Master Protein	3108	A0A7L5Z0C8	1,4-alpha-glucan branching enzyme GlgB OS=Nocardioidaceae bacterium OX=1871072 GN=glgB PE=3 SV=1	FALSE	Puas_todas_medium	0.004	1.573	1	1	7	1	711	79.5	5.78	0	1	0
FALSE	High	Master Protein	3107	A0AAU2E9H4	MMPL family transporter OS=Kitasatospora sp. NBC_00070 OX=2975962 GN=OHV05_12460 PE=3 SV=1	FALSE	Puas_todas_medium	0.002	1.575	1	1	7	1	738	76.8	10.32	0	1	0			100					100					6.64					6.64					1.78191e-17					2.02417e-17
FALSE	High	Master Protein	1605	A0AA41U3J7	DUF1704 domain-containing protein OS=Yinghuangia soli OX=2908204 GN=LZ495_32435 PE=4 SV=1	FALSE	Puas_todas_medium	0.002	1.683	1	1	2	1	412	44.9	6.18	0	1	0
FALSE	High	Master Protein	1598	A0A229RLP1	Uncharacterized protein OS=Amycolatopsis alba DSM 44262 OX=1125972 GN=CFP75_24200 PE=3 SV=1	FALSE	Puas_todas_medium	0.001	1.911	0	1	35	1	1532	163.3	6.87	0	1	0						100				0.01						6.64				-6.64						1.72711e-17				1.92947e-17
FALSE	High	Master Protein	1588	A0A1S1PHM3	Adenosine deaminase OS=Parafrankia soli OX=2599596 GN=BBK14_07320 PE=3 SV=1	FALSE	Puas_todas_medium	0.002	1.718	2	1	25	1	368	38.5	5.1	0	1	0				100					0.01					6.64					-6.64					2.11132e-17					1.85709e-17
FALSE	High	Master Protein	1587	A0A4V6RIQ5	ABC transporter ATP-binding protein OS=Streptomyces sp. RKND-216 OX=2562581 GN=E4198_19935 PE=4 SV=1	FALSE	Puas_todas_medium	0.001	1.786	1	1	10	1	602	63	6.79	0	1	0
FALSE	High	Master Protein	1586	A0AAU5CXW4	ROK family transcriptional regulator OS=Streptomyces sp. NBC_00239 OX=2903640 GN=OG764_04020 PE=3 SV=1	FALSE	Puas_todas_medium	0	2.353	1	1	60	1	477	48.6	5.29	0	1	0
FALSE	High	Master Protein	1568	A0A2H0EW32	Uncharacterized protein OS=Rhodobacterales bacterium CG18_big_fil_WC_8_21_14_2_50_71_9 OX=1974087 GN=COW75_02645 PE=4 SV=1	FALSE	Puas_todas_medium	0	2.571	1	1	27	1	547	55.7	11.75	0	1	0
FALSE	High	Master Protein	1569	A0A3A4PW07	Phosphoenolpyruvate carboxykinase (ATP) OS=Phycisphaerales bacterium OX=2052180 GN=pckA PE=3 SV=1	FALSE	Puas_todas_medium	0.004	1.562	1	1	7	1	519	55.8	6.98	0	1	0
FALSE	High	Master Protein	1570	A0A5B7V5E7	Flagellar hook-length control protein FliK OS=Streptomyces sp. YIM 121038 OX=2136401 GN=C9F11_35885 PE=4 SV=1	FALSE	Puas_todas_medium	0.002	1.64	2	1	1	1	356	35	9.63	0	1	0
FALSE	High	Master Protein	1571	A0A6J4NTU0	Uncharacterized protein (Fragment) OS=uncultured Phycisphaerae bacterium OX=904963 GN=AVDCRST_MAG64-1295 PE=4 SV=1	FALSE	Puas_todas_medium	0.001	1.822	2	1	4	1	308	32.2	12.29	0	1	0
FALSE	High	Master Protein	1572	A0A7V0KSB9	histidine kinase (Fragment) OS=Chromatiales bacterium OX=2026725 GN=ENG77_06380 PE=4 SV=1	FALSE	Puas_todas_medium	0.001	1.778	1	1	4	1	453	49	6.55	0	1	0
FALSE	High	Master Protein	3115	A0A3R9F309	Tetratricopeptide repeat protein OS=Amycolatopsis eburnea OX=2267691 GN=EIY87_39470 PE=4 SV=1	FALSE	Puas_todas_medium	0.002	1.74	1	1	2	1	1082	116.7	5.06	0	1	0
FALSE	High	Master Protein	1574	A0A9E0CU38	Acyl-CoA synthetase OS=Ilumatobacteraceae bacterium OX=2497619 GN=KA029_01535 PE=4 SV=1	FALSE	Puas_todas_medium	0.001	1.773	1	1	4	1	543	57.8	5.26	0	1	0
FALSE	High	Master Protein	1575	A0A516NY26	L-lysine N6-monooxygenase MbtG OS=Nocardia otitidiscaviarum OX=1823 GN=FOH10_26960 PE=3 SV=1	FALSE	Puas_todas_medium	0	2.008	1	1	16	1	414	45.1	6.37	0	1	0
FALSE	High	Master Protein	3114	A0A1E4JRT8	DUF11 domain-containing protein OS=Sphingopyxis sp. SCN 67-31 OX=1660142 GN=ABS88_09575 PE=4 SV=1	FALSE	Puas_todas_medium	0.002	1.659	0	1	5	1	1715	183.4	6.67	0	1	0				100		100	100		0.01	0.46				6.64		6.64	6.64		-6.64	-1.12				2.11132e-17		1.72711e-17	1.91048e-17		1.85709e-17	0.225354
FALSE	High	Master Protein	1577	A0A329MNR6	LacI family transcriptional regulator OS=Paenibacillus contaminans OX=450362 GN=DQG23_11415 PE=4 SV=1	FALSE	Puas_todas_medium	0.001	1.921	2	1	21	1	344	38.1	6.93	0	1	0
FALSE	High	Master Protein	1578	A0A1M7G5M0	Chemotaxis protein MotA OS=Halomonas cupida OX=44933 GN=SAMN05660971_02200 PE=3 SV=1	FALSE	Puas_todas_medium	0.001	1.899	2	1	6	1	290	31.4	6.23	0	1	0
FALSE	High	Master Protein	3113	K0RKN6	Ubiquitin-like domain-containing protein OS=Thalassiosira oceanica OX=159749 GN=THAOC_26103 PE=4 SV=1	FALSE	Thalassiosira oceanica_proteome_UP000266841_2025_03_21;Puas_todas_medium	0.001	3.177	2	2	9	2	697	71.9	5.33	0	2	0			100					100					6.64					6.64					1.78191e-17					2.02417e-17
FALSE	High	Master Protein	3112	A0A3E0VZ05	Molybdenum transport system permease OS=Subtercola boreus OX=120213 GN=B7R21_04725 PE=3 SV=1	FALSE	Puas_todas_medium	0.001	1.887	2	1	11	1	272	28.2	11.15	0	1	0
FALSE	High	Master Protein	1582	A0A919KFD9	Peptidase S1 domain-containing protein OS=Streptomyces capoamus OX=68183 GN=GCM10018980_64650 PE=4 SV=1	FALSE	Puas_todas_medium	0.002	1.587	1	1	3	1	609	62.8	9.66	0	1	0
FALSE	High	Master Protein	1583	A0A2C1KP44	Dynamin N-terminal domain-containing protein OS=Bacillus sp. AFS040349 OX=2033502 GN=COD11_07195 PE=4 SV=1	FALSE	Puas_todas_medium	0.004	1.547	1	1	5	1	1196	138.4	5.44	0	1	0
FALSE	High	Master Protein	1584	I3Y9Y4	histidine kinase OS=Thiocystis violascens (strain ATCC 17096 / DSM 198 / 6111) OX=765911 GN=Thivi_1831 PE=4 SV=1	FALSE	Puas_todas_medium	0.001	1.926	1	1	46	1	1115	123	6.05	0	1	0		100	100	100				1.344	0.01			6.64	6.64	6.64				0.43	-6.64			2.40319e-17	1.78191e-17	2.11132e-17				0.868503	1.85709e-17
FALSE	High	Master Protein	1585	A0A286RKZ6	DUF1570 domain-containing protein OS=Thermogutta terrifontis OX=1331910 GN=THTE_4035 PE=4 SV=1	FALSE	Puas_todas_medium	0.002	1.695	1	1	5	1	511	59.1	8.02	0	1	0
FALSE	High	Master Protein	1606	A0A0Q1BJ39	TonB-dependent receptor OS=Pedobacter sp. Hv1 OX=1740090 GN=AQF98_13870 PE=4 SV=1	FALSE	Puas_todas_medium	0.001	1.867	1	1	24	1	844	93.6	9.23	0	1	0				100		100			0.01	0.01				6.64		6.64			-6.64	-6.64				2.11132e-17		1.72711e-17			1.85709e-17	1.92947e-17
FALSE	High	Master Protein	3116	A0A543ILG0	Fucose 4-O-acetylase-like acetyltransferase OS=Actinomadura hallensis OX=337895 GN=FHX41_5178 PE=4 SV=1	FALSE	Puas_todas_medium	0.002	1.639	2	1	7	1	396	44.3	9.61	0	1	0						100				0.01						6.64				-6.64						1.72711e-17				1.92947e-17
FALSE	High	Master Protein	3103	A0A399GZP3	HipA-like kinase domain-containing protein OS=Streptomyces sp. YIM 130001 OX=2259644 GN=DSC45_22095 PE=4 SV=1	FALSE	Puas_todas_medium	0.002	1.697	2	1	1	1	282	30.5	5.05	0	1	0
FALSE	High	Master Protein	3100	A0A4R7W1B1	TetR family transcriptional regulator OS=Actinophytocola oryzae OX=502181 GN=CLV71_103558 PE=4 SV=1	FALSE	Puas_todas_medium	0.002	1.693	3	1	7	1	198	20.9	6.86	0	1	0
FALSE	High	Master Protein	1631	A0A542XSM1	Uncharacterized protein OS=Salinispora arenicola OX=168697 GN=FB564_4049 PE=4 SV=1	FALSE	Puas_todas_medium	0	2.084	1	1	9	1	470	49.7	9.42	0	1	0		100		100				0.01	0.01			6.64		6.64				-6.64	-6.64			2.40319e-17		2.11132e-17				2.02417e-17	1.85709e-17
FALSE	High	Master Protein	1632	A0A345UMW6	Lamin Tail Domain OS=Cyclonatronum proteinivorum OX=1457365 GN=CYPRO_2576 PE=4 SV=1	FALSE	Puas_todas_medium	0	2.035	0	1	4	1	1906	209.9	4.51	0	1	0
FALSE	High	Master Protein	1633	A0A1M7STB6	histidine kinase OS=Erythrobacter sanguineus OX=198312 GN=SAMN02745193_02314 PE=4 SV=1	FALSE	Puas_todas_medium	0.004	1.57	1	1	14	1	1014	107.7	6	0	1	0
FALSE	High	Master Protein	1634	A0A2M8S4C8	L-fucose isomerase OS=Conservatibacter flavescens OX=28161 GN=fucI PE=3 SV=1	FALSE	Puas_todas_medium	0.001	1.901	1	1	27	1	584	64.9	5.81	0	1	0
FALSE	High	Master Protein	3090	A0A1G9HM67	Two-component system, OmpR family, response regulator VanR OS=Streptomyces indicus OX=417292 GN=SAMN05421806_11986 PE=4 SV=1	FALSE	Puas_todas_medium	0.004	1.561	2	1	2	1	257	28.1	5.02	0	1	0
FALSE	High	Master Protein	3088	A0A1V2GTM0	Ribosomal RNA small subunit methyltransferase A OS=Pseudoroseomonas deserti OX=1817963 GN=rsmA PE=3 SV=1	FALSE	Puas_todas_medium	0.002	1.586	2	1	7	1	280	30	7.94	0	1	0
FALSE	High	Master Protein	1637	A0A369I5S1	Right handed beta helix domain-containing protein OS=Runella aurantiaca OX=2282308 GN=DVG78_19890 PE=4 SV=1	FALSE	Puas_todas_medium	0.002	1.604	1	1	5	1	520	56	5.14	0	1	0
FALSE	High	Master Protein	1630	A0A1M6TDW4	Transcriptional regulator OS=Alicyclobacillus montanus OX=1830138 GN=SAMN05443507_11645 PE=4 SV=1	FALSE	Puas_todas_medium	0.004	1.534	6	1	4	1	103	12	6.7	0	1	0
FALSE	High	Master Protein	3087	A0A1Q2CRC3	PQQ-binding-like beta-propeller repeat protein OS=Tessaracoccus aquimaris OX=1332264 GN=BW730_15250 PE=4 SV=1	FALSE	Puas_todas_medium	0	2.718	1	1	8	1	501	53.3	5.35	0	1	0
FALSE	High	Master Protein	1640	A0A094P3W8	RNA polymerase sigma factor RpoE OS=actinobacterium acMicro-4 OX=1504317 GN=GM43_0110 PE=3 SV=1	FALSE	Puas_todas_medium	0.001	1.825	3	1	7	1	218	24.3	5.35	0	1	0
FALSE	High	Master Protein	3085	A0A6J4PER3	Uncharacterized protein (Fragment) OS=uncultured Pseudonocardia sp OX=211455 GN=AVDCRST_MAG66-2023 PE=4 SV=1	FALSE	Puas_todas_medium	0.002	1.613	2	1	7	1	269	29.9	12.7	0	1	0
FALSE	High	Master Protein	3084	A0A2W5KQX4	protein O-GlcNAc transferase OS=Rhodanobacter denitrificans OX=666685 GN=DI564_02220 PE=3 SV=1	FALSE	Puas_todas_medium	0	1.96	1	1	4	1	743	79.6	7.11	0	1	0
FALSE	High	Master Protein	3083	A0A354TJZ3	RND transporter OS=Verrucomicrobiales bacterium OX=2026801 GN=DDZ88_31390 PE=3 SV=1	FALSE	Puas_todas_medium	0.004	1.572	1	1	3	1	459	49.8	9.63	0	1	0
FALSE	High	Master Protein	1644	A0A4D4L222	Isopenicillin-N epimerase OS=Streptomyces violaceusniger OX=68280 GN=cefD PE=4 SV=1	FALSE	Puas_todas_medium	0.004	1.537	1	1	9	1	414	44.6	5.82	0	1	0
FALSE	High	Master Protein	1645	A0A1G8UNX7	2-polyprenyl-6-methoxyphenol hydroxylase OS=Bradyrhizobium sp. Rc2d OX=1855321 GN=SAMN05216338_10545 PE=4 SV=1	FALSE	Puas_todas_medium	0.002	1.745	2	1	9	1	379	42.4	6.33	0	1	0
FALSE	High	Master Protein	1678	A0A9D7LNQ2	DUF58 domain-containing protein OS=Actinomycetales bacterium OX=1911520 GN=IPN45_12970 PE=4 SV=1	FALSE	Puas_todas_medium	0.002	1.609	1	1	34	1	440	46.5	10.08	0	1	0			100		100		100	100	100	100			6.64		6.64		6.64	6.64	6.64	6.64			1.78191e-17		1.93906e-17		1.91048e-17	2.02417e-17	1.85709e-17	1.92947e-17
FALSE	High	Master Protein	3086	A0A1H3EZ01	Arginine biosynthesis bifunctional protein ArgJ OS=Albimonas donghaensis OX=356660 GN=argJ PE=3 SV=1	FALSE	Puas_todas_medium	0.001	1.943	1	1	2	1	475	48.6	7.88	0	1	0		100	100	100		100		1.095	0.01	0.01		6.64	6.64	6.64		6.64		0.13	-6.64	-6.64		2.40319e-17	1.78191e-17	2.11132e-17		1.72711e-17		0.997985	1.85709e-17	1.92947e-17
FALSE	High	Master Protein	3091	A0A1F7U8C8	FAD/NAD(P)-binding domain-containing protein OS=Candidatus Uhrbacteria bacterium RIFCSPHIGHO2_02_FULL_57_19 OX=1802391 GN=A3D72_00315 PE=3 SV=1	FALSE	Puas_todas_medium	0.004	1.567	1	1	3	1	441	48.6	9.13	0	1	0
FALSE	High	Master Protein	1628	A0A0K8PFD0	Regulatory protein OS=Streptomyces azureus OX=146537 GN=SAZU_1333 PE=4 SV=1	FALSE	Puas_todas_medium	0	2.004	1	1	16	1	894	95.8	5.53	0	1	0
FALSE	High	Master Protein	1627	A0A3M1LRZ8	Type VI secretion system-associated protein TagF OS=Alphaproteobacteria bacterium OX=1913988 GN=tagF PE=4 SV=1	FALSE	Puas_todas_medium	0.002	1.657	3	1	7	1	188	20	4.94	0	1	0
FALSE	High	Master Protein	1610	A0A919DLW0	Orc1-like AAA ATPase domain-containing protein OS=Streptomyces spiralis OX=66376 GN=GCM10014715_05440 PE=4 SV=1	FALSE	Puas_todas_medium	0.001	1.943	1	1	15	1	969	104.6	6.52	0	1	0
FALSE	High	Master Protein	1611	A0A5B9MQW3	Alpha-1,4 glucan phosphorylase OS=Stieleria maiorica OX=2795974 GN=glgP PE=3 SV=1	FALSE	Puas_todas_medium	0.002	1.68	1	1	7	1	825	93.5	5.4	0	1	0				100					0.01					6.64					-6.64					2.11132e-17					1.85709e-17
FALSE	High	Master Protein	1612	A0A251WIB3	DNA polymerase I OS=Alkalinema sp. CACIAM 70d OX=1934309 GN=polA PE=3 SV=1	FALSE	Puas_todas_medium	0	2.049	1	1	2	1	968	108.4	5.52	0	1	0
FALSE	High	Master Protein	3079	A0A972DYK9	Glycoside hydrolase family 2 protein OS=Phycisphaerae bacterium OX=2026778 GN=GXY19_16235 PE=4 SV=1	FALSE	Puas_todas_medium	0	2.199	1	1	27	1	954	105.4	5.5	0	1	0							100			100							6.64			6.64							1.91048e-17			1.92947e-17
FALSE	High	Master Protein	1614	A0AAU5CNK9	TetM/TetW/TetO/TetS family tetracycline resistance ribosomal protection protein OS=Streptomyces sp. NBC_00236 OX=2903639 GN=OG446_25240 PE=4 SV=1	FALSE	Puas_todas_medium	0	2.143	1	1	14	1	671	71.9	5.99	0	1	0		100						0.01				6.64						-6.64				2.40319e-17						2.02417e-17
FALSE	High	Master Protein	1615	A0A8E2B158	CoA transferase OS=Amycolatopsis echigonensis OX=369930 GN=H5411_11620 PE=4 SV=1	FALSE	Puas_todas_medium	0.002	1.676	2	1	7	1	385	41	5.47	0	1	0
FALSE	High	Master Protein	3098	A0A2E7L581	DUF1501 domain-containing protein OS=Planctomycetaceae bacterium OX=2026779 GN=CMJ70_08605 PE=4 SV=1	FALSE	Puas_todas_medium	0.002	1.651	1	1	7	1	481	52.4	9.89	0	1	0
FALSE	High	Master Protein	1617	A0A9E3AIQ9	Uncharacterized protein OS=Caulobacteraceae bacterium OX=1978230 GN=JO303_08595 PE=4 SV=1	FALSE	Puas_todas_medium	0.004	1.541	1	1	14	1	680	73.4	6.01	0	1	0
FALSE	High	Master Protein	3097	A0A1H7SMB1	DNA primase OS=Blastococcus sp. DSM 46786 OX=1798227 GN=dnaG PE=3 SV=1	FALSE	Puas_todas_medium	0.002	1.634	1	1	1	1	628	67.1	6.92	0	1	0
FALSE	High	Master Protein	1619	A0AA96US59	4-coumarate--CoA ligase family protein OS=Streptomyces sp. Li-HN-5-13 OX=2997367 GN=RKE32_33090 PE=3 SV=1	FALSE	Puas_todas_medium	0	2.098	1	1	9	1	533	56.3	6.37	0	1	0				100					0.01					6.64					-6.64					2.11132e-17					1.85709e-17
FALSE	High	Master Protein	1620	A0A1L7CM00	Nucleoside-diphosphate sugar epimerase OS=Corynebacterium flavescens OX=28028 GN=CFLV_06520 PE=4 SV=1	FALSE	Puas_todas_medium	0.002	1.638	3	1	14	1	214	22.3	4.82	0	1	0
FALSE	High	Master Protein	3096	A0A7C5SLA0	Penicillin-binding protein activator LpoB OS=Phycisphaerales bacterium OX=2052180 GN=ENK11_08790 PE=4 SV=1	FALSE	Puas_todas_medium	0.002	1.655	3	1	1	1	201	22.2	5.96	0	1	0
FALSE	High	Master Protein	3094	A0A4P5VLC1	Alanine racemase OS=Cyanobium sp OX=2164130 GN=alr PE=3 SV=1	FALSE	Puas_todas_medium	0.001	1.779	1	1	3	1	410	44	6.96	0	1	0
FALSE	High	Master Protein	3093	A0A4R7T4Q6	HAD superfamily hydrolase (TIGR01490 family) OS=Kribbella voronezhensis OX=2512212 GN=EV138_0318 PE=3 SV=1	FALSE	Puas_todas_medium	0	1.979	1	1	1	1	763	85.1	7.25	0	1	0
FALSE	High	Master Protein	1663	A0A929FI08	histidine kinase OS=filamentous cyanobacterium LEGE 07170 OX=1828880 GN=IQ267_24810 PE=4 SV=1	FALSE	Puas_todas_medium	0.002	1.631	1	1	16	1	655	72.2	5.27	0	1	0		100	100	100	100		100	6.666	2.603	100		6.64	6.64	6.64	6.64		6.64	2.74	1.38	6.64		2.40319e-17	1.78191e-17	2.11132e-17	1.93906e-17		1.91048e-17	0.0065299	0.0800865	1.92947e-17
FALSE	High	Master Protein	1625	A0AAJ5MMI5	Efflux RND transporter periplasmic adaptor subunit OS=Pseudomonas soli OX=1306993 GN=K7K07_04405 PE=3 SV=1	FALSE	Puas_todas_medium	0.002	1.74	2	1	21	1	362	37.9	5.78	0	1	0
FALSE	High	Master Protein	3092	K4R3M3	MarR family transcriptional regulator OS=Streptomyces davaonensis (strain DSM 101723 / JCM 4913 / KCC S-0913 / 768) OX=1214101 GN=BN159_3363 PE=4 SV=1	FALSE	Puas_todas_medium	0.002	1.734	2	1	3	1	302	32	6.73	0	1	0
FALSE	High	Master Protein	3102	A0A4Z1C5I3	Phospho-sugar mutase OS=Nocardioides eburneiflavus OX=2518372 GN=EXE59_11585 PE=3 SV=1	FALSE	Puas_todas_medium	0.002	1.648	1	1	14	1	551	57.3	4.89	0	1	0				100					0.01					6.64					-6.64					2.11132e-17					1.85709e-17
FALSE	High	Master Protein	1478	A0A6A7KJ40	Efflux pump membrane transporter OS=Alphaproteobacteria bacterium OX=1913988 GN=GEU87_00110 PE=3 SV=1	FALSE	Puas_todas_medium	0	2.192	1	1	7	1	1053	113.3	5.66	0	1	0
FALSE	High	Master Protein	1566	A0A1E4G535	Uncharacterized protein OS=Pelagibacterium sp. SCN 64-44 OX=1660125 GN=ABS76_23715 PE=4 SV=1	FALSE	Puas_todas_medium	0.004	1.563	6	1	2	1	93	10.1	6.8	0	1	0
FALSE	High	Master Protein	1564	A0A4Y3QWQ3	Uncharacterized protein OS=Streptomyces cacaoi OX=1898 GN=SCA03_22220 PE=4 SV=1	FALSE	Puas_todas_medium	0.002	1.609	4	1	8	1	158	17.4	11.44	0	1	0
FALSE	High	Master Protein	3142	A0A2E5JEB8	Uncharacterized protein OS=Flavobacteriaceae bacterium OX=1871037 GN=CMC93_06520 PE=4 SV=1	FALSE	Puas_todas_medium	0.002	1.597	1	1	85	1	783	89.2	7.02	0	1	0
FALSE	High	Master Protein	1504	A0A7J9YH84	AMP-binding protein OS=Actinophytocola sp OX=1872138 GN=GEU86_13635 PE=3 SV=1	FALSE	Puas_todas_medium	0.004	1.559	1	1	8	1	627	68	5.29	0	1	0
FALSE	High	Master Protein	1505	A0A6N2JI07	CD-NTase associated protein 4-like DNA endonuclease domain-containing protein OS=Pseudanabaena sp. UWO311 OX=2487337 GN=PseudUWO311_23380 PE=4 SV=1	FALSE	Puas_todas_medium	0.001	1.827	0	1	5	1	1315	151	5.33	0	1	0
FALSE	High	Master Protein	1506	A0A4Y9PN28	catalase OS=Microbacterium sp. dk485 OX=2560021 GN=E4V99_12765 PE=3 SV=1	FALSE	Puas_todas_medium	0.001	1.839	1	1	6	1	560	62.8	5.16	0	1	0
FALSE	High	Master Protein	1507	A0A368URG5	NACHT domain-containing protein OS=Pseudidiomarina tainanensis OX=502365 GN=DFO79_1093 PE=4 SV=1	FALSE	Puas_todas_medium	0	2.28	0	1	8	1	1910	219.3	5.3	0	1	0
FALSE	High	Master Protein	3141	A0A327TRT4	YihY family inner membrane protein OS=Kitasatospora sp. SolWspMP-SS2h OX=1305729 GN=K353_01449 PE=4 SV=1	FALSE	Puas_todas_medium	0.001	1.8	2	1	5	1	375	40.5	8.16	0	1	0
FALSE	High	Master Protein	1509	A0A858R395	MFS transporter OS=Rhodospirillaceae bacterium B3 OX=2728875 GN=HHL28_00925 PE=4 SV=1	FALSE	Puas_todas_medium	0	2.033	1	1	47	1	411	42.4	10.36	0	1	0
FALSE	High	Master Protein	1502	A0A2D7XSK4	YgjP-like metallopeptidase domain-containing protein OS=Ponticaulis sp OX=2020902 GN=CMK09_03780 PE=4 SV=1	FALSE	Puas_todas_medium	0.002	1.632	2	1	4	1	283	31.9	10.32	0	1	0
FALSE	High	Master Protein	3074	A0A4R1HXV9	Putative DNA-binding transcriptional regulator YafY OS=Pseudonocardia endophytica OX=401976 GN=EV378_1497 PE=4 SV=1	FALSE	Puas_todas_medium	0.001	3.356	2	1	12	1	331	35.8	6.6	0	1	0			100	100	100		100	100	1.707	100			6.64	6.64	6.64		6.64	6.64	0.77	6.64			1.78191e-17	2.11132e-17	1.93906e-17		1.91048e-17	2.02417e-17	0.377687	1.92947e-17
FALSE	High	Master Protein	3138	A0A354Y9C1	Xylan alpha-1,2-glucuronidase OS=Lysobacteraceae bacterium OX=1926873 GN=DDZ67_00915 PE=3 SV=1	FALSE	Puas_todas_medium	0	2.081	1	1	92	1	727	80.2	7.06	0	1	0
FALSE	High	Master Protein	1513	A0A4Z0WBU0	ABC transporter permease OS=Natronospirillum operosum OX=2759953 GN=E4656_14505 PE=3 SV=1	FALSE	Puas_todas_medium	0.001	1.875	2	1	7	1	260	28	9.57	0	1	0
FALSE	High	Master Protein	1514	J2F0H2	Type VI secretion system Vgr family protein OS=Pseudomonas fluorescens (strain Q2-87) OX=1038922 GN=PflQ2_5039 PE=4 SV=1	FALSE	Puas_todas_medium	0.001	1.934	1	1	8	1	436	47.1	6.2	0	1	0
FALSE	High	Master Protein	1515	A0A1Z8P5R4	DNA-directed RNA polymerase subunit beta' OS=Synechococcus sp. TMED20 OX=1986597 GN=rpoC2 PE=3 SV=1	FALSE	Puas_todas_medium	0	1.977	0	1	49	1	1361	148.2	5.16	0	1	0
FALSE	High	Master Protein	1516	A0A919A366	Glycosyl transferase family 1 OS=Streptomyces fumanus OX=67302 GN=GCM10018772_05920 PE=4 SV=1	FALSE	Puas_todas_medium	0.002	1.726	2	1	4	1	367	40	10.68	0	1	0
FALSE	High	Master Protein	1517	A0A5C4LSR3	Biotin/lipoyl-binding protein OS=Amycolatopsis alkalitolerans OX=2547244 GN=FG385_27545 PE=4 SV=1	FALSE	Puas_todas_medium	0.002	1.658	1	1	16	1	414	39.9	8.9	0	1	0
FALSE	High	Master Protein	3137	A0A1S7PPW7	UPF0102 protein AGR4C_Cc20139 OS=Agrobacterium tumefaciens str. Kerr 14 OX=1183424 GN=AGR4C_Cc20139 PE=3 SV=1	FALSE	Puas_todas_medium	0.002	1.736	5	1	9	1	122	13.9	10.86	0	1	0
FALSE	High	Master Protein	3139	A0A917BFA2	glycerophosphodiester phosphodiesterase OS=Marmoricola endophyticus OX=2040280 GN=glpQ PE=3 SV=1	FALSE	Puas_todas_medium	0.002	1.578	2	1	2	1	395	42.4	6.67	0	1	0
FALSE	High	Master Protein	1689	A0A5B9W619	Uncharacterized protein OS=Aquisphaera giovannonii OX=406548 GN=OJF2_43340 PE=4 SV=1	FALSE	Puas_todas_medium	0.002	1.756	2	1	3	1	263	26.5	10.62	0	1	0			100		100		100	100	100	100			6.64		6.64		6.64	6.64	6.64	6.64			1.78191e-17		1.93906e-17		1.91048e-17	2.02417e-17	1.85709e-17	1.92947e-17
FALSE	High	Master Protein	1500	A0AAE4CTS0	AcrR family transcriptional regulator OS=Catenuloplanes niger OX=587534 GN=J2S44_005881 PE=4 SV=1	FALSE	Puas_todas_medium	0.001	1.885	3	1	4	1	218	22.4	6.54	0	1	0
FALSE	High	Master Protein	1499	A0A090IKI0	Putative ABC transporter permease OS=Aliivibrio wodanis OX=80852 GN=AWOD_I_1100 PE=3 SV=1	FALSE	Puas_todas_medium	0.005	1.527	1	1	26	1	409	45.5	5.43	0	1	0		100						0.01				6.64						-6.64				2.40319e-17						2.02417e-17
FALSE	High	Master Protein	1480	A0A1D7VXG1	GABA permease OS=Streptomyces lydicus OX=47763 GN=SL103_23315 PE=4 SV=1	FALSE	Puas_todas_medium	0.001	1.775	1	1	7	1	438	46.5	10.02	0	1	0
FALSE	High	Master Protein	1725	A0A100JR25	DUF4244 domain-containing protein OS=Streptomyces scabiei OX=1930 GN=SsS58_04532 PE=4 SV=1	FALSE	Puas_todas_medium	0.001	3.112	13	2	34	2	95	9.9	10.27	0	2	0							100			100							6.64			6.64							1.91048e-17			1.92947e-17
FALSE	High	Master Protein	3151	A0A7W6PAZ6	Protein-methionine-sulfoxide reductase heme-binding subunit MsrQ OS=Martelella radicis OX=1397476 GN=msrQ PE=3 SV=1	FALSE	Puas_todas_medium	0	1.966	3	1	16	1	219	25	10.74	0	1	0		100		100				0.01	0.01			6.64		6.64				-6.64	-6.64			2.40319e-17		2.11132e-17				2.02417e-17	1.85709e-17
FALSE	High	Master Protein	1483	A0A9W6MI22	Type VII secretion-associated serine protease OS=Streptosporangium carneum OX=47481 GN=GCM10017600_79450 PE=3 SV=1	FALSE	Puas_todas_medium	0.004	1.557	1	1	1	1	415	42.5	5.77	0	1	0
FALSE	High	Master Protein	1484	A0A927CH98	YqkK OS=Paenibacillus arenilitoris OX=2772299 GN=IDH41_02900 PE=4 SV=1	FALSE	Puas_todas_medium	0	2.074	8	1	4	1	76	8.5	10.81	0	1	0
FALSE	High	Master Protein	1485	A0A653PBW0	HAE1 family hydrophobic/amphiphilic exporter-1 OS=Arthrobacter sp. 8AJ OX=2653130 GN=ARTHRO8AJ_180006 PE=4 SV=1	FALSE	Puas_todas_medium	0	1.994	1	1	8	1	1076	111.3	8.13	0	1	0			100	100				100	0.01				6.64	6.64				6.64	-6.64				1.78191e-17	2.11132e-17				2.02417e-17	1.85709e-17
FALSE	High	Master Protein	3150	A0A7V9IYN0	Glucose-6-phosphate 1-dehydrogenase OS=Actinomycetes bacterium OX=1883427 GN=zwf PE=3 SV=1	FALSE	Puas_todas_medium	0.001	1.823	1	1	35	1	464	51	4.91	0	1	0
FALSE	High	Master Protein	1487	A0A7T1MGQ5	Cobyrinate a,c-diamide synthase OS=Synechococcus sp. CBW1004 OX=1353136 GN=H8F25_00280 PE=4 SV=1	FALSE	Puas_todas_medium	0.001	1.77	1	1	3	1	587	62.2	6.89	0	1	0
FALSE	High	Master Protein	1488	A0A2T6KVR6	cysteine desulfurase OS=Promicromonospora sp. AC04 OX=2135723 GN=C8K30_11224 PE=3 SV=1	FALSE	Puas_todas_medium	0.004	1.541	1	1	13	1	428	43.8	6.13	0	1	0
FALSE	High	Master Protein	3059	A0A351T2L2	Tetraacyldisaccharide 4'-kinase OS=Alphaproteobacteria bacterium OX=1913988 GN=lpxK PE=3 SV=1	FALSE	Puas_todas_medium	0.001	1.938	2	1	8	1	341	36.3	7.77	0	1	0				100	100		100		1.513	100				6.64	6.64		6.64		0.6	6.64				2.11132e-17	1.93906e-17		1.91048e-17		0.50297	1.92947e-17
FALSE	High	Master Protein	3147	A0A540WDC2	M20/M25/M40 family metallo-hydrolase OS=Kitasatospora acidiphila OX=2567942 GN=E6W39_38740 PE=4 SV=1	FALSE	Puas_todas_medium	0	2.339	1	1	5	1	448	47.6	6.77	0	1	0
FALSE	High	Master Protein	1493	A0A3M2M3G3	LysR family transcriptional regulator OS=Actinomadura harenae OX=2483351 GN=EBO15_17380 PE=3 SV=1	FALSE	Puas_todas_medium	0.004	1.536	2	1	3	1	306	32	10.4	0	1	0
FALSE	High	Master Protein	3145	A0A076LJL8	peptidoglycan lytic exotransglycosylase OS=Edwardsiella anguillarum ET080813 OX=667120 GN=ETEE_2303 PE=3 SV=1	FALSE	Puas_todas_medium	0.004	1.544	1	1	5	1	642	72.5	9.57	0	1	0
FALSE	High	Master Protein	1698	A0A7X8T080	EAL domain-containing protein OS=Rhizobium sp. P38BS-XIX OX=2726740 GN=HGP17_22235 PE=4 SV=1	FALSE	Puas_todas_medium	0.002	1.706	1	1	19	1	737	80.7	5.59	0	1	0		100	100		100		100	3.223	100	100		6.64	6.64		6.64		6.64	1.69	6.64	6.64		2.40319e-17	1.78191e-17		1.93906e-17		1.91048e-17	0.131812	1.85709e-17	1.92947e-17
FALSE	High	Master Protein	1701	A0A9X2H9S8	MFS transporter OS=Rothia santali OX=2949643 GN=NBM05_06325 PE=4 SV=1	FALSE	Puas_todas_medium	0	2.089	1	1	49	1	455	46.6	9.86	0	1	0							100			100							6.64			6.64							1.91048e-17			1.92947e-17
FALSE	High	Master Protein	1497	A0A844XEJ4	RNA polymerase sigma factor RpoD OS=Aurantiacibacter rhizosphaerae OX=2691582 GN=rpoD PE=3 SV=1	FALSE	Puas_todas_medium	0.002	1.743	1	1	1	1	669	76.2	4.93	0	1	0
FALSE	High	Master Protein	3143	A0A1H8QHN9	Probable DNA ligase OS=Actinacidiphila rubida OX=310780 GN=lig PE=3 SV=1	FALSE	Puas_todas_medium	0.004	1.565	1	1	15	1	513	54.3	5.81	0	1	0		100			100			0.01	100			6.64			6.64			-6.64	6.64			2.40319e-17			1.93906e-17			2.02417e-17	1.85709e-17
FALSE	High	Master Protein	1520	A0A4Y3VT65	Gram-positive cocci surface proteins LPxTG domain-containing protein OS=Streptomyces spinoverrucosus OX=284043 GN=SSP24_65860 PE=4 SV=1	FALSE	Puas_todas_medium	0.004	1.533	1	1	2	1	532	53.3	4.49	0	1	0				100					0.01					6.64					-6.64					2.11132e-17					1.85709e-17
FALSE	High	Master Protein	1565	A0A2S2BSR9	Uncharacterized protein OS=Rhodococcus oxybenzonivorans OX=1990687 GN=CBI38_08515 PE=4 SV=1	FALSE	Puas_todas_medium	0	1.994	1	1	18	1	728	77.8	5.73	0	1	0
FALSE	High	Master Protein	1521	A0A2E6ECC3	ABC-type uncharacterized transport system domain-containing protein OS=Woeseia sp OX=1980636 GN=CMO98_12455 PE=4 SV=1	FALSE	Puas_todas_medium	0.002	1.74	1	1	2	1	629	69.7	4.59	0	1	0
FALSE	High	Master Protein	3133	A0A2M8QJF7	Sulfatase N-terminal domain-containing protein OS=Sphingobium sp. LB126 OX=1983755 GN=CAF53_23450 PE=3 SV=1	FALSE	Puas_todas_medium	0.001	1.807	1	1	9	1	786	85.9	7.27	0	1	0			100		100			100	100				6.64		6.64			6.64	6.64				1.78191e-17		1.93906e-17			2.02417e-17	1.85709e-17
FALSE	High	Master Protein	1546	B1VN43	Terpene synthase OS=Streptomyces griseus subsp. griseus (strain JCM 4626 / CBS 651.72 / NBRC 13350 / KCC S-0626 / ISP 5235) OX=455632 GN=geoA PE=3 SV=1	FALSE	Puas_todas_medium	0.001	1.881	1	1	7	1	737	81.6	5.27	0	1	0
FALSE	High	Master Protein	3122	A0A6B1KU51	AAA family ATPase OS=Streptomyces sp. SID5464 OX=2690293 GN=GTY47_33420 PE=4 SV=1	FALSE	Puas_todas_medium	0	2.264	1	1	7	1	894	96.2	5.91	0	1	0
FALSE	High	Master Protein	1548	A0A2D9HNY6	Cyclic nucleotide-binding protein OS=Crocinitomicaceae bacterium OX=2026728 GN=CL822_01575 PE=4 SV=1	FALSE	Puas_todas_medium	0	2.001	1	1	30	1	991	109.7	6.84	0	1	0
FALSE	High	Master Protein	1549	A0A4R2CUX6	Alpha-glucosidase OS=Kribbella sp. VKM Ac-2500 OX=2512214 GN=EV642_101336 PE=3 SV=1	FALSE	Puas_todas_medium	0.001	1.854	1	1	1	1	560	61.8	5.16	0	1	0
FALSE	High	Master Protein	1550	A0A846Y804	ATP-binding protein OS=Nocardia vermiculata OX=257274 GN=HGA08_24530 PE=4 SV=1	FALSE	Puas_todas_medium	0.001	3.252	3	2	6	2	469	48.5	7.01	0	2	0
FALSE	High	Master Protein	1551	A0A7H8NQW3	DUF3857 domain-containing transglutaminase family protein OS=Stenotrophomonas sp. NA06056 OX=2742129 GN=HUT07_09420 PE=4 SV=1	FALSE	Puas_todas_medium	0.004	1.574	1	1	16	1	646	70.8	6.15	0	1	0
FALSE	High	Master Protein	1552	A0A853A9W4	ABC-type phosphate transport system substrate-binding protein OS=Allostreptomyces psammosilenae OX=1892865 GN=FHU37_004125 PE=4 SV=1	FALSE	Puas_todas_medium	0	2.192	1	1	10	1	532	56.7	4.83	0	1	0
FALSE	High	Master Protein	1545	A0A7X3CWC4	AAA family ATPase OS=Paenibacillus validus OX=44253 GN=GNP93_26110 PE=4 SV=1	FALSE	Puas_todas_medium	0.001	1.915	1	1	18	1	756	81.8	7.97	0	1	0		100	100	100	100	100		3.494	0.965	0.01		6.64	6.64	6.64	6.64	6.64		1.8	-0.05	-6.64		2.40319e-17	1.78191e-17	2.11132e-17	1.93906e-17	1.72711e-17		0.0986526	0.996693	1.92947e-17
FALSE	High	Master Protein	3121	F3PCW9	DEAD/DEAH box helicase OS=Actinomyces sp. oral taxon 170 str. F0386 OX=762963 GN=HMPREF9056_02932 PE=3 SV=1	FALSE	Puas_todas_medium	0.001	1.841	1	1	5	1	525	54.8	10.59	0	1	0
FALSE	High	Master Protein	1556	A0A7D8YM40	Chromosome partition protein Smc OS=Phycisphaerales bacterium OX=2052180 GN=smc PE=3 SV=1	FALSE	Puas_todas_medium	0	2.209	0	1	69	1	1339	146.8	5.24	0	1	0
FALSE	High	Master Protein	1819	A0AAU1H2S2	Bifunctional glycosyltransferase family 2 protein/CDP-glycerol:glycerophosphate glycerophosphotransferase OS=Streptomyces sp. NBC_00184 OX=2975673 GN=OG778_28030 PE=3 SV=1	FALSE	Puas_todas_medium	0	3.48	0	1	61	1	1274	145.1	8.22	0	1	0			100	100			100	100	0.01	100			6.64	6.64			6.64	6.64	-6.64	6.64			1.78191e-17	2.11132e-17			1.91048e-17	2.02417e-17	1.85709e-17	1.92947e-17
FALSE	High	Master Protein	1558	A0A918GQZ8	Trk system potassium uptake protein TrkA OS=Streptomyces niveoruber OX=68243 GN=GCM10010238_46790 PE=4 SV=1	FALSE	Puas_todas_medium	0.001	1.764	3	1	9	1	226	24.1	4.55	0	1	0
FALSE	High	Master Protein	1559	A0A848DQZ1	Uncharacterized protein OS=Pseudonocardia bannensis OX=630973 GN=HF519_27670 PE=4 SV=1	FALSE	Puas_todas_medium	0.002	1.575	7	1	2	1	82	8.9	6.68	0	1	0
FALSE	High	Master Protein	3117	K0RZ36	Uncharacterized protein OS=Thalassiosira oceanica OX=159749 GN=THAOC_21587 PE=4 SV=1	FALSE	Thalassiosira oceanica_proteome_UP000266841_2025_03_21	0	2.239	4	1	3	1	149	16.2	6.07	0	1	0
FALSE	High	Master Protein	1562	A0A4Q2MER4	Acyltransferase OS=Agromyces atrinae OX=592376 GN=ESP50_05385 PE=4 SV=1	FALSE	Puas_todas_medium	0	2.112	2	1	2	1	377	41.4	10.08	0	1	0
FALSE	High	Master Protein	1563	A0A6I5CVI9	HAD-IIIC family phosphatase OS=Streptomyces sp. SID625 OX=2690321 GN=GTY54_50985 PE=4 SV=1	FALSE	Puas_todas_medium	0.004	1.55	2	1	5	1	366	40.2	6.21	0	1	0
FALSE	High	Master Protein	1555	A0A1I4JIE6	Sensor histidine kinase MtrB OS=Geodermatophilus ruber OX=504800 GN=SAMN04488085_11510 PE=4 SV=1	FALSE	Puas_todas_medium	0	2.116	1	1	24	1	578	61.9	7.71	0	1	0
FALSE	High	Master Protein	3124	A0A8J3DU22	Phosphoribosyltransferase domain-containing protein OS=Pseudolysinimonas yzui OX=2708254 GN=GCM10011600_01000 PE=4 SV=1	FALSE	Puas_todas_medium	0.004	1.537	3	1	16	1	218	22.3	5.71	0	1	0
FALSE	High	Master Protein	1543	A0A967SEP7	Ku protein (Fragment) OS=Gammaproteobacteria bacterium OX=1913989 GN=GWN71_24305 PE=3 SV=1	FALSE	Puas_todas_medium	0.001	1.764	2	1	2	1	268	29.8	4.89	0	1	0
FALSE	High	Master Protein	1542	A0AAJ1X667	Xanthine dehydrogenase molybdopterin binding subunit OS=Rhodalgimonas zhirmunskyi OX=2964767 GN=xdhB PE=4 SV=1	FALSE	Puas_todas_medium	0	2.172	1	1	6	1	765	82.8	5.64	0	1	0
FALSE	High	Master Protein	1524	A0A4Y9MGV8	Cation-translocating P-type ATPase OS=Mycobacterium sp. PS03-16 OX=2559611 GN=E4P42_26000 PE=4 SV=1	FALSE	Puas_todas_medium	0	2.031	0	1	10	1	1409	145.7	6.42	0	1	0
FALSE	High	Master Protein	1525	A0A239HMS2	Putative Flp pilus-assembly TadE/G-like OS=Sphingomonas laterariae OX=861865 GN=SAMN06295912_11814 PE=4 SV=1	FALSE	Puas_todas_medium	0.002	1.725	1	1	43	1	579	62.9	8.07	0	1	0
FALSE	High	Master Protein	1526	A0A7Y9BPI4	Mechanosensitive ion channel OS=Streptomyces sp. BR123 OX=2749828 GN=HYE82_32410 PE=4 SV=1	FALSE	Puas_todas_medium	0.001	1.95	1	1	4	1	401	43.1	9.44	0	1	0
FALSE	High	Master Protein	3132	A0A0A1DGN0	Serine protease, subtilase family OS=Nocardioides simplex OX=2045 GN=KR76_00810 PE=3 SV=2	FALSE	Puas_todas_medium	0	2.13	1	1	5	1	993	101.7	5.12	0	1	0
FALSE	High	Master Protein	3130	A0A1E4FZT7	EF-hand domain-containing protein OS=Pelagibacterium sp. SCN 64-44 OX=1660125 GN=ABS76_30785 PE=4 SV=1	FALSE	Puas_todas_medium	0.002	1.603	1	1	2	1	551	58	5.88	0	1	0
FALSE	High	Master Protein	1529	A0A3L7T036	DUF4381 domain-containing protein OS=Planctomycetota bacterium OX=2026780 GN=DWI09_10770 PE=4 SV=1	FALSE	Puas_todas_medium	0.004	1.565	2	1	3	1	267	28.5	8.05	0	1	0
FALSE	High	Master Protein	1530	A0AAU4MTM7	Uncharacterized protein OS=Streptomyces sp. NBC_00306 OX=2975708 GN=OHA05_03795 PE=4 SV=1	FALSE	Puas_todas_medium	0.005	1.529	5	1	3	1	124	13	4.41	0	1	0
FALSE	High	Master Protein	3129	A0A7R7CMM1	Mechanosensitive ion channel protein MscS OS=Mesorhizobium sp. L-8-10 OX=2744523 GN=MesoLjLc_58190 PE=3 SV=1	FALSE	Puas_todas_medium	0.002	1.711	1	1	2	1	700	75	9.69	0	1	0
FALSE	High	Master Protein	1532	A0A927BI25	T9SS type A sorting domain-containing protein OS=Hymenobacter montanus OX=2771359 GN=IC235_21315 PE=4 SV=1	FALSE	Puas_todas_medium	0.004	1.54	1	1	6	1	1039	113.5	5.99	0	1	0		100			100	100	100	0.01	100	0.725		6.64			6.64	6.64	6.64	-6.64	6.64	-0.46		2.40319e-17			1.93906e-17	1.72711e-17	1.91048e-17	2.02417e-17	1.85709e-17	0.675218
FALSE	High	Master Protein	1533	A0A849APE6	NlpC/P60 domain-containing protein OS=Flexivirga aerilata OX=1656889 GN=HJ588_05090 PE=3 SV=1	FALSE	Puas_todas_medium	0.004	1.552	1	1	5	1	723	76	9.95	0	1	0
FALSE	High	Master Protein	1534	A0A1F1XQY9	NACHT domain-containing protein OS=Brachybacterium sp. HMSC06H03 OX=1581127 GN=HMPREF3159_01355 PE=4 SV=1	FALSE	Puas_todas_medium	0.001	1.781	1	1	6	1	1186	129.5	5.96	0	1	0
FALSE	High	Master Protein	3128	A0A0W7WND1	Glycine--tRNA ligase alpha subunit OS=Pseudoponticoccus marisrubri OX=1685382 GN=glyQ PE=3 SV=1	FALSE	Puas_todas_medium	0.004	1.557	2	1	5	1	310	34.7	5.07	0	1	0		100			100			0.01	100			6.64			6.64			-6.64	6.64			2.40319e-17			1.93906e-17			2.02417e-17	1.85709e-17
FALSE	High	Master Protein	1536	A0AAJ5WXL9	GMC family oxidoreductase N-terminal domain-containing protein OS=Candidatus Brevundimonas colombiensis OX=3121376 GN=P0Y50_11335 PE=3 SV=1	FALSE	Puas_todas_medium	0.002	1.651	1	1	10	1	570	60.1	7.24	0	1	0
FALSE	High	Master Protein	1537	A0A7K3QSM0	Lantibiotic dehydratase OS=Streptomyces bauhiniae OX=2340725 GN=G3I21_14495 PE=4 SV=1	FALSE	Puas_todas_medium	0.001	1.831	1	1	8	1	773	85.7	7.4	0	1	0
FALSE	High	Master Protein	3127	A0A1H4IM10	CoA:oxalate CoA-transferase OS=Rhodococcus jostii OX=132919 GN=SAMN04490220_0243 PE=4 SV=1	FALSE	Puas_todas_medium	0.001	1.949	1	1	8	1	405	43.8	5.4	0	1	0
FALSE	High	Master Protein	1933	A0AA37M8J8	Ferredoxin--NADP reductase OS=Methylobacterium frigidaeris OX=2038277 GN=MPEAHAMD_6414 PE=4 SV=1	FALSE	Puas_todas_medium	0.001	2.834	1	1	57	1	455	47.1	6.1	0	1	0					100		100		100	100					6.64		6.64		6.64	6.64					1.93906e-17		1.91048e-17		1.85709e-17	1.92947e-17
FALSE	High	Master Protein	1541	A0A944HJH4	Transmembrane protein OS=Streptomyces sp. ISL-10 OX=2819172 GN=J7E88_23155 PE=4 SV=1	FALSE	Puas_todas_medium	0	1.971	5	1	15	1	133	14.4	11.28	0	1	0
FALSE	High	Master Protein	3134	A0A1Q5H1Y2	LuxR family transcriptional regulator OS=Streptomyces sp. CB02366 OX=1703935 GN=AMK24_08820 PE=4 SV=1	FALSE	Puas_todas_medium	0	1.968	2	1	9	1	260	27	6.27	0	1	0
FALSE	High	Master Protein	1311	O34971	Sensor protein KdpD OS=Rathayibacter rathayi OX=33887 GN=kdpD PE=3 SV=1	FALSE	Puas_todas_medium	0.004	1.535	1	1	12	1	854	90.6	5.91	0	1	0			100		100	100		100	100	0.01			6.64		6.64	6.64		6.64	6.64	-6.64			1.78191e-17		1.93906e-17	1.72711e-17		2.02417e-17	1.85709e-17	1.92947e-17
FALSE	High	Master Protein	1988	A0A1G9I9K8	Fibronectin type III domain-containing protein OS=Tessaracoccus oleiagri OX=686624 GN=SAMN04488242_0788 PE=4 SV=1	FALSE	Puas_todas_medium	0.002	1.733	0	1	23	1	2065	218.8	4.7	0	1	0			100					100					6.64					6.64					1.78191e-17					2.02417e-17
FALSE	High	Master Protein	2924	A0A2T0TMH8	Uncharacterized protein OS=Umezawaea tangerina OX=84725 GN=CLV43_1011128 PE=4 SV=1	FALSE	Puas_todas_medium	0.002	1.639	2	1	16	1	343	35.2	11.88	0	1	0
FALSE	High	Master Protein	2436	A0A961EK75	VWA domain-containing protein (Fragment) OS=Nostocoides sp OX=1917966 GN=KDB28_06360 PE=4 SV=1	FALSE	Puas_todas_medium	0.002	1.679	1	1	22	1	661	73.1	5.15	0	1	0
FALSE	High	Master Protein	2437	A0A5C8WHU6	HYR domain-containing protein OS=Methylobacterium sp. WL6 OX=2603901 GN=FV230_05455 PE=4 SV=1	FALSE	Puas_todas_medium	0	2.395	0	1	10	1	1464	150	4.83	0	1	0
FALSE	High	Master Protein	2438	M2QAA4	AAA+ ATPase domain-containing protein OS=Amycolatopsis azurea DSM 43854 OX=1238180 GN=C791_7804 PE=4 SV=1	FALSE	Puas_todas_medium	0.001	1.845	0	1	11	1	1911	205.8	5.12	0	1	0
FALSE	High	Master Protein	2439	A0A1V1W4I4	histidine kinase OS=Nocardioides sp. PD653 OX=393303 GN=PD653_2694 PE=4 SV=1	FALSE	Puas_todas_medium	0	2.22	1	1	9	1	1069	115	5.05	0	1	0
FALSE	High	Master Protein	2440	J2L0W7	Anaerobic dehydrogenase, typically selenocysteine-containing OS=Rhizobium sp. CF142 OX=1144314 GN=PMI11_04668 PE=3 SV=1	FALSE	Puas_todas_medium	0.002	1.72	1	1	7	1	769	83.4	6.32	0	1	0			100			100		100		0.01			6.64			6.64		6.64		-6.64			1.78191e-17			1.72711e-17		2.02417e-17		1.92947e-17
FALSE	High	Master Protein	2441	A0A961JGV8	FliI/YscN family ATPase OS=Pseudooceanicola sp OX=1914328 GN=KDK24_05460 PE=4 SV=1	FALSE	Puas_todas_medium	0	2.143	1	1	44	1	447	47.7	8.65	0	1	0
FALSE	High	Master Protein	2752	A0A0Q7PNT2	DNA-directed RNA polymerase subunit beta OS=Lysobacter sp. Root494 OX=1736549 GN=rpoB PE=3 SV=1	FALSE	Puas_todas_medium	0.001	1.784	0	1	12	1	1389	155.4	5.99	0	1	0						100				0.01						6.64				-6.64						1.72711e-17				1.92947e-17
FALSE	High	Master Protein	2435	A0A660VUA4	ATP-dependent zinc metalloprotease FtsH OS=Planctomycetota bacterium OX=2026780 GN=ftsH PE=3 SV=1	FALSE	Puas_todas_medium	0.002	1.579	1	1	11	1	617	66.9	4.94	0	1	0
FALSE	High	Master Protein	2949	A0A6I4W3P7	DUF58 domain-containing protein OS=Actinomadura rayongensis OX=1429076 GN=GQ466_08365 PE=4 SV=1	FALSE	Puas_todas_medium	0	3.738	1	1	13	1	409	43.1	10.95	0	1	0		0.01	0.01	0.01	0.01	0.01	0.912			100		-6.64	-6.64	-6.64	-6.64	-6.64	-0.13			6.64		2.40319e-17	1.78191e-17	2.11132e-17	1.93906e-17	1.72711e-17	0.957322			1.92947e-17
FALSE	High	Master Protein	2446	A0A0R1VP37	TrsE protein OS=Liquorilactobacillus ghanensis DSM 18630 OX=1423750 GN=FC89_GL000224 PE=4 SV=1	FALSE	Puas_todas_medium	0	2.019	1	1	3	1	665	76.5	5.66	0	1	0
FALSE	High	Master Protein	2447	A0A290MQB4	DUF559 domain-containing protein OS=Caulobacter vibrioides OX=155892 GN=CA606_01320 PE=4 SV=1	FALSE	Puas_todas_medium	0	2.366	5	1	2	1	113	12.5	6.93	0	1	0
FALSE	High	Master Protein	2448	A0A9D8WDR2	NACHT C-terminal Alpha/Beta 2 domain-containing protein OS=Parvibaculum sp OX=2024848 GN=JJ962_12545 PE=4 SV=1	FALSE	Puas_todas_medium	0	2.108	0	1	3	1	1477	163.2	5.72	0	1	0						100				0.01						6.64				-6.64						1.72711e-17				1.92947e-17
FALSE	High	Master Protein	2449	A0A8J3WSN7	HTH hxlR-type domain-containing protein OS=Planobispora takensis OX=1367882 GN=Pta02_01400 PE=4 SV=1	FALSE	Puas_todas_medium	0.002	1.639	3	1	6	1	176	19.3	6.79	0	1	0
FALSE	High	Master Protein	1910	A0A9E3PJD1	Glutamine amidotransferase OS=Chelatococcus sp OX=1953771 GN=KF818_19605 PE=4 SV=1	FALSE	Puas_todas_medium	0.002	1.752	2	1	21	1	270	29.5	8.29	0	1	0		100					100	0.01		100		6.64					6.64	-6.64		6.64		2.40319e-17					1.91048e-17	2.02417e-17		1.92947e-17
FALSE	High	Master Protein	2451	A0A7M1SZ85	alpha-L-rhamnosidase OS=Ruania alkalisoli OX=2779775 GN=IM660_19185 PE=4 SV=1	FALSE	Puas_todas_medium	0.001	1.765	1	1	7	1	771	83.8	5.35	0	1	0
FALSE	High	Master Protein	2452	A0A353ZB46	Ancillary SecYEG translocon subunit/Cell division coordinator CpoB TPR domain-containing protein OS=Planctomycetaceae bacterium OX=2026779 GN=DDY91_11385 PE=4 SV=1	FALSE	Puas_todas_medium	0.004	1.533	1	1	8	1	473	53.5	7.52	0	1	0
FALSE	High	Master Protein	2750	A0A522LVI1	LysM peptidoglycan-binding domain-containing protein OS=Gammaproteobacteria bacterium OX=1913989 GN=EPN55_11320 PE=4 SV=1	FALSE	Puas_todas_medium	0.004	1.559	1	1	13	1	1000	106.1	5.4	0	1	0		100		100				0.01	0.01			6.64		6.64				-6.64	-6.64			2.40319e-17		2.11132e-17				2.02417e-17	1.85709e-17
FALSE	High	Master Protein	2748	A0A1G7E4C6	Epoxyqueuosine reductase OS=Rhodospira trueperi OX=69960 GN=SAMN05421720_108167 PE=4 SV=1	FALSE	Puas_todas_medium	0.002	1.586	7	1	3	1	88	9.6	11.17	0	1	0
FALSE	High	Master Protein	2434	A0AAW9R8H8	Aspartate aminotransferase family protein OS=Elongatibacter sediminis OX=3119006 GN=V3330_15900 PE=3 SV=1	FALSE	Puas_todas_medium	0.002	1.734	1	1	13	1	459	50.2	5.66	0	1	0			100					100					6.64					6.64					1.78191e-17					2.02417e-17
FALSE	High	Master Protein	2956	A0A0Q8RCT5	Glutamate-ammonia-ligase adenylyltransferase OS=Sphingomonas sp. Root720 OX=1736595 GN=ASE22_07350 PE=4 SV=1	FALSE	Puas_todas_medium	0.002	1.752	1	1	12	1	641	69.8	7.56	0	1	0			100		100		100	100	100	100			6.64		6.64		6.64	6.64	6.64	6.64			1.78191e-17		1.93906e-17		1.91048e-17	2.02417e-17	1.85709e-17	1.92947e-17
FALSE	High	Master Protein	2755	A0A164S4K2	L-glutamate gamma-semialdehyde dehydrogenase OS=Cellulosimicrobium sp. I38E OX=1393139 GN=A0J59_09860 PE=3 SV=1	FALSE	Puas_todas_medium	0	2.152	1	1	9	1	1178	123.9	6.2	0	1	0
FALSE	High	Master Protein	2417	A0A1E7Q1P9	DNA-directed DNA polymerase OS=Marinobacter sp. X15-166B OX=1897620 GN=BG841_15625 PE=4 SV=1	FALSE	Puas_todas_medium	0	2.156	2	1	6	1	342	37.8	8.66	0	1	0
FALSE	High	Master Protein	2418	A0A5Q4ENB2	ABC transporter permease OS=Phycisphaeraceae bacterium OX=2026777 GN=EA376_10540 PE=3 SV=1	FALSE	Puas_todas_medium	0.002	1.628	2	1	3	1	327	35	7.5	0	1	0
FALSE	High	Master Protein	2419	A0A933H2D8	NAD-binding protein OS=Planctomycetota bacterium OX=2026780 GN=HY720_22785 PE=4 SV=1	FALSE	Puas_todas_medium	0.002	1.581	1	1	1	1	438	48.2	7.12	0	1	0
FALSE	High	Master Protein	2420	A0A542ICR8	PRiA4b ORF-3-like protein OS=Arthrobacter sp. SLBN-100 OX=2768450 GN=FBY31_4503 PE=4 SV=1	FALSE	Puas_todas_medium	0.002	1.625	3	1	16	1	216	23.9	4.48	0	1	0
FALSE	High	Master Protein	1650	W2EVY8	ABC transporter substrate-binding protein OS=Microbispora sp. ATCC PTA-5024 OX=316330 GN=MPTA5024_15845 PE=4 SV=1	FALSE	Puas_todas_medium	0.001	1.8	1	1	11	1	508	54.6	5.68	0	1	0							100			100							6.64			6.64							1.91048e-17			1.92947e-17
FALSE	High	Master Protein	2422	A0A537R0Y5	FtsX-like permease family protein OS=Alphaproteobacteria bacterium OX=1913988 GN=E6G81_01945 PE=4 SV=1	FALSE	Puas_todas_medium	0	2.187	1	1	51	1	846	87.9	10.05	0	1	0
FALSE	High	Master Protein	2433	A0A2G1Z693	Tetratricopeptide repeat protein OS=Sneathiella sp OX=1964365 GN=COB93_03555 PE=4 SV=1	FALSE	Puas_todas_medium	0.004	1.565	1	1	5	1	1172	129.5	5.66	0	1	0				100					0.01					6.64					-6.64					2.11132e-17					1.85709e-17
FALSE	High	Master Protein	2423	A0A2T7SMT7	DEAD/DEAH box helicase OS=Streptomyces scopuliridis RB72 OX=1440053 GN=Y717_12705 PE=4 SV=1	FALSE	Puas_todas_medium	0.002	1.752	0	1	2	1	1551	165.4	6.16	0	1	0
FALSE	High	Master Protein	2425	A0A1M3P2Z8	Tape measure protein N-terminal domain-containing protein OS=Sphingobium sp. 66-54 OX=1895845 GN=BGP16_00875 PE=4 SV=1	FALSE	Puas_todas_medium	0	3.612	1	1	9	1	874	91.6	9.19	0	1	0
FALSE	High	Master Protein	2426	A0A9E2S0X3	Histidine--tRNA ligase OS=Thermomonas sp OX=1971895 GN=hisS PE=3 SV=1	FALSE	Puas_todas_medium	0.002	1.635	1	1	1	1	459	50.9	5.97	0	1	0
FALSE	High	Master Protein	2427	A0A2D2AYK8	ATP-dependent Clp protease ATP-binding subunit ClpX OS=Caulobacter mirabilis OX=69666 GN=clpX PE=3 SV=1	FALSE	Puas_todas_medium	0.001	1.799	1	1	2	1	420	45.8	5.69	0	1	0
FALSE	High	Master Protein	2428	A0A512SYN2	OmpR/PhoB-type domain-containing protein OS=Knoellia locipacati OX=882824 GN=KLO01_10810 PE=3 SV=1	FALSE	Puas_todas_medium	0.001	1.784	1	1	7	1	1083	115.8	5.8	0	1	0
FALSE	High	Master Protein	2429	A0A850PC02	ABC transporter substrate-binding protein/permease OS=Ameyamaea chiangmaiensis OX=442969 GN=HUK82_06415 PE=3 SV=1	FALSE	Puas_todas_medium	0.001	1.892	1	1	5	1	494	53.6	9.2	0	1	0
FALSE	High	Master Protein	1845	D5UGM7	Leucine--tRNA ligase OS=Cellulomonas flavigena (strain ATCC 482 / DSM 20109 / BCRC 11376 / JCM 18109 / NBRC 3775 / NCIMB 8073 / NRS 134) OX=446466 GN=leuS PE=3 SV=1	FALSE	Puas_todas_medium	0	2.333	1	1	44	1	982	109.2	5.15	0	1	0							100			100							6.64			6.64							1.91048e-17			1.92947e-17
FALSE	High	Master Protein	2431	A0A6I4MTF5	Protein kinase OS=Actinomadura physcomitrii OX=2650748 GN=F8568_043895 PE=4 SV=1	FALSE	Puas_todas_medium	0.002	1.636	1	1	14	1	1018	112.7	6.74	0	1	0
FALSE	High	Master Protein	2424	A0A954ZM75	DNA translocase FtsK 4TM domain-containing protein OS=Phycisphaerales bacterium OX=2052180 GN=KDA31_01570 PE=3 SV=1	FALSE	Puas_todas_medium	0.002	1.696	1	1	5	1	1000	111.4	4.5	0	1	0
FALSE	High	Master Protein	2454	A0AAJ5SMU1	Type VI secretion system tip protein VgrG OS=Xanthomonas oryzae pv. oryzae OX=64187 GN=tssI PE=3 SV=1	FALSE	Puas_todas_medium	0.005	1.528	1	1	10	1	907	96.8	5.92	0	1	0
FALSE	High	Master Protein	2747	A0A4S2RES3	Pyruvate, phosphate dikinase OS=Streptomyces sp. RKND-216 OX=2562581 GN=E4198_19275 PE=3 SV=1	FALSE	Puas_todas_medium	0.002	1.641	1	1	2	1	901	97.9	5.06	0	1	0
FALSE	High	Master Protein	2746	A0A2T7T5T5	DNA repair protein RecN OS=Streptomyces scopuliridis RB72 OX=1440053 GN=Y717_31815 PE=3 SV=1	FALSE	Puas_todas_medium	0	2.104	1	1	4	1	586	60.7	4.83	0	1	0
FALSE	High	Master Protein	2478	A0A3N7GDR4	Orc1-like AAA ATPase domain-containing protein OS=Paracoccus sp. BP8 OX=2305219 GN=D1H97_10535 PE=4 SV=1	FALSE	Puas_todas_medium	0.002	1.634	1	1	3	1	1083	116	7.15	0	1	0
FALSE	High	Master Protein	2738	A0A101MYF8	NB-ARC domain-containing protein OS=Streptomyces pseudovenezuelae OX=67350 GN=AQI94_37570 PE=4 SV=1	FALSE	Puas_todas_medium	0	4.282	1	1	15	1	1119	122.9	6.8	0	1	0		100		100		100		0.01	0.01	0.01		6.64		6.64		6.64		-6.64	-6.64	-6.64		2.40319e-17		2.11132e-17		1.72711e-17		2.02417e-17	1.85709e-17	1.92947e-17
FALSE	High	Master Protein	2737	A0A023CWK8	Acetyl-coenzyme A carboxylase carboxyl transferase subunit beta OS=Liquorilactobacillus sucicola DSM 21376 = JCM 15457 OX=1423806 GN=accD PE=3 SV=1	FALSE	Puas_todas_medium	0.002	1.613	2	1	11	1	285	31.7	8.91	0	1	0
FALSE	High	Master Protein	2482	A0A3N1CTQ1	FAD-dependent oxidoreductase 2 FAD binding domain-containing protein OS=Actinocorallia herbida OX=58109 GN=EDD29_2219 PE=4 SV=1	FALSE	Puas_todas_medium	0.004	1.537	1	1	2	1	586	62.4	6.62	0	1	0
FALSE	High	Master Protein	2735	D3PVP1	Beta-lactamase domain protein OS=Stackebrandtia nassauensis (strain DSM 44728 / CIP 108903 / NRRL B-16338 / NBRC 102104 / LLR-40K-21) OX=446470 GN=Snas_3492 PE=4 SV=1	FALSE	Puas_todas_medium	0.002	1.673	2	1	8	1	315	33.9	4.93	0	1	0
FALSE	High	Master Protein	2484	A0A4S3KLI0	Aminodeoxychorismate synthase, component I OS=Rhodanobacter lindaniclasticus OX=75310 GN=B1991_02170 PE=4 SV=1	FALSE	Puas_todas_medium	0.002	1.718	1	1	1	1	448	48.5	6.23	0	1	0
FALSE	High	Master Protein	2485	A0A7H4MJC8	mannose-6-phosphate isomerase OS=Klebsiella variicola OX=244366 GN=manA PE=3 SV=1	FALSE	Puas_todas_medium	0.002	1.747	2	1	33	1	355	38.3	5.24	0	1	0					100	100			100	0.01					6.64	6.64			6.64	-6.64					1.93906e-17	1.72711e-17			1.85709e-17	1.92947e-17
FALSE	High	Master Protein	2477	A0A939PHN0	Acyl carrier protein OS=Actinomadura barringtoniae OX=1427535 GN=J4573_24445 PE=4 SV=1	FALSE	Puas_todas_medium	0.002	1.594	7	1	7	1	83	9.5	4.28	0	1	0
FALSE	High	Master Protein	2486	A1B905	Transcriptional regulator, AraC family with amidase-like domain OS=Paracoccus denitrificans (strain Pd 1222) OX=318586 GN=Pden_3933 PE=4 SV=1	FALSE	Puas_todas_medium	0	2.701	2	1	17	1	337	37	9.1	0	1	0					100				100						6.64				6.64						1.93906e-17				1.85709e-17
FALSE	High	Master Protein	2733	A0A1H9TEP0	Tagatose-1,6-bisphosphate aldolase non-catalytic subunit AgaZ/GatZ OS=Streptomyces qinglanensis OX=943816 GN=SAMN05421870_10673 PE=4 SV=1	FALSE	Puas_todas_medium	0.002	1.636	2	1	2	1	384	41.2	6.09	0	1	0
FALSE	High	Master Protein	2489	A0A6L7ESJ6	DUF1116 domain-containing protein OS=Nocardioides flavescens OX=2691959 GN=GRQ65_08815 PE=4 SV=1	FALSE	Puas_todas_medium	0	2.075	1	1	10	1	476	48.9	4.73	0	1	0
FALSE	High	Master Protein	2732	A0A1T2XKD0	Multidrug transporter AcrB OS=Paenibacillus selenitireducens OX=1324314 GN=BVG16_05195 PE=4 SV=1	FALSE	Puas_todas_medium	0.004	1.544	1	1	3	1	1010	107.5	6.21	0	1	0
FALSE	High	Master Protein	1835	A0AA96JK38	BTAD domain-containing putative transcriptional regulator OS=Streptomyces sp. Li-HN-5-11 OX=3075432 GN=RKE30_16065 PE=4 SV=1	FALSE	Puas_todas_medium	0	2.089	1	1	6	1	960	102.6	6.77	0	1	0			100				100	100		100			6.64				6.64	6.64		6.64			1.78191e-17				1.91048e-17	2.02417e-17		1.92947e-17
FALSE	High	Master Protein	2492	A0A846WM35	DNA translocase FtsK OS=Gordonia polyisoprenivorans OX=84595 GN=HGA05_14245 PE=3 SV=1	FALSE	Puas_todas_medium	0.001	1.92	1	1	16	1	941	99.6	5.02	0	1	0		100	100			100		1.091		0.01		6.64	6.64			6.64		0.13		-6.64		2.40319e-17	1.78191e-17			1.72711e-17		0.993176		1.92947e-17
FALSE	High	Master Protein	2493	A0AA96FX89	AAA+ ATPase domain-containing protein OS=Kitasatospora sp. CM 4170 OX=3075627 GN=RMN57_06010 PE=4 SV=1	FALSE	Puas_todas_medium	0	2.536	0	1	2	1	1446	152.1	6.14	0	1	0
FALSE	High	Master Protein	2730	A0A6G9YKL9	Na+/H+ antiporter OS=Nocardia arthritidis OX=228602 GN=F5544_29465 PE=3 SV=1	FALSE	Puas_todas_medium	0.001	1.887	1	1	8	1	551	59.1	8.18	0	1	0		100				100	100	0.01		3.558		6.64				6.64	6.64	-6.64		1.83		2.40319e-17				1.72711e-17	1.91048e-17	2.02417e-17		0.0572611
FALSE	High	Master Protein	2487	A0A7W8A0B2	Proline iminopeptidase OS=Nonomuraea endophytica OX=714136 GN=HNR40_002634 PE=3 SV=1	FALSE	Puas_todas_medium	0.002	1.708	2	1	6	1	290	31.8	6.87	0	1	0
FALSE	High	Master Protein	2476	A0A0G3UHU4	Aldehyde dehydrogenase OS=Streptomyces sp. Mg1 OX=465541 GN=M444_11760 PE=3 SV=1	FALSE	Puas_todas_medium	0	2.111	1	1	12	1	490	52	5.25	0	1	0
FALSE	High	Master Protein	2475	A0A941C101	Uncharacterized protein OS=Streptomyces sp. B15 OX=1537797 GN=KBY19_19005 PE=4 SV=1	FALSE	Puas_todas_medium	0.001	1.808	2	1	3	1	277	29.7	6.18	0	1	0		100						0.01				6.64						-6.64				2.40319e-17						2.02417e-17
FALSE	High	Master Protein	2474	A0A1L3FPN7	Molybdenum ABC transporter ATP-binding protein OS=Bradyrhizobium japonicum OX=375 GN=BKD09_43720 PE=4 SV=1	FALSE	Puas_todas_medium	0.002	1.73	2	1	5	1	369	39.9	8.37	0	1	0
FALSE	High	Master Protein	2457	A0A2A3L1J2	Uncharacterized protein (Fragment) OS=Mycobacterium avium subsp. hominissuis OX=439334 GN=XV03_24655 PE=4 SV=1	FALSE	Puas_todas_medium	0	2.038	7	1	6	1	83	8.5	12.4	0	1	0
FALSE	High	Master Protein	2458	A0A401HZU8	Stilbene synthase OS=Paenibacillus sp. 598K OX=1117987 GN=PA598K_02825 PE=4 SV=1	FALSE	Puas_todas_medium	0.004	1.545	2	1	1	1	253	28.2	9.85	0	1	0
FALSE	High	Master Protein	2459	A0A212U608	ferredoxin--NADP(+) reductase OS=Kytococcus aerolatus OX=592308 GN=SAMN05445756_2091 PE=3 SV=1	FALSE	Puas_todas_medium	0	1.998	1	1	3	1	449	48.7	5.3	0	1	0
FALSE	High	Master Protein	2460	A0A944QAB0	Undecaprenyl/decaprenyl-phosphate alpha-N-acetylglucosaminyl 1-phosphate transferase OS=Arthrobacter sp. ISL-30 OX=2819109 GN=J7E82_10555 PE=4 SV=1	FALSE	Puas_todas_medium	0.002	1.73	2	1	6	1	370	39.9	9.67	0	1	0
FALSE	High	Master Protein	2745	A0A6J4H2E9	Long-chain-fatty-acid--CoA ligase OS=uncultured Acidimicrobiales bacterium OX=310071 GN=AVDCRST_MAG20-102 PE=4 SV=1	FALSE	Puas_todas_medium	0.002	1.659	1	1	2	1	526	54.4	5.72	0	1	0
FALSE	High	Master Protein	2462	A0A7X1ZH83	Bifunctional protein PutA OS=Roseospira navarrensis OX=140058 GN=putA PE=3 SV=1	FALSE	Puas_todas_medium	0	1.98	0	1	7	1	1247	131	5.62	0	1	0
FALSE	High	Master Protein	2463	A0A521MC26	NnrS family protein OS=Reyranella sp OX=1929291 GN=EPO55_05665 PE=4 SV=1	FALSE	Puas_todas_medium	0.002	1.716	2	1	2	1	398	42.1	9.76	0	1	0
FALSE	High	Master Protein	2744	A0A7V0WLC0	peptide-methionine (R)-S-oxide reductase OS=Hyphomicrobiales bacterium OX=1909294 GN=msrB PE=3 SV=1	FALSE	Puas_todas_medium	0.001	1.937	4	1	4	1	145	16.3	6.19	0	1	0
FALSE	High	Master Protein	2465	A0A3N4Z9F0	S-DNA-T family DNA segregation ATPase FtsK/SpoIIIE OS=Georgenia muralis OX=154117 GN=EDD32_2373 PE=3 SV=1	FALSE	Puas_todas_medium	0	2.245	1	1	5	1	823	87	5.43	0	1	0
FALSE	High	Master Protein	2466	A0A963PB90	Glycerate kinase OS=Geminicoccaceae bacterium OX=2448052 GN=KDF64_05805 PE=4 SV=1	FALSE	Puas_todas_medium	0	2.067	1	1	19	1	427	43.7	5.06	0	1	0
FALSE	High	Master Protein	2743	A0A2M8LPU5	TetR family transcriptional regulator OS=Streptomyces carminius OX=2665496 GN=CUT44_31015 PE=4 SV=1	FALSE	Puas_todas_medium	0	6.04	5	2	269	2	244	26.2	6.07	0	2	0		0.01	0.01		0.01	0.01	0.01		0.01			-6.64	-6.64		-6.64	-6.64	-6.64		-6.64			2.40319e-17	1.78191e-17		1.93906e-17	1.72711e-17	1.91048e-17		1.85709e-17
FALSE	High	Master Protein	2468	A0A0J5Q6P4	Transposase OS=Puniceibacterium sp. IMCC21224 OX=1618204 GN=IMCC21224_13193 PE=4 SV=1	FALSE	Puas_todas_medium	0.002	1.689	2	1	2	1	308	35	11.24	0	1	0
FALSE	High	Master Protein	2742	A0A961CRX8	UvrABC system protein A OS=Microthrixaceae bacterium OX=2497627 GN=uvrA PE=3 SV=1	FALSE	Puas_todas_medium	0.002	1.749	1	1	30	1	964	106.1	6.16	0	1	0
FALSE	High	Master Protein	2470	K5BG63	Amino ABC transporter, permease, 3-TM region, His/Glu/Gln/Arg/opine family domain protein OS=Mycolicibacterium hassiacum (strain DSM 44199 / CIP 105218 / JCM 12690 / 3849) OX=1122247 GN=C731_2253 PE=3 SV=1	FALSE	Puas_todas_medium	0	1.964	2	1	4	1	310	34.7	9.5	0	1	0
FALSE	High	Master Protein	2471	A0A371JYK2	AAA family ATPase OS=Lysobacter silvisoli OX=2293254 GN=DX914_17330 PE=4 SV=1	FALSE	Puas_todas_medium	0	1.966	1	1	6	1	533	59.9	6.83	0	1	0
FALSE	High	Master Protein	2472	A0A6M0D2D4	DMT family transporter (Fragment) OS=Pseudomonas brassicae OX=2708063 GN=G3435_08655 PE=3 SV=1	FALSE	Puas_todas_medium	0.002	1.665	2	1	4	1	305	31.6	10.24	0	1	0
FALSE	High	Master Protein	2741	A0A6C0FDW5	nitrate reductase (quinone) OS=Cellulomonas sp. H30R-01 OX=2704467 GN=GXP71_00310 PE=3 SV=1	FALSE	Puas_todas_medium	0.001	1.811	0	1	38	1	1236	136.3	6.18	0	1	0
FALSE	High	Master Protein	2415	A0A8J3PP61	GGDEF domain-containing protein OS=Planosporangium flavigriseum OX=373681 GN=Pfl04_51160 PE=4 SV=1	FALSE	Puas_todas_medium	0.002	1.615	1	1	4	1	1094	116.5	5.14	0	1	0
FALSE	High	Master Protein	2414	A0A510TIS1	Septation ring formation regulator EzrA OS=Streptomyces sp. 1-11 OX=2590549 GN=TNCT1_29370 PE=4 SV=1	FALSE	Puas_todas_medium	0.004	1.539	1	1	10	1	465	50.2	8.72	0	1	0
FALSE	High	Master Protein	2413	A0A2X2XUT9	Chemotaxis-specific methylesterase OS=Citrobacter koseri OX=545 GN=cheB_1 PE=4 SV=1	FALSE	Puas_todas_medium	0.002	1.675	13	1	3	1	47	5	8.73	0	1	0
FALSE	High	Master Protein	2412	A0A2V4N8J1	histidine kinase OS=Streptomyces tateyamensis OX=565073 GN=C7C46_24225 PE=4 SV=1	FALSE	Puas_todas_medium	0.002	1.585	0	1	2	1	1528	162.9	4.93	0	1	0					100	100			100	0.01					6.64	6.64			6.64	-6.64					1.93906e-17	1.72711e-17			1.85709e-17	1.92947e-17
FALSE	High	Master Protein	2353	A0A8I0FC24	Large ribosomal subunit assembly factor BipA OS=Wolbachia endosymbiont of Pentalonia nigronervosa OX=1301914 GN=typA PE=3 SV=1	FALSE	Puas_todas_medium	0	2.14	1	1	11	1	610	67.4	5.45	0	1	0
FALSE	High	Master Protein	2777	K0SIV5	Uncharacterized protein OS=Thalassiosira oceanica OX=159749 GN=THAOC_14303 PE=4 SV=1	FALSE	Thalassiosira oceanica_proteome_UP000266841_2025_03_21	0	2.549	5	1	3	1	117	12.4	5.54	0	1	0
FALSE	High	Master Protein	2355	A0A5B2ZBG1	Efflux RND transporter permease subunit OS=Arenimonas fontis OX=2608255 GN=F0415_00435 PE=4 SV=1	FALSE	Puas_todas_medium	0	2.06	1	1	4	1	1041	115.5	5.85	0	1	0
FALSE	High	Master Protein	2775	A0A0M8VV97	Orc1-like AAA ATPase domain-containing protein OS=Streptomyces sp. AS58 OX=1519489 GN=ADL00_09180 PE=4 SV=1	FALSE	Puas_todas_medium	0	2.088	1	1	3	1	966	104.3	6.65	0	1	0
FALSE	High	Master Protein	2357	A0A2E6QHD7	Secretin/TonB short N-terminal domain-containing protein OS=Rhodospirillaceae bacterium OX=1898112 GN=CMM50_06510 PE=3 SV=1	FALSE	Puas_todas_medium	0.001	1.908	1	1	12	1	827	89.1	5.1	0	1	0				100					0.01					6.64					-6.64					2.11132e-17					1.85709e-17
FALSE	High	Master Protein	2358	A0A329L6Z4	Cytochrome P450 OS=Mycobacterium colombiense OX=339268 GN=DQP57_25190 PE=3 SV=1	FALSE	Puas_todas_medium	0.001	1.901	1	1	15	1	419	46	7.72	0	1	0
FALSE	High	Master Protein	2359	A0A3E2MUN1	non-specific serine/threonine protein kinase OS=Mycobacterium marinum OX=1781 GN=pknD_2 PE=4 SV=1	FALSE	Puas_todas_medium	0.002	1.596	1	1	17	1	708	74.3	6.76	0	1	0
FALSE	High	Master Protein	2352	A0A954VI36	PPC domain-containing protein OS=Planctomycetales bacterium OX=2053591 GN=KDB03_04820 PE=4 SV=1	FALSE	Puas_todas_medium	0.001	1.815	1	1	6	1	816	88.6	5.07	0	1	0
FALSE	High	Master Protein	2360	A0A6I5HPJ5	ABC transporter substrate-binding protein OS=Streptomyces sp. SID4913 OX=2690266 GN=GT035_09730 PE=4 SV=1	FALSE	Puas_todas_medium	0.002	1.622	1	1	1	1	529	56.9	5.45	0	1	0
FALSE	High	Master Protein	2362	A0AAU4KU96	APC family permease OS=Streptomyces sp. NBC_00328 OX=2903646 GN=OG485_40310 PE=4 SV=1	FALSE	Puas_todas_medium	0	2.376	1	1	12	1	486	49.8	8.66	0	1	0
FALSE	High	Master Protein	1888	L0D9Y8	Thioredoxin domain-containing protein OS=Singulisphaera acidiphila (strain ATCC BAA-1392 / DSM 18658 / VKM B-2454 / MOB10) OX=886293 GN=Sinac_1296 PE=4 SV=1	FALSE	Puas_todas_medium	0	2.48	1	1	28	1	638	66.3	9.63	0	1	0					100		100		100	100					6.64		6.64		6.64	6.64					1.93906e-17		1.91048e-17		1.85709e-17	1.92947e-17
FALSE	High	Master Protein	2364	A0A2U3BX14	2-aminobenzoate-CoA ligase OS=Streptomyces sp. ICBB 8177 OX=563922 GN=CK485_20685 PE=4 SV=1	FALSE	Puas_todas_medium	0.004	1.538	1	1	6	1	559	60.1	6.16	0	1	0
FALSE	High	Master Protein	2365	K0RED0	Uncharacterized protein (Fragment) OS=Thalassiosira oceanica OX=159749 GN=THAOC_28696 PE=4 SV=1	FALSE	Thalassiosira oceanica_proteome_UP000266841_2025_03_21	0.001	1.906	2	1	1	1	302	34.3	10.35	0	1	0
FALSE	High	Master Protein	2366	A0A8I0G0E6	ShlB/FhaC/HecB family hemolysin secretion/activation protein OS=Citrobacter braakii OX=57706 GN=ID160_00530 PE=3 SV=1	FALSE	Puas_todas_medium	0	2.029	1	1	30	1	563	62.2	6.73	0	1	0			100	100	100			100	0.881				6.64	6.64	6.64			6.64	-0.18				1.78191e-17	2.11132e-17	1.93906e-17			2.02417e-17	0.992356
FALSE	High	Master Protein	2367	A0A0Q5LZL4	Trypsin-like peptidase domain-containing protein OS=Leifsonia sp. Leaf336 OX=1736341 GN=ASF88_04295 PE=4 SV=1	FALSE	Puas_todas_medium	0.004	1.544	1	1	4	1	640	69	5.26	0	1	0
FALSE	High	Master Protein	2368	A0A8H9LQI1	ATP-binding protein OS=Streptomyces gougerotii OX=53448 GN=GCM10010227_19120 PE=4 SV=1	FALSE	Puas_todas_medium	0.002	1.692	1	1	10	1	792	88.6	6.38	0	1	0
FALSE	High	Master Protein	2361	A0A543N9X4	Tetratricopeptide repeat protein OS=Haloactinospora alba OX=405555 GN=FHX37_3968 PE=4 SV=1	FALSE	Puas_todas_medium	0.001	3.211	0	1	104	1	1503	165.5	6.16	0	1	0
FALSE	High	Master Protein	2351	A0A4Y3UK74	Putative PurR-regulated permease PerM OS=Microbacterium lacticum OX=33885 GN=FHX68_3023 PE=3 SV=1	FALSE	Puas_todas_medium	0.001	1.896	1	1	1	1	407	42.9	9.31	0	1	0
FALSE	High	Master Protein	2778	A0A2S3YG68	FAD-binding dehydrogenase OS=Sinorhizobium americanum OX=194963 GN=ATY31_28040 PE=4 SV=1	FALSE	Puas_todas_medium	0.001	1.784	1	1	3	1	550	59.5	8.78	0	1	0
FALSE	High	Master Protein	2349	A0A0M0HRK5	histidine kinase OS=Vibrio nereis OX=693 GN=AKJ17_04850 PE=4 SV=1	FALSE	Puas_todas_medium	0.001	2.962	1	1	10	1	688	78.5	5.54	0	1	0
FALSE	High	Master Protein	2784	A0A6G9WGS7	histidine kinase OS=Paracoccus sp. AK26 OX=2589076 GN=FIU66_17780 PE=4 SV=1	FALSE	Puas_todas_medium	0.002	1.683	1	1	14	1	1074	120.4	6.42	0	1	0
FALSE	High	Master Protein	1875	A4YN12	ABC transporter, ATP binding subunit (Putative high-affinity D-ribose transport) OS=Bradyrhizobium sp. (strain ORS 278) OX=114615 GN=rbsA PE=3 SV=1	FALSE	Puas_todas_medium	0.002	1.698	1	1	8	1	511	54.4	6.11	0	1	0							100			100							6.64			6.64							1.91048e-17			1.92947e-17
FALSE	High	Master Protein	2334	A0A2U3C3L8	Hydrolase OS=Streptomyces sp. ICBB 8177 OX=563922 GN=CK485_16130 PE=4 SV=1	FALSE	Puas_todas_medium	0.001	1.914	1	1	17	1	423	42.9	6.8	0	1	0
FALSE	High	Master Protein	2335	A0A538N0N6	Polysaccharide deacetylase family protein OS=Actinomycetes bacterium OX=1883427 GN=E6F93_00995 PE=4 SV=1	FALSE	Puas_todas_medium	0.002	1.589	2	1	14	1	265	29.2	10.32	0	1	0					100				100						6.64				6.64						1.93906e-17				1.85709e-17
FALSE	High	Master Protein	2336	A0A238JGK5	Putative GTP-binding protein YjiA OS=Pelagimonas phthalicica OX=1037362 GN=yjiA_2 PE=3 SV=1	FALSE	Puas_todas_medium	0.001	1.937	2	1	36	1	361	39.1	5.08	0	1	0
FALSE	High	Master Protein	2337	O06043	Abortive phage resistance protein OS=Lactococcus lactis OX=1358 GN=abiLii PE=4 SV=1	FALSE	Puas_todas_medium	0.004	1.57	2	1	2	1	297	34.6	7.33	0	1	0
FALSE	High	Master Protein	2783	A0A9E3SAD7	VWA domain-containing protein OS=Planctomycetota bacterium OX=2026780 GN=K8I27_05810 PE=4 SV=1	FALSE	Puas_todas_medium	0.001	1.77	1	1	21	1	1097	125.1	5.47	0	1	0
FALSE	High	Master Protein	2339	A3THN9	Glutamate-1-semialdehyde 2,1-aminomutase OS=Janibacter sp. HTCC2649 OX=313589 GN=hemL PE=3 SV=1	FALSE	Puas_todas_medium	0.004	1.556	1	1	9	1	448	46	5.12	0	1	0
FALSE	High	Master Protein	2782	K0SKT2	Uncharacterized protein (Fragment) OS=Thalassiosira oceanica OX=159749 GN=THAOC_17918 PE=4 SV=1	FALSE	Thalassiosira oceanica_proteome_UP000266841_2025_03_21	0.002	1.7	1	1	1	1	656	69.2	11.28	0	1	0
FALSE	High	Master Protein	2341	A0A5C8PUY8	RDD family protein OS=Vineibacter terrae OX=2586908 GN=FHP25_01795 PE=4 SV=1	FALSE	Puas_todas_medium	0.002	1.654	2	1	4	1	246	25.8	9.6	0	1	0
FALSE	High	Master Protein	2781	A0A4V0XCU2	Kinase OS=Cyanobium sp OX=2164130 GN=aarF PE=3 SV=1	FALSE	Puas_todas_medium	0	2.27	1	1	6	1	558	61.5	10.14	0	1	0
FALSE	High	Master Protein	2343	A0AAU4N116	HD domain-containing protein OS=Streptomyces sp. NBC_00306 OX=2975708 GN=OHA05_24180 PE=4 SV=1	FALSE	Puas_todas_medium	0.002	1.732	1	1	5	1	460	49.4	9.88	0	1	0
FALSE	High	Master Protein	2344	A0A420WCP5	Capsular exopolysaccharide synthesis family protein OS=Oceanibaculum indicum OX=526216 GN=BCL74_3282 PE=4 SV=1	FALSE	Puas_todas_medium	0.001	1.914	1	1	9	1	749	79.4	7.06	0	1	0
FALSE	High	Master Protein	2345	A0A2G7T2F5	FAD-dependent oxidoreductase OS=Chryseobacterium sp. B5 OX=2050562 GN=CTI11_23285 PE=4 SV=1	FALSE	Puas_todas_medium	0	2.665	1	1	86	1	594	64.6	6.79	0	1	0
FALSE	High	Master Protein	2346	D5UI78	PE-PGRS family protein OS=Cellulomonas flavigena (strain ATCC 482 / DSM 20109 / BCRC 11376 / JCM 18109 / NBRC 3775 / NCIMB 8073 / NRS 134) OX=446466 GN=Cfla_2535 PE=4 SV=1	FALSE	Puas_todas_medium	0.002	1.589	1	1	14	1	419	41.5	11.11	0	1	0
FALSE	High	Master Protein	2347	A0A0N1L5P7	diguanylate cyclase OS=Rhizobium sp. AAP116 OX=1523429 GN=pleD PE=4 SV=1	FALSE	Puas_todas_medium	0.002	1.675	1	1	3	1	457	51	5.88	0	1	0
FALSE	High	Master Protein	2779	A0A974TDU8	CpaF family protein OS=Microvirga sp. VF16 OX=2807101 GN=JO965_39185 PE=3 SV=1	FALSE	Puas_todas_medium	0.002	1.628	1	1	1	1	508	55.5	7.06	0	1	0
FALSE	High	Master Protein	2774	A0A2A2D3T7	Trehalose 6-phosphate phosphatase OS=Streptomyces albireticuli OX=1940 GN=otsB PE=3 SV=1	FALSE	Puas_todas_medium	0.002	1.663	2	1	2	1	283	28.5	5.63	0	1	0
FALSE	High	Master Protein	2977	A0A1B1HXX8	LodH OS=Streptomyces sp OX=1931 PE=4 SV=1	FALSE	Puas_todas_medium	0	2.193	0	1	8	1	1944	209.6	9.54	0	1	0			100				100	100		100			6.64				6.64	6.64		6.64			1.78191e-17				1.91048e-17	2.02417e-17		1.92947e-17
FALSE	High	Master Protein	2370	J1SW36	L,D-TPase catalytic domain-containing protein (Fragment) OS=Rhizobium sp. CF142 OX=1144314 GN=PMI11_02276 PE=3 SV=1	FALSE	Puas_todas_medium	0.002	1.586	1	1	10	1	569	61.6	5.8	0	1	0
FALSE	High	Master Protein	2773	A0A7W7R5M1	histidine kinase OS=Kitasatospora kifunensis OX=58351 GN=FHR34_004606 PE=4 SV=1	FALSE	Puas_todas_medium	0	2.227	0	1	7	1	1576	168.7	5.1	0	1	0
FALSE	High	Master Protein	2764	A0A7W7MX65	Transcriptional regulator with XRE-family HTH domain OS=Actinomadura catellatispora OX=95160 GN=F4557_002874 PE=4 SV=1	FALSE	Puas_todas_medium	0	2.063	2	1	6	1	294	32.6	5.77	0	1	0
FALSE	High	Master Protein	2397	A0AAU2WWU6	Probable peptidoglycan glycosyltransferase FtsW OS=Streptomycetaceae bacterium NBC_01309 OX=3115366 GN=ftsW PE=3 SV=1	FALSE	Puas_todas_medium	0.001	1.934	1	1	1	1	442	46.7	10.96	0	1	0
FALSE	High	Master Protein	2762	A0A235H8E5	EamA domain-containing protein OS=Azospirillum brasilense OX=192 GN=CHT98_22740 PE=4 SV=1	FALSE	Puas_todas_medium	0.002	1.576	2	1	2	1	305	32	9.47	0	1	0
FALSE	High	Master Protein	2399	A0A120EVC9	DUF819 family protein OS=Xanthomonas campestris pv. translucens OX=343 GN=ATB53_06570 PE=4 SV=1	FALSE	Puas_todas_medium	0.004	1.543	1	1	6	1	409	43.5	9.1	0	1	0
FALSE	High	Master Protein	2400	A0A953B410	Sorbosone dehydrogenase family protein OS=Rhodospirillaceae bacterium OX=1898112 GN=IRY94_16965 PE=4 SV=1	FALSE	Puas_todas_medium	0.002	1.655	1	1	1	1	454	48.6	6.55	0	1	0
FALSE	High	Master Protein	2760	A0A918Y2A5	Monogalactosyldiacylglycerol synthase OS=Streptomyces naganishii JCM 4654 OX=1306179 GN=GCM10010508_18200 PE=4 SV=1	FALSE	Puas_todas_medium	0	2.032	1	1	12	1	481	50	9.47	0	1	0
FALSE	High	Master Protein	1861	A0AA96FHU6	AAA family ATPase OS=Streptomyces sp. Li-HN-5-11 OX=3075432 GN=RKE30_05490 PE=4 SV=1	FALSE	Puas_todas_medium	0.001	1.937	1	1	26	1	421	44.1	6.38	0	1	0			100	100	100		100	100	6.553	100			6.64	6.64	6.64		6.64	6.64	2.71	6.64			1.78191e-17	2.11132e-17	1.93906e-17		1.91048e-17	2.02417e-17	0.000459103	1.92947e-17
FALSE	High	Master Protein	2765	A0A3D3P1S9	Cytochrome c domain-containing protein OS=Verrucomicrobiales bacterium OX=2026801 GN=DIS80_03160 PE=4 SV=1	FALSE	Puas_todas_medium	0.001	1.767	1	1	21	1	948	105.4	8.32	0	1	0
FALSE	High	Master Protein	2403	A0A1M3LJ96	DNA 3'-5' helicase OS=Magnetospirillum sp. 64-120 OX=1895778 GN=BGO92_18965 PE=4 SV=1	FALSE	Puas_todas_medium	0.002	1.579	1	1	12	1	1157	126.3	5.87	0	1	0
FALSE	High	Master Protein	2405	A0AAU8JQN3	Uncharacterized protein OS=Kitasatospora sp. HUAS MG31 OX=3156397 GN=ABWK59_06450 PE=4 SV=1	FALSE	Puas_todas_medium	0.002	1.713	7	1	1	1	83	9	5.45	0	1	0
FALSE	High	Master Protein	1420	A0A4R2ZUV9	Alpha-galactosidase OS=Neorhizobium sp. JUb45 OX=2485113 GN=EDF70_106229 PE=3 SV=1	FALSE	Puas_todas_medium	0.002	1.66	1	1	28	1	458	51.8	6.25	0	1	0				100			100		0.01	100				6.64			6.64		-6.64	6.64				2.11132e-17			1.91048e-17		1.85709e-17	1.92947e-17
FALSE	High	Master Protein	2407	A0A369TGA9	Glycosyltransferase OS=Ferruginivarius sediminum OX=2661937 GN=DRB17_05175 PE=4 SV=1	FALSE	Puas_todas_medium	0.002	1.678	2	1	11	1	385	42.2	8.7	0	1	0		100				100		0.01		0.01		6.64				6.64		-6.64		-6.64		2.40319e-17				1.72711e-17		2.02417e-17		1.92947e-17
FALSE	High	Master Protein	2408	A0A9X2VI74	Repeat protein (TIGR01451 family) OS=Umezawaea endophytica OX=1654476 GN=NZH93_09690 PE=4 SV=1	FALSE	Puas_todas_medium	0	4.347	1	1	12	1	1101	105.8	4.73	0	1	0			100		100			100	100				6.64		6.64			6.64	6.64				1.78191e-17		1.93906e-17			2.02417e-17	1.85709e-17
FALSE	High	Master Protein	3176	A0LS47	Uncharacterized protein OS=Acidothermus cellulolyticus (strain ATCC 43068 / DSM 8971 / 11B) OX=351607 GN=Acel_0484 PE=4 SV=1	FALSE	Puas_todas_medium	0	2.09	1	1	65	1	732	76.8	10.54	0	1	0		100	100				100	1.249		100		6.64	6.64				6.64	0.32		6.64		2.40319e-17	1.78191e-17				1.91048e-17	0.939915		1.92947e-17
FALSE	High	Master Protein	2756	A0A2Z3R600	histidine kinase OS=Acidiferrobacter sp. SPIII_3 OX=1281578 GN=C4901_14515 PE=4 SV=1	FALSE	Puas_todas_medium	0	2.454	0	1	46	1	1745	188	5.15	0	1	0
FALSE	High	Master Protein	2411	A0A161LEW0	Outer membrane receptor for ferrienterochelin and colicins OS=Paludibacter jiangxiensis OX=681398 GN=PJIAN_3671 PE=4 SV=1	FALSE	Puas_todas_medium	0	3.718	2	2	9	2	760	85.3	9.03	0	2	0
FALSE	High	Master Protein	2404	A0A2T0X1H3	DNA translocase FtsK OS=Hasllibacter halocynthiae OX=595589 GN=BCF33_1621 PE=3 SV=1	FALSE	Puas_todas_medium	0	2.172	1	1	23	1	937	98.3	5.81	0	1	0
FALSE	High	Master Protein	2766	K0RD18	Uncharacterized protein (Fragment) OS=Thalassiosira oceanica OX=159749 GN=THAOC_37027 PE=4 SV=1	FALSE	Thalassiosira oceanica_proteome_UP000266841_2025_03_21	0	2.023	2	1	1	1	260	26.3	9.89	0	1	0
FALSE	High	Master Protein	2393	A0A3C1RFP6	Methionine adenosyltransferase (Fragment) OS=Chryseobacterium sp OX=1871047 GN=DCQ50_13195 PE=3 SV=1	FALSE	Puas_todas_medium	0.002	1.714	2	1	18	1	280	30.6	5.02	0	1	0
FALSE	High	Master Protein	2392	Q1QRG1	Protein tyrosine phosphatase OS=Nitrobacter hamburgensis (strain DSM 10229 / NCIMB 13809 / X14) OX=323097 GN=Nham_0288 PE=4 SV=1	FALSE	Puas_todas_medium	0	3.484	8	2	42	2	155	17.2	8.07	0	2	0
FALSE	High	Master Protein	2373	A0A4Y8R705	OmpR/PhoB-type domain-containing protein OS=Cellulosimicrobium funkei OX=264251 GN=E1O70_05825 PE=3 SV=1	FALSE	Puas_todas_medium	0	1.985	1	1	17	1	1168	120.7	5.53	0	1	0
FALSE	High	Master Protein	2374	A0A5B9MP38	DNA-directed RNA polymerase subunit beta OS=Stieleria maiorica OX=2795974 GN=rpoB PE=3 SV=1	FALSE	Puas_todas_medium	0.002	1.711	0	1	13	1	1240	138.1	5.47	0	1	0
FALSE	High	Master Protein	2375	A0A2S1XMY5	LacI family transcriptional regulator OS=Azospirillum sp. TSH58 OX=664962 GN=TSH58p_19545 PE=4 SV=1	FALSE	Puas_todas_medium	0.001	3.198	4	2	7	2	341	36.6	7.2	0	2	0
FALSE	High	Master Protein	2771	A0A6V8LN71	VTT domain-containing protein OS=Phytohabitans rumicis OX=1076125 GN=Prum_077570 PE=3 SV=1	FALSE	Puas_todas_medium	0.001	1.915	1	1	4	1	541	56.5	11.66	0	1	0
FALSE	High	Master Protein	2770	A0A7K1FH89	Siderophore-interacting protein OS=Nakamurella alba OX=2665158 GN=GIS00_01670 PE=4 SV=1	FALSE	Puas_todas_medium	0.002	1.577	2	1	4	1	243	25.9	7.42	0	1	0
FALSE	High	Master Protein	2378	A0A5R9M8V0	Sulfate permease OS=Streptomyces sp. So13.3 OX=2136173 GN=sulP PE=4 SV=1	FALSE	Puas_todas_medium	0.002	1.686	1	1	9	1	571	60	8.56	0	1	0
FALSE	High	Master Protein	2379	A0A6N8ZNU4	argininosuccinate synthase OS=Gammaproteobacteria bacterium OX=1913989 GN=argG PE=4 SV=1	FALSE	Puas_todas_medium	0	2.151	1	1	9	1	408	43.7	6.21	0	1	0
FALSE	High	Master Protein	2769	A0A562IRC5	Nucleotide-binding universal stress UspA family protein OS=Modestobacter roseus OX=1181884 GN=JD78_01637 PE=3 SV=1	FALSE	Puas_todas_medium	0.004	1.57	2	1	6	1	318	32.7	6.54	0	1	0
FALSE	High	Master Protein	2381	A0A7W1NAL9	Alpha-galactosidase OS=Planctomycetota bacterium OX=2026780 GN=melA PE=3 SV=1	FALSE	Puas_todas_medium	0.002	1.591	2	1	2	1	437	47.5	6.99	0	1	0
FALSE	High	Master Protein	2383	A0AAU4RCD8	DEAD/DEAH box helicase OS=Streptomyces sp. NBC_00289 OX=2975703 GN=OG985_17705 PE=4 SV=1	FALSE	Puas_todas_medium	0	2.213	1	1	6	1	735	80.3	7.02	0	1	0
FALSE	High	Master Protein	2384	A0A7X3L8U5	PD-(D/E)XK nuclease family protein OS=Methylobacterium sp. 2A OX=2603816 GN=FVE89_01395 PE=4 SV=1	FALSE	Puas_todas_medium	0.001	1.88	1	1	25	1	884	93	6.99	0	1	0
FALSE	High	Master Protein	2386	A0A7W4J2E0	VOC family protein OS=Gluconacetobacter asukensis OX=1017181 GN=HLH35_14910 PE=4 SV=1	FALSE	Puas_todas_medium	0.001	1.843	4	1	2	1	164	17.8	5.02	0	1	0
FALSE	High	Master Protein	2387	A0A4Q4DQT4	Secreted protein OS=Streptomyces sp. L-9-10 OX=1478131 GN=CU044_1061 PE=4 SV=1	FALSE	Puas_todas_medium	0.002	1.616	1	1	7	1	438	45.3	5.16	0	1	0
FALSE	High	Master Protein	2388	A0AAU5CA89	NUDIX domain-containing protein OS=Streptomyces sp. NBC_00250 OX=2903641 GN=OG259_40195 PE=4 SV=1	FALSE	Puas_todas_medium	0	3.697	9	2	26	2	141	14.7	10.48	0	2	0
FALSE	High	Master Protein	1402	A0A4P9JAE6	Thiol reductant ABC exporter subunit CydC OS=Citricoccus sp. SGAir0253 OX=2567881 GN=cydC PE=4 SV=1	FALSE	Puas_todas_medium	0.001	1.922	0	1	26	1	1360	139.1	11	0	1	0		100					100	0.01		100		6.64					6.64	-6.64		6.64		2.40319e-17					1.91048e-17	2.02417e-17		1.92947e-17
FALSE	High	Master Protein	2390	A0A6F8UT36	C4-dicarboxylate ABC transporter permease OS=Bosea sp. ANAM02 OX=2020412 GN=OCUBac02_18870 PE=4 SV=1	FALSE	Puas_todas_medium	0.002	1.659	1	1	1	1	721	76.1	9.25	0	1	0
FALSE	High	Master Protein	2391	A4EJZ1	1,4-alpha-glucan branching enzyme GlgB OS=Roseobacter sp. CCS2 OX=391593 GN=glgB PE=3 SV=1	FALSE	Puas_todas_medium	0.002	1.583	1	1	35	1	708	79.4	6.02	0	1	0		100	100	100		100		1.066	0.01	0.01		6.64	6.64	6.64		6.64		0.09	-6.64	-6.64		2.40319e-17	1.78191e-17	2.11132e-17		1.72711e-17		0.980132	1.85709e-17	1.92947e-17
FALSE	High	Master Protein	2371	A0AAU4GXB8	MFS transporter OS=Streptomyces sp. NBC_00343 OX=2975719 GN=OHA62_14005 PE=4 SV=1	FALSE	Puas_todas_medium	0.002	1.685	1	1	3	1	412	41.4	11.08	0	1	0
FALSE	High	Master Protein	2497	A0A2S6IV31	DNA-binding IclR family transcriptional regulator OS=Kineococcus xinjiangensis OX=512762 GN=CLV92_10264 PE=4 SV=1	FALSE	Puas_todas_medium	0	4.506	5	2	44	2	255	27.1	10.4	0	2	0				100	100				0.88					6.64	6.64				-0.18					2.11132e-17	1.93906e-17				0.991087
FALSE	High	Master Protein	2729	A0A810N301	PPM-type phosphatase domain-containing protein OS=Polymorphospora rubra OX=338584 GN=Prubr_47870 PE=4 SV=1	FALSE	Puas_todas_medium	0	4.546	1	1	88	1	701	73.2	5.88	0	1	0		100		100				0.01	0.01			6.64		6.64				-6.64	-6.64			2.40319e-17		2.11132e-17				2.02417e-17	1.85709e-17
FALSE	High	Master Protein	2726	A0A1Y6BNL1	MFS transporter, DHA2 family, multidrug resistance protein OS=Tistlia consotensis USBA 355 OX=560819 GN=SAMN05428998_105118 PE=3 SV=1	FALSE	Puas_todas_medium	0.002	1.605	1	1	6	1	516	55.3	7.15	0	1	0			100	100		100		100	0.01	0.01			6.64	6.64		6.64		6.64	-6.64	-6.64			1.78191e-17	2.11132e-17		1.72711e-17		2.02417e-17	1.85709e-17	1.92947e-17
FALSE	High	Master Protein	2607	A0A101W048	DNA methylase N-4/N-6 domain-containing protein OS=Lutibacter sp. BRH_c52 OX=1734397 GN=APF83_08765 PE=3 SV=1	FALSE	Puas_todas_medium	0	2.606	1	1	10	1	861	99.7	6.81	0	1	0		100	100					1.701				6.64	6.64					0.77				2.40319e-17	1.78191e-17					0.665058
FALSE	High	Master Protein	2608	A0A1G0FCF9	Transcription-repair-coupling factor OS=Gammaproteobacteria bacterium RIFCSPHIGHO2_02_FULL_42_13 OX=1798271 GN=mfd PE=3 SV=1	FALSE	Puas_todas_medium	0.002	1.645	1	1	10	1	1125	128.9	7.18	0	1	0
FALSE	High	Master Protein	1469	A0A2S3R460	Phosphoglucomutase OS=Vibrio vulnificus OX=672 GN=CRN52_09995 PE=3 SV=1	FALSE	Puas_todas_medium	0.001	1.921	1	1	13	1	549	59.2	5.39	0	1	0			100		100		100	100	100	100			6.64		6.64		6.64	6.64	6.64	6.64			1.78191e-17		1.93906e-17		1.91048e-17	2.02417e-17	1.85709e-17	1.92947e-17
FALSE	High	Master Protein	2610	A0A0B4BSC3	Transporter OS=Leisingera sp. ANG-Vp OX=1577896 GN=RA20_02655 PE=3 SV=1	FALSE	Puas_todas_medium	0	3.588	1	1	19	1	456	48.5	8.44	0	1	0		100		100				0.01	0.01			6.64		6.64				-6.64	-6.64			2.40319e-17		2.11132e-17				2.02417e-17	1.85709e-17
FALSE	High	Master Protein	2611	A0A3M8CUS8	L-lysine 2,3-aminomutase OS=Brevibacillus nitrificans OX=651560 GN=ablA PE=3 SV=1	FALSE	Puas_todas_medium	0	2.121	1	1	18	1	456	51.7	6.38	0	1	0
FALSE	High	Master Protein	2612	A0A3R9UWK0	DNA helicase RecQ (Fragment) OS=Streptomyces sp. WAC06614 OX=2487416 GN=recQ PE=3 SV=1	FALSE	Puas_todas_medium	0.004	1.533	1	1	5	1	577	62.1	6.38	0	1	0
FALSE	High	Master Protein	2613	A0A5C8ZJ02	Histidine phosphatase family protein OS=Quadrisphaera setariae OX=2593304 GN=FMM08_06545 PE=4 SV=1	FALSE	Puas_todas_medium	0.004	1.554	2	1	6	1	299	31.7	11.66	0	1	0
FALSE	High	Master Protein	2606	A0A954NDA3	PQQ-binding-like beta-propeller repeat protein OS=Planctomycetales bacterium OX=2053591 GN=KDA63_20210 PE=4 SV=1	FALSE	Puas_todas_medium	0	2.165	0	1	64	1	1380	150.7	5.16	0	1	0					100				100						6.64				6.64						1.93906e-17				1.85709e-17
FALSE	High	Master Protein	2688	A0A512D376	Chromosome partitioning protein OS=Terrabacter aerolatus OX=422442 GN=TAE01_25300 PE=4 SV=1	FALSE	Puas_todas_medium	0.001	1.796	2	1	4	1	312	33.2	5.05	0	1	0
FALSE	High	Master Protein	2616	A0A561TSF9	Regulatory LuxR family protein OS=Kitasatospora viridis OX=281105 GN=FHX73_1392 PE=4 SV=1	FALSE	Puas_todas_medium	0	2.019	1	1	7	1	958	101.6	6.27	0	1	0
FALSE	High	Master Protein	2617	A0A941EJZ7	Nucleotide sugar dehydrogenase OS=Actinospica durhamensis OX=1508375 GN=KDL01_05035 PE=3 SV=1	FALSE	Puas_todas_medium	0.001	1.891	1	1	3	1	430	45	4.98	0	1	0
FALSE	High	Master Protein	2618	A0A2S4XU28	UPF0182 protein C3486_15770 OS=Streptomyces sp. Ru73 OX=2080748 GN=C3486_15770 PE=3 SV=1	FALSE	Puas_todas_medium	0.002	1.672	1	1	4	1	977	107.8	8.92	0	1	0
FALSE	High	Master Protein	1376	A0A4P6U6I5	YcaO domain-containing protein OS=Streptomyces seoulensis OX=73044 GN=D0Z67_28545 PE=4 SV=1	FALSE	Puas_todas_medium	0.002	1.614	1	1	29	1	742	77.4	5.2	0	1	0							100			100							6.64			6.64							1.91048e-17			1.92947e-17
FALSE	High	Master Protein	2687	A0A1V3QHE5	Chaperone protein ClpB OS=Rhodanobacter sp. B04 OX=1945860 GN=clpB PE=3 SV=1	FALSE	Puas_todas_medium	0	2.021	1	1	10	1	868	96.1	5.87	0	1	0
FALSE	High	Master Protein	2621	A0A3S0KK19	3-hydroxyacyl-[acyl-carrier-protein] dehydratase FabA OS=Shewanella atlantica OX=271099 GN=EKG39_09985 PE=3 SV=1	FALSE	Puas_todas_medium	0.001	1.865	0	1	4	1	1981	213.1	5.67	0	1	0
FALSE	High	Master Protein	2622	A0A9E3WTF0	Sulfatase-like hydrolase/transferase (Fragment) OS=Planctomycetales bacterium OX=2053591 GN=KDA41_12695 PE=4 SV=1	FALSE	Puas_todas_medium	0.002	1.607	3	1	5	1	182	19.1	7.43	0	1	0
FALSE	High	Master Protein	2615	A0A928HXH5	nitrate reductase (quinone) OS=Actinomycetaceae bacterium OX=1898202 GN=E7Z96_04195 PE=3 SV=1	FALSE	Puas_todas_medium	0.001	1.908	0	1	12	1	1238	136.5	6.4	0	1	0						100				0.01						6.64				-6.64						1.72711e-17				1.92947e-17
FALSE	High	Master Protein	2605	A0A1X0T9A8	proton-translocating NAD(P)(+) transhydrogenase OS=Aurantimonas sp. 22II-16-19i OX=1317114 GN=ATO4_01465 PE=3 SV=1	FALSE	Puas_todas_medium	0	2.158	1	1	11	1	410	42.1	5.27	0	1	0
FALSE	High	Master Protein	2604	A0A4S2S1U2	Arylamine N-acetyltransferase OS=Streptomyces sp. A1547 OX=2563105 GN=E6W17_15360 PE=3 SV=1	FALSE	Puas_todas_medium	0.002	1.753	2	1	1	1	294	31.5	5.96	0	1	0
FALSE	High	Master Protein	3197	A0A932T103	DUF1795 domain-containing protein OS=Planctomycetia bacterium OX=2052181 GN=HY290_07645 PE=4 SV=1	FALSE	Puas_todas_medium	0.002	1.64	2	1	6	1	326	36	5.01	0	1	0							100			100							6.64			6.64							1.91048e-17			1.92947e-17
FALSE	High	Master Protein	2694	A0A5M8FU71	SUMF1/EgtB/PvdO family nonheme iron enzyme OS=Thiohalocapsa marina OX=424902 GN=F2Q65_02185 PE=4 SV=1	FALSE	Puas_todas_medium	0.002	1.605	0	1	1	1	1218	134.7	5.39	0	1	0
FALSE	High	Master Protein	2693	A0A938CV89	Polyribonucleotide nucleotidyltransferase (Fragment) OS=Alphaproteobacteria bacterium OX=1913988 GN=pnp PE=3 SV=1	FALSE	Puas_todas_medium	0.001	1.862	1	1	6	1	712	77.1	5.96	0	1	0
FALSE	High	Master Protein	2588	A0A7V9ZHZ0	Basic secretory peptidase family protein OS=Propionibacteriales bacterium OX=2015801 GN=H0U51_07525 PE=4 SV=1	FALSE	Puas_todas_medium	0.004	1.553	1	1	2	1	463	49	8.62	0	1	0		100						0.01				6.64						-6.64				2.40319e-17						2.02417e-17
FALSE	High	Master Protein	2692	H8Z2X0	Glutamyl-tRNA reductase OS=Thiorhodovibrio frisius OX=631362 GN=hemA PE=3 SV=1	FALSE	Puas_todas_medium	0	2.133	1	1	7	1	455	49	6.48	0	1	0
FALSE	High	Master Protein	2691	A0A931NY24	ATP-dependent zinc metalloprotease FtsH OS=Tepidisphaera sp OX=2017440 GN=hflB PE=3 SV=1	FALSE	Puas_todas_medium	0.001	1.805	1	1	8	1	674	73.6	7.18	0	1	0
FALSE	High	Master Protein	2591	A0A512IUC2	serine-type D-Ala-D-Ala carboxypeptidase OS=Methylobacterium haplocladii OX=1176176 GN=MHA02_36940 PE=3 SV=1	FALSE	Puas_todas_medium	0.001	1.897	1	1	16	1	411	44	9.45	0	1	0
FALSE	High	Master Protein	2592	A0A7K3E6W8	DUF3516 domain-containing protein OS=Streptomyces sp. SID5476 OX=2690302 GN=GTY82_16375 PE=4 SV=1	FALSE	Puas_todas_medium	0	2.187	1	1	9	1	847	94.2	5.4	0	1	0
FALSE	High	Master Protein	1366	A0A8H9LI07	Phosphoribosylformylglycinamidine synthase subunit PurL OS=Actinomyces gaoshouyii OX=1960083 GN=purL PE=3 SV=1	FALSE	Puas_todas_medium	0	2.02	1	1	5	1	793	83	4.77	0	1	0							100			100							6.64			6.64							1.91048e-17			1.92947e-17
FALSE	High	Master Protein	2594	A0A838R6W8	Uncharacterized protein OS=Pirellulales bacterium OX=2715253 GN=H0T51_22025 PE=4 SV=1	FALSE	Puas_todas_medium	0.001	1.905	1	1	9	1	741	81.4	6.76	0	1	0
FALSE	High	Master Protein	2595	A0A2Z2NHG0	Phosphoribosyltransferase domain-containing protein OS=Granulosicoccus antarcticus IMCC3135 OX=1192854 GN=IMCC3135_03045 PE=4 SV=1	FALSE	Puas_todas_medium	0.001	1.761	1	1	1	1	419	44.7	5.44	0	1	0
FALSE	High	Master Protein	2596	A0A239NMM2	NAD(P)-dependent dehydrogenase, short-chain alcohol dehydrogenase family OS=Streptosporangium subroseum OX=106412 GN=SAMN05216276_106323 PE=3 SV=1	FALSE	Puas_todas_medium	0.001	1.776	2	1	5	1	248	25.6	5.43	0	1	0
FALSE	High	Master Protein	2597	A0A1H0LYW8	Beta-ketoacyl synthase, N-terminal domain OS=Lentzea jiangxiensis OX=641025 GN=SAMN05421507_103509 PE=3 SV=1	FALSE	Puas_todas_medium	0	2.271	0	1	23	1	1845	194	6.09	0	1	0
FALSE	High	Master Protein	2598	A0A2R4SXA5	Chitin-binding protein OS=Streptomyces lunaelactis OX=1535768 GN=SLUN_04005 PE=4 SV=1	FALSE	Puas_todas_medium	0.002	1.608	2	1	1	1	329	33.5	6.73	0	1	0
FALSE	High	Master Protein	2599	A0AA96G969	NlpC/P60 family protein OS=Kitasatospora sp. CM 4170 OX=3075627 GN=RMN57_24745 PE=3 SV=1	FALSE	Puas_todas_medium	0	2.714	1	1	66	1	558	55.7	5.31	0	1	0
FALSE	High	Master Protein	2689	A0A7C4UVM2	DNA-protecting protein DprA OS=Gemmataceae bacterium OX=2052164 GN=dprA PE=3 SV=1	FALSE	Puas_todas_medium	0.004	1.542	2	1	3	1	394	41.7	6.32	0	1	0
FALSE	High	Master Protein	2601	A0A7X3LRT4	STAS domain-containing protein OS=Stappia sediminis OX=2692190 GN=GR183_03160 PE=4 SV=1	FALSE	Puas_todas_medium	0	2.082	1	1	5	1	574	59.3	9.33	0	1	0
FALSE	High	Master Protein	2602	A0A845M7R0	HAMP domain-containing protein OS=Maritimibacter harenae OX=2606218 GN=GQE99_19345 PE=3 SV=1	FALSE	Puas_todas_medium	0	2.072	1	1	13	1	549	57.6	4.79	0	1	0
FALSE	High	Master Protein	2686	A0AAU6KDR3	Uncharacterized protein OS=Streptomyces sp. NBC_01450 OX=2903871 GN=OG568_22930 PE=4 SV=1	FALSE	Puas_todas_medium	0.002	1.754	1	1	4	1	459	49.2	9.19	0	1	0
FALSE	High	Master Protein	2585	A0A9W5TVW1	Putative 2-succinyl-6-hydroxy-2,4-cyclohexadiene-1-carboxylate synthase OS=Lentibacillus populi OX=1827502 GN=menH PE=3 SV=1	FALSE	Puas_todas_medium	0	2.056	2	1	67	1	275	31.2	7.11	0	1	0
FALSE	High	Master Protein	2624	A0A3M3HF62	Coronafacic acid synthetase, ligase component OS=Pseudomonas syringae pv. maculicola OX=59511 GN=ALQ72_06012 PE=4 SV=1	FALSE	Puas_todas_medium	0.002	1.723	1	1	20	1	520	55.9	7.17	0	1	0
FALSE	High	Master Protein	2684	A0A0R3E798	histidine kinase OS=Bradyrhizobium manausense OX=989370 GN=AOQ71_11040 PE=4 SV=1	FALSE	Puas_todas_medium	0.001	1.936	1	1	14	1	806	88	5.78	0	1	0					100				100						6.64				6.64						1.93906e-17				1.85709e-17
FALSE	High	Master Protein	2649	A0A7X1E1X3	histidine kinase OS=Pseudomonas cremoris OX=2724178 GN=HF257_28820 PE=4 SV=1	FALSE	Puas_todas_medium	0.002	1.674	0	1	8	1	1218	135.8	6.24	0	1	0
FALSE	High	Master Protein	2674	A0A6J4H3F3	Lipocalin-like domain-containing protein OS=uncultured Acidimicrobiales bacterium OX=310071 GN=AVDCRST_MAG20-279 PE=4 SV=1	FALSE	Puas_todas_medium	0.001	1.796	4	1	1	1	148	16.2	5.1	0	1	0
FALSE	High	Master Protein	2651	A0A429IG71	Chromosome partition protein Smc OS=Streptomyces sp. WAC 06783 OX=2203211 GN=DMH18_07380 PE=4 SV=1	FALSE	Puas_todas_medium	0.001	1.949	1	1	3	1	464	51	9.19	0	1	0
FALSE	High	Master Protein	2652	A0A538BZ32	MoaD/ThiS family protein OS=Actinomycetes bacterium OX=1883427 GN=E6G40_09280 PE=4 SV=1	FALSE	Puas_todas_medium	0.002	1.65	7	1	9	1	86	9.1	4.72	0	1	0
FALSE	High	Master Protein	2673	A0A4R2R5T5	Ferritin OS=Tamaricihabitans halophyticus OX=1262583 GN=EV191_1011100 PE=4 SV=1	FALSE	Puas_todas_medium	0.001	3.391	7	2	3	2	182	20.6	4.84	0	2	0
FALSE	High	Master Protein	2672	A0A954B220	5'-nucleotidase C-terminal domain-containing protein OS=Paracoccaceae bacterium OX=1904441 GN=KDA50_09165 PE=3 SV=1	FALSE	Puas_todas_medium	0	2.301	1	1	11	1	614	64.9	8.06	0	1	0		100						0.01				6.64						-6.64				2.40319e-17						2.02417e-17
FALSE	High	Master Protein	2655	A0A919Z3T7	Solute-binding protein OS=Paenibacillus sp. J2TS4 OX=2807194 GN=J2TS4_20430 PE=4 SV=1	FALSE	Puas_todas_medium	0	2.029	1	1	29	1	461	50.7	5.2	0	1	0
FALSE	High	Master Protein	2648	A0A1C6NSC6	Type 1 glutamine amidotransferase (GATase1) OS=Streptomyces sp. WMMB 714 OX=1286822 GN=H181DRAFT_02792 PE=4 SV=1	FALSE	Puas_todas_medium	0.001	1.878	1	1	2	1	483	52.5	4.79	0	1	0
FALSE	High	Master Protein	2656	A0A0N1EUV8	RND family efflux transporter MFP subunit OS=Novosphingobium sp. ST904 OX=1684385 GN=ADT71_12570 PE=3 SV=1	FALSE	Puas_todas_medium	0.002	1.612	1	1	1	1	405	41.3	8.29	0	1	0
FALSE	High	Master Protein	2658	A0A5C6M393	Sulfatase OS=Planctomyces bekefii OX=1653850 GN=E3A20_22780 PE=4 SV=1	FALSE	Puas_todas_medium	0.004	1.547	8	1	1	1	90	9.8	7.09	0	1	0		100	100	100	100			0.978	0.906			6.64	6.64	6.64	6.64			-0.03	-0.14			2.40319e-17	1.78191e-17	2.11132e-17	1.93906e-17			0.918047	0.996693
FALSE	High	Master Protein	2659	A0A1X2Z173	Replisome organizer OS=Bifidobacterium adolescentis OX=1680 GN=B0487_1071 PE=4 SV=1	FALSE	Puas_todas_medium	0.001	1.835	2	1	6	1	245	28.1	6.61	0	1	0				100					0.01					6.64					-6.64					2.11132e-17					1.85709e-17
FALSE	High	Master Protein	2660	A0A1H3H2M2	4-hydroxythreonine-4-phosphate dehydrogenase OS=Citreimonas salinaria OX=321339 GN=pdxA PE=3 SV=1	FALSE	Puas_todas_medium	0.001	1.869	2	1	11	1	322	33.7	6.47	0	1	0
FALSE	High	Master Protein	2671	A0A0Q8CPJ4	Metallo-beta-lactamase domain-containing protein OS=Leifsonia sp. Root60 OX=1736567 GN=ASD61_04685 PE=4 SV=1	FALSE	Puas_todas_medium	0	2.087	1	1	6	1	791	79.8	6.19	0	1	0
FALSE	High	Master Protein	2662	A0A3M2DK75	DNA polymerase III subunit chi OS=Alphaproteobacteria bacterium OX=1913988 GN=D6688_12235 PE=4 SV=1	FALSE	Puas_todas_medium	0	2.38	4	1	11	1	161	17.5	5.21	0	1	0
FALSE	High	Master Protein	2670	A0A2N5XQW0	Nudix hydrolase domain-containing protein OS=Cohaesibacter celericrescens OX=2067669 GN=C0081_12410 PE=4 SV=1	FALSE	Puas_todas_medium	0.001	1.774	8	1	5	1	72	7.8	10.84	0	1	0						100				0.01						6.64				-6.64						1.72711e-17				1.92947e-17
FALSE	High	Master Protein	2669	A0A348PD34	tRNA uridine 5-carboxymethylaminomethyl modification enzyme MnmG OS=Phycisphaerales bacterium OX=2052180 GN=mnmG PE=3 SV=1	FALSE	Puas_todas_medium	0	2.363	1	1	47	1	660	70.5	7.06	0	1	0
FALSE	High	Master Protein	2657	A0AAU3PA05	N-acetylmuramoyl-L-alanine amidase OS=Streptomyces sp. NBC_01378 OX=2903844 GN=OG512_31405 PE=4 SV=1	FALSE	Puas_todas_medium	0.002	1.617	3	1	3	1	234	25.9	9.73	0	1	0
FALSE	High	Master Protein	2676	A0A223RUP4	Glucan 1,4-alpha-glucosidase OS=Actinopolyspora erythraea OX=414996 GN=CDG81_16280 PE=3 SV=1	FALSE	Puas_todas_medium	0	2.008	1	1	8	1	717	77.5	5.4	0	1	0
FALSE	High	Master Protein	2646	A0A934MAT7	PmoA family protein OS=Sanguibacter suaedae OX=2795737 GN=JAV76_13150 PE=4 SV=1	FALSE	Puas_todas_medium	0.005	1.526	2	1	7	1	335	35.6	4.68	0	1	0						100				0.01						6.64				-6.64						1.72711e-17				1.92947e-17
FALSE	High	Master Protein	2645	A0A853B6C5	DUF2786 domain-containing protein OS=Amycolatopsis endophytica OX=860233 GN=HNR02_003952 PE=4 SV=1	FALSE	Puas_todas_medium	0.001	1.867	2	1	6	1	386	41.9	9.88	0	1	0
FALSE	High	Master Protein	2683	A0A3A3Z0N5	DUF389 domain-containing protein OS=Vallicoccus soli OX=2339232 GN=D5H78_11010 PE=4 SV=1	FALSE	Puas_todas_medium	0.001	1.899	2	1	4	1	318	32.6	5.6	0	1	0
FALSE	High	Master Protein	2628	A0A516NX04	MMPL family transporter OS=Nocardia otitidiscaviarum OX=1823 GN=FOH10_11660 PE=3 SV=1	FALSE	Puas_todas_medium	0.002	1.758	1	1	3	1	683	70.2	5.41	0	1	0
FALSE	High	Master Protein	2629	A0A0Q7SQ68	DUF1570 domain-containing protein OS=Brevundimonas sp. Root1423 OX=1736462 GN=ASD25_07200 PE=4 SV=1	FALSE	Puas_todas_medium	0	2.018	1	1	92	1	539	59.4	5.19	0	1	0			100		100			100	100				6.64		6.64			6.64	6.64				1.78191e-17		1.93906e-17			2.02417e-17	1.85709e-17
FALSE	High	Master Protein	2630	A0A162B780	Peptidase M60 domain-containing protein OS=Pseudoalteromonas luteoviolacea S4060-1 OX=1365257 GN=N478_02250 PE=4 SV=1	FALSE	Puas_todas_medium	0.002	1.712	1	1	6	1	776	87.5	7.06	0	1	0
FALSE	High	Master Protein	2631	A0A3M4L7H8	histidine kinase OS=Pseudomonas syringae pv. actinidiae OX=103796 GN=ALQ07_04926 PE=4 SV=1	FALSE	Puas_todas_medium	0.002	1.712	1	1	3	1	478	52.6	8.73	0	1	0
FALSE	High	Master Protein	2682	A0A1I3TRY7	Uncharacterized protein OS=Streptosporangium canum OX=324952 GN=SAMN05216275_111216 PE=4 SV=1	FALSE	Puas_todas_medium	0.002	1.652	5	1	1	1	132	14.5	8.73	0	1	0
FALSE	High	Master Protein	2633	A0A6I2FDJ9	Uncharacterized protein OS=Agromyces agglutinans OX=2662258 GN=GE115_04695 PE=4 SV=1	FALSE	Puas_todas_medium	0	2.727	1	1	9	1	686	71.4	4.56	0	1	0
FALSE	High	Master Protein	2634	A0A098PZT2	Virulence factor OS=Xanthomonas axonopodis pv. vasculorum OX=325777 GN=GW15_0210745 PE=4 SV=1	FALSE	Puas_todas_medium	0.002	1.662	1	1	38	1	420	45.1	6.2	0	1	0
FALSE	High	Master Protein	2636	B8C682	Cryptochrome/Photolyase family 1 (Fragment) OS=Thalassiosira pseudonana OX=35128 GN=CPF1 PE=3 SV=1	FALSE	Thalassiosira pseudonana_proteome_UP000001449_2025_03_21	0.005	1.529	1	1	3	1	556	61.6	7.83	0	1	0
FALSE	High	Master Protein	2678	G2GEU6	Polyketide cyclase/dehydrase OS=Streptomyces zinciresistens K42 OX=700597 GN=SZN_20147 PE=4 SV=1	FALSE	Puas_todas_medium	0.001	1.768	4	1	3	1	159	17	10.45	0	1	0
FALSE	High	Master Protein	2638	A0A0H5RPN2	Membrane-anchored adenylyl cyclase OS=Mycolicibacterium neworleansense OX=146018 GN=BN2156_02634 PE=4 SV=1	FALSE	Puas_todas_medium	0.002	1.751	1	1	1	1	1043	111.9	6.25	0	1	0
FALSE	High	Master Protein	2639	A0A653RGD5	Zinc metalloprotease OS=Nocardioides sp. AX2bis OX=2653157 GN=NOCARDAX2BIS_230196 PE=3 SV=1	FALSE	Puas_todas_medium	0	2.408	2	1	17	1	383	39.9	10.04	0	1	0
FALSE	High	Master Protein	2640	A0A223SAH7	Cobalt ABC transporter ATP-binding protein OS=Nocardiopsis gilva YIM 90087 OX=1235441 GN=CDO52_21955 PE=3 SV=1	FALSE	Puas_todas_medium	0.002	1.731	2	1	2	1	318	34.2	8.12	0	1	0
FALSE	High	Master Protein	2641	A0A2E1HJA4	GGDEF-domain containing protein OS=Fulvimarina sp OX=1969479 GN=CMP81_22070 PE=4 SV=1	FALSE	Puas_todas_medium	0.002	1.694	1	1	5	1	584	63.4	7.2	0	1	0
FALSE	High	Master Protein	2677	A0A1A9BRD3	Sulfite reductase (NADPH) alpha subunit OS=Streptomyces sp. DI166 OX=1839783 GN=GA0115233_101710 PE=3 SV=1	FALSE	Puas_todas_medium	0	1.975	0	1	6	1	1387	149.7	5.29	0	1	0
FALSE	High	Master Protein	2643	K2N1R3	TRAP transporter small permease protein OS=Nitratireductor pacificus pht-3B OX=391937 GN=NA2_14462 PE=3 SV=1	FALSE	Puas_todas_medium	0.001	1.956	4	1	5	1	169	17.6	8.7	0	1	0
FALSE	High	Master Protein	2644	A0A7Y0P9P3	Ribonucleoside-diphosphate reductase OS=Actinoplanes sp. TBRC 11911 OX=2729386 GN=HH310_02355 PE=3 SV=1	FALSE	Puas_todas_medium	0.002	1.697	1	1	86	1	779	86.4	6.07	0	1	0					100				100						6.64				6.64						1.93906e-17				1.85709e-17
FALSE	High	Master Protein	2625	A0A1X1TKP7	histidine kinase OS=Mycolicibacterium doricum OX=126673 GN=AWC01_01925 PE=4 SV=1	FALSE	Puas_todas_medium	0.002	1.663	1	1	7	1	824	87.1	5.27	0	1	0
FALSE	High	Master Protein	2331	F3PQI3	Na+/H+ antiporter family protein OS=Bacteroides fluxus YIT 12057 OX=763034 GN=HMPREF9446_00977 PE=3 SV=1	FALSE	Puas_todas_medium	0	2.62	1	1	19	1	482	51.2	8.16	0	1	0
FALSE	High	Master Protein	2584	A0A0R0DDX7	DUF802 domain-containing protein OS=Stenotrophomonas chelatiphaga OX=517011 GN=ABB28_03260 PE=4 SV=1	FALSE	Puas_todas_medium	0	2.181	1	1	3	1	695	73.3	5.44	0	1	0
FALSE	High	Master Protein	2582	A0A7C2PT57	Flagellar basal body P-ring formation protein FlgA OS=Phycisphaerae bacterium OX=2026778 GN=flgA PE=4 SV=1	FALSE	Puas_todas_medium	0.002	1.656	2	1	3	1	364	39.1	9.28	0	1	0
FALSE	High	Master Protein	2524	A0A6V8L7I0	Replication-relaxation OS=Phytohabitans rumicis OX=1076125 GN=Prum_058660 PE=4 SV=1	FALSE	Puas_todas_medium	0.001	1.799	2	1	6	1	297	33.4	8.69	0	1	0			100		100			100	100				6.64		6.64			6.64	6.64				1.78191e-17		1.93906e-17			2.02417e-17	1.85709e-17
FALSE	High	Master Protein	2714	A0A7Y8WY48	DMT family transporter OS=Streptomyces sp. BR123 OX=2749828 GN=HYE82_15225 PE=4 SV=1	FALSE	Puas_todas_medium	0	2.074	2	1	6	1	284	28.6	9.32	0	1	0
FALSE	High	Master Protein	2526	U1I7S8	Uncharacterized protein OS=Gallibacterium anatis 12656/12 OX=1195244 GN=N561_00715 PE=4 SV=1	FALSE	Puas_todas_medium	0.002	1.751	1	1	8	1	1115	121.3	9.03	0	1	0
FALSE	High	Master Protein	2713	A0A0W8IJ37	Short-chain dehydrogenase OS=Nesterenkonia jeotgali OX=317018 GN=AVL63_10995 PE=3 SV=1	FALSE	Puas_todas_medium	0.002	1.697	2	1	1	1	271	28.4	7.52	0	1	0
FALSE	High	Master Protein	2528	A0A5R9G4H1	Glycoside hydrolase OS=Paenibacillus antri OX=2582848 GN=FE782_26785 PE=4 SV=1	FALSE	Puas_todas_medium	0	2.076	1	1	5	1	1032	114.8	5.54	0	1	0
FALSE	High	Master Protein	2529	A0A5J6FE38	Membrane protease subunit OS=Streptomyces nitrosporeus OX=28894 GN=CP967_22055 PE=4 SV=1	FALSE	Puas_todas_medium	0	2.18	1	1	16	1	699	69.5	5.8	0	1	0
FALSE	High	Master Protein	2530	A0A934UYK6	ABC transporter permease OS=Rhodovibrio salinarum OX=1087 GN=CKO21_01580 PE=3 SV=1	FALSE	Puas_todas_medium	0.002	1.64	2	1	2	1	378	41.6	5.34	0	1	0
FALSE	High	Master Protein	2716	A0AAU4T7P4	Protein translocase subunit SecA OS=Streptomyces sp. NBC_00286 OX=2975701 GN=secA PE=3 SV=1	FALSE	Puas_todas_medium	0.001	1.944	1	1	20	1	954	107.3	5.63	0	1	0
FALSE	High	Master Protein	2531	A0A327U9K6	50S ribosome-binding GTPase OS=Streptomyces sp. PsTaAH-130 OX=1305828 GN=K376_05989 PE=4 SV=1	FALSE	Puas_todas_medium	0.001	1.859	1	1	3	1	774	80.2	6.29	0	1	0
FALSE	High	Master Protein	2533	A0A7W7Z7Y1	histidine kinase OS=Rhodopseudomonas rhenobacensis OX=87461 GN=HNR60_004458 PE=4 SV=1	FALSE	Puas_todas_medium	0.001	1.906	1	1	20	1	891	96.8	6.02	0	1	0
FALSE	High	Master Protein	2534	A0A919MJL1	Pyrimidine-specific ribonucleoside hydrolase RihA OS=Paractinoplanes ferrugineus OX=113564 GN=rihA PE=4 SV=1	FALSE	Puas_todas_medium	0.002	1.599	2	1	4	1	330	34.5	5.95	0	1	0
FALSE	High	Master Protein	2535	A0AAU4NAK9	Uncharacterized protein OS=Streptomyces sp. NBC_00306 OX=2975708 GN=OHA05_37330 PE=4 SV=1	FALSE	Puas_todas_medium	0	2.031	1	1	5	1	726	79	5.16	0	1	0
FALSE	High	Master Protein	2537	A0A5C1B6S4	Autotransporter outer membrane beta-barrel domain-containing protein OS=Bosea sp. F3-2 OX=2599640 GN=FQV39_28975 PE=4 SV=1	FALSE	Puas_todas_medium	0	3.803	0	1	26	1	2368	231	5.15	0	1	0
FALSE	High	Master Protein	3152	A0A326RMI8	Assimilatory nitrite reductase (NAD(P)H) large subunit OS=Algoriphagus aquaeductus OX=475299 GN=CLV31_11482 PE=3 SV=1	FALSE	Puas_todas_medium	0	2.073	1	1	3	1	834	91.9	6.74	0	1	0		100	100		100		100	1.53	100	100		6.64	6.64		6.64		6.64	0.61	6.64	6.64		2.40319e-17	1.78191e-17		1.93906e-17		1.91048e-17	0.767666	1.85709e-17	1.92947e-17
FALSE	High	Master Protein	1646	A0A372JBQ8	Anti-sigma factor OS=Actinomadura logoneensis OX=2293572 GN=DZF91_33325 PE=4 SV=1	FALSE	Puas_todas_medium	0	3.936	9	2	17	1	135	14.1	4.74	0	2	1		100	100		100		100	0.94	100	100		6.64	6.64		6.64		6.64	-0.09	6.64	6.64		2.40319e-17	1.78191e-17		1.93906e-17		1.91048e-17	0.887803	1.85709e-17	1.92947e-17
FALSE	High	Master Protein	2540	A0A852RCW7	Phosphate ABC transporter phosphate-binding protein OS=Nocardioides kongjuensis OX=349522 GN=BJ958_002583 PE=3 SV=1	FALSE	Puas_todas_medium	0.002	1.657	1	1	1	1	535	56	8.46	0	1	0
FALSE	High	Master Protein	2532	A0A2S4Y048	Alpha/beta hydrolase OS=Streptomyces sp. Ru73 OX=2080748 GN=C3486_06210 PE=4 SV=1	FALSE	Puas_todas_medium	0.002	1.72	2	1	2	1	328	33.1	6	0	1	0
FALSE	High	Master Protein	2717	L0ECR8	Methyl-accepting chemotaxis protein OS=Thermobacillus composti (strain DSM 18247 / JCM 13945 / KWC4) OX=717605 GN=Theco_1321 PE=4 SV=1	FALSE	Puas_todas_medium	0.004	1.539	1	1	16	1	404	43.4	6	0	1	0		100	100					1.391				6.64	6.64					0.48				2.40319e-17	1.78191e-17					0.83466
FALSE	High	Master Protein	2718	A0AA40S8F7	Protein phosphatase 2C domain-containing protein OS=Streptomyces calvus OX=67282 GN=FHS33_000250 PE=4 SV=1	FALSE	Puas_todas_medium	0.001	3.219	3	2	30	2	343	35.5	5.4	0	2	0					100				100						6.64				6.64						1.93906e-17				1.85709e-17
FALSE	High	Master Protein	2520	A0A1N6FAS8	Uncharacterized protein OS=Agromyces cerinus subsp. cerinus OX=232089 GN=SAMN05443544_1892 PE=4 SV=1	FALSE	Puas_todas_medium	0.002	1.666	4	1	7	1	153	16.2	5.68	0	1	0
FALSE	High	Master Protein	2501	A0A962HVJ3	DUF3108 domain-containing protein OS=Pseudomonadales bacterium OX=1891229 GN=KDI32_13265 PE=4 SV=1	FALSE	Puas_todas_medium	0.002	1.599	2	1	3	1	249	27.9	6.6	0	1	0						100				0.01						6.64				-6.64						1.72711e-17				1.92947e-17
FALSE	High	Master Protein	2502	A0A537XIY6	Glycosyltransferase family 2 protein OS=Actinomycetes bacterium OX=1883427 GN=E6G56_00945 PE=3 SV=1	FALSE	Puas_todas_medium	0	3.392	5	2	16	2	225	24	10.73	0	2	0						100				0.01						6.64				-6.64						1.72711e-17				1.92947e-17
FALSE	High	Master Protein	1613	A0A1X1WKK0	Short-chain dehydrogenase OS=Mycolicibacterium iranicum OX=912594 GN=AWC12_18335 PE=3 SV=1	FALSE	Puas_todas_medium	0.002	1.714	2	1	23	1	317	33.4	5.97	0	1	0		100		100	100		100	0.01	1.128	100		6.64		6.64	6.64		6.64	-6.64	0.17	6.64		2.40319e-17		2.11132e-17	1.93906e-17		1.91048e-17	2.02417e-17	0.866727	1.92947e-17
FALSE	High	Master Protein	2504	A0A4R2QEF9	Glucokinase OS=Tamaricihabitans halophyticus OX=1262583 GN=EV191_11673 PE=4 SV=1	FALSE	Puas_todas_medium	0.004	1.57	2	1	4	1	325	33.8	6.86	0	1	0
FALSE	High	Master Protein	2505	A0A962PIE4	Phosphotransferase OS=Halioglobus sp OX=2024834 GN=KDI16_10875 PE=4 SV=1	FALSE	Puas_todas_medium	0	2.04	1	1	8	1	597	65	6.19	0	1	0
FALSE	High	Master Protein	2723	A0A0Q9SDR1	Uncharacterized protein OS=Phycicoccus sp. Soil803 OX=1736415 GN=ASG95_15315 PE=4 SV=1	FALSE	Puas_todas_medium	0.002	1.637	3	1	18	1	226	22.6	4.16	0	1	0
FALSE	High	Master Protein	2722	A0A927H1I4	Cell division protein ZapA OS=Paenibacillus oceani OX=2772510 GN=IDH45_16060 PE=4 SV=1	FALSE	Puas_todas_medium	0.001	1.809	1	1	6	1	1174	137.7	4.96	0	1	0
FALSE	High	Master Protein	2508	A0A6L5QVI5	Bifunctional uridylyltransferase/uridylyl-removing enzyme OS=Kangiella sp. HZ709 OX=2666328 GN=glnD PE=3 SV=1	FALSE	Puas_todas_medium	0.002	1.65	1	1	2	1	880	101.4	7.46	0	1	0
FALSE	High	Master Protein	2509	A0A9E2S6E3	Efflux RND transporter permease subunit OS=Thermomonas sp OX=1971895 GN=KUL77_08735 PE=4 SV=1	FALSE	Puas_todas_medium	0.002	1.588	1	1	4	1	1074	114.3	7.21	0	1	0
FALSE	High	Master Protein	2721	A0A4Y9MHS9	Catalase OS=Mycobacterium sp. PS03-16 OX=2559611 GN=E4P42_25340 PE=3 SV=1	FALSE	Puas_todas_medium	0.002	1.737	1	1	19	1	486	55.3	6.29	0	1	0		100	100	100	100	100		1.01	0.799	0.01		6.64	6.64	6.64	6.64	6.64		0.01	-0.32	-6.64		2.40319e-17	1.78191e-17	2.11132e-17	1.93906e-17	1.72711e-17		0.927503	0.912776	1.92947e-17
FALSE	High	Master Protein	2511	A0A3N2GZE9	DNA-binding SARP family transcriptional activator OS=Amycolatopsis thermoflava OX=84480 GN=EDD35_4392 PE=3 SV=1	FALSE	Puas_todas_medium	0	3.742	1	1	12	1	955	101.7	6.4	0	1	0
FALSE	High	Master Protein	2514	A0A0T0MKR4	Protein kinase domain-containing protein OS=Cellulomonas sp. Leaf395 OX=1736362 GN=ASG23_06760 PE=4 SV=1	FALSE	Puas_todas_medium	0	2.033	1	1	5	1	1180	129.2	5.63	0	1	0
FALSE	High	Master Protein	2515	A0A7Z0GPB0	Fucose permease OS=Nesterenkonia xinjiangensis OX=225327 GN=HNR09_003091 PE=4 SV=1	FALSE	Puas_todas_medium	0	2.112	1	1	6	1	409	41.4	11.18	0	1	0
FALSE	High	Master Protein	2516	A0A7W8HYL8	AAA+ ATPase domain-containing protein OS=Brevundimonas basaltis OX=472166 GN=HNQ67_001609 PE=4 SV=1	FALSE	Puas_todas_medium	0.001	1.938	1	1	15	1	926	101	10.86	0	1	0			100					100					6.64					6.64					1.78191e-17					2.02417e-17
FALSE	High	Master Protein	2517	A0A229TL81	EamA family transporter OS=Amycolatopsis sp. KNN50.9b OX=2018303 GN=CF166_17990 PE=4 SV=1	FALSE	Puas_todas_medium	0	2.482	2	1	38	1	339	34.6	9.66	0	1	0
FALSE	High	Master Protein	2518	A0A6N9YGH8	FAD-dependent oxidoreductase OS=Phytoactinopolyspora alkaliphila OX=1783498 GN=G1H11_02200 PE=4 SV=1	FALSE	Puas_todas_medium	0.002	1.595	1	1	19	1	468	51.8	6.62	0	1	0
FALSE	High	Master Protein	2519	A0A916M7M4	6-bladed beta-propeller OS=Phycisphaerales bacterium OX=2052180 GN=PHYC_02447 PE=4 SV=1	FALSE	Puas_todas_medium	0	2.129	2	1	82	1	326	35	6.57	0	1	0
FALSE	High	Master Protein	2541	A3WS62	DNA 3'-5' helicase OS=Nitrobacter sp. Nb-311A OX=314253 GN=NB311A_08328 PE=4 SV=1	FALSE	Puas_todas_medium	0	2.014	1	1	13	1	1176	129	7.2	0	1	0			100	100	100	100	100	100	1.317	0.534			6.64	6.64	6.64	6.64	6.64	6.64	0.4	-0.9			1.78191e-17	2.11132e-17	1.93906e-17	1.72711e-17	1.91048e-17	2.02417e-17	0.67929	0.343343
FALSE	High	Master Protein	2696	U4VCB8	Peptide ABC transporter OS=Brucella intermedia 229E OX=1337887 GN=Q644_05070 PE=3 SV=1	FALSE	Puas_todas_medium	0	2.174	2	1	2	1	340	36.2	10.58	0	1	0
FALSE	High	Master Protein	2542	A0A7K2AN26	DMT family transporter OS=Acidimicrobiia bacterium OX=2080302 GN=F4X70_10150 PE=4 SV=1	FALSE	Puas_todas_medium	0.004	1.532	2	1	9	1	355	38	10.11	0	1	0
FALSE	High	Master Protein	2544	A0A554J051	Group 1 glycosyl transferase OS=Parcubacteria group bacterium Greene0416_14 OX=2017199 GN=Greene041614_920 PE=4 SV=1	FALSE	Puas_todas_medium	0	1.983	1	1	17	1	777	88.5	9.55	0	1	0
FALSE	High	Master Protein	2566	A0A9D6FNS8	BMC circularly permuted domain-containing protein OS=Planctomycetota bacterium OX=2026780 GN=HYY17_02740 PE=4 SV=1	FALSE	Puas_todas_medium	0.001	1.948	3	1	4	1	214	23.3	6.13	0	1	0
FALSE	High	Master Protein	2567	A0A944PFG6	Glycosyltransferase family 39 protein (Fragment) OS=Streptomyces sp. ISL-66 OX=2819186 GN=J7E97_11670 PE=4 SV=1	FALSE	Puas_todas_medium	0	2.216	2	1	9	1	281	30.1	9.98	0	1	0
FALSE	High	Master Protein	2568	A0A4Q7FPK7	GGDEF-domain containing protein OS=Bradyrhizobium sp. Leo121 OX=1571195 GN=CWO90_44615 PE=4 SV=1	FALSE	Puas_todas_medium	0.004	1.542	1	1	10	1	562	61.4	5.73	0	1	0				100					0.01					6.64					-6.64					2.11132e-17					1.85709e-17
FALSE	High	Master Protein	2569	A0AAP6B6H8	NB-ARC domain-containing protein OS=Streptomyces acidiscabies OX=42234 GN=PV399_05005 PE=4 SV=1	FALSE	Puas_todas_medium	0.004	1.544	1	1	1	1	747	78.7	6.24	0	1	0
FALSE	High	Master Protein	2570	A0A522TCQ5	Peptidase M20 domain-containing protein 2 OS=Actinomycetes bacterium OX=1883427 GN=EPN30_07400 PE=3 SV=1	FALSE	Puas_todas_medium	0.002	1.751	2	1	3	1	393	41.8	5.86	0	1	0		100	100	100		100	100	1.252	0.01	0.887		6.64	6.64	6.64		6.64	6.64	0.32	-6.64	-0.17		2.40319e-17	1.78191e-17	2.11132e-17		1.72711e-17	1.91048e-17	0.934117	1.85709e-17	0.87567
FALSE	High	Master Protein	2571	K0RWZ4	Uncharacterized protein OS=Thalassiosira oceanica OX=159749 GN=THAOC_21611 PE=4 SV=1	FALSE	Thalassiosira oceanica_proteome_UP000266841_2025_03_21	0.002	1.677	1	1	1	1	451	48.1	11.69	0	1	0
FALSE	High	Master Protein	2572	A0A2E2QMR1	Uncharacterized protein OS=Sneathiella sp OX=1964365 GN=CMN56_13200 PE=4 SV=1	FALSE	Puas_todas_medium	0.004	1.558	2	1	2	1	271	28.9	7.78	0	1	0
FALSE	High	Master Protein	2565	A0A4Q0XJJ5	T9SS type B sorting domain-containing protein OS=Gelidibacter gilvus OX=59602 GN=ESZ48_09335 PE=4 SV=1	FALSE	Puas_todas_medium	0.002	1.703	0	1	6	1	3758	391.8	4.64	0	1	0
FALSE	High	Master Protein	2699	A0A1Q9LFT9	Ion transporter OS=Actinokineospora bangkokensis OX=1193682 GN=BJP25_30545 PE=4 SV=1	FALSE	Puas_todas_medium	0.004	1.542	2	1	51	1	256	27.8	9.42	0	1	0
FALSE	High	Master Protein	2575	A0A7K1H0R0	RNA 2',3'-cyclic phosphodiesterase OS=Micromonospora sp. CP22 OX=2580517 GN=thpR PE=3 SV=1	FALSE	Puas_todas_medium	0.001	1.795	3	1	2	1	209	21.7	10.1	0	1	0
FALSE	High	Master Protein	2576	A0A2N4YPG9	Flavocytochrome c (Fragment) OS=Klebsiella variicola OX=244366 GN=CWN47_36030 PE=4 SV=1	FALSE	Puas_todas_medium	0.001	1.908	3	1	6	1	209	22.7	6.21	0	1	0
FALSE	High	Master Protein	2698	A0A1H9YFS9	NADH:ubiquinone reductase (non-electrogenic) OS=Geodermatophilus poikilotrophus OX=1333667 GN=SAMN04488546_0091 PE=3 SV=1	FALSE	Puas_todas_medium	0.002	1.63	1	1	9	1	472	50.7	8.51	0	1	0
FALSE	High	Master Protein	2578	A0A370W248	3-hydroxyacyl-CoA dehydrogenase OS=Streptomyces sp. M7 OX=255705 GN=DWC19_03160 PE=4 SV=1	FALSE	Puas_todas_medium	0	2.268	1	1	2	1	420	45.2	8.18	0	1	0
FALSE	High	Master Protein	2579	A0A1X0SUT1	Prophage MuSo2 F protein OS=Aurantimonas sp. 22II-16-19i OX=1317114 GN=ATO4_26467 PE=4 SV=1	FALSE	Puas_todas_medium	0	2.133	1	1	10	1	436	48	8.54	0	1	0		100		100				0.01	0.01			6.64		6.64				-6.64	-6.64			2.40319e-17		2.11132e-17				2.02417e-17	1.85709e-17
FALSE	High	Master Protein	2580	A0A1G6TLL2	2-polyprenyl-6-methoxyphenol hydroxylase OS=Geodermatophilus telluris OX=1190417 GN=SAMN05660690_3927 PE=4 SV=1	FALSE	Puas_todas_medium	0.002	1.586	1	1	7	1	437	47.3	11.17	0	1	0		100						0.01				6.64						-6.64				2.40319e-17						2.02417e-17
FALSE	High	Master Protein	2581	A0AAF0YWT5	Tape measure protein OS=Corynebacterium pyruviciproducens OX=598660 GN=CYJ47_06345 PE=4 SV=1	FALSE	Puas_todas_medium	0	2.398	0	1	25	1	1556	163.7	9.79	0	1	0
FALSE	High	Master Protein	2574	A0A4Q6IES1	PHP domain-containing protein OS=Streptomyces sp. F001 OX=1510026 GN=StrepF001_41265 PE=4 SV=1	FALSE	Puas_todas_medium	0.002	1.741	2	1	2	1	345	37.7	5.88	0	1	0
FALSE	High	Master Protein	2564	A0A1R4F9L8	Methionine ABC transporter ATP-binding protein OS=Actinomycetales bacterium JB111 OX=1434822 GN=CZ771_05620 PE=4 SV=1	FALSE	Puas_todas_medium	0.001	1.793	1	1	4	1	600	61.6	7.71	0	1	0
FALSE	High	Master Protein	2563	A0A6G2VR17	DNA primase/polymerase bifunctional N-terminal domain-containing protein OS=Streptomyces sp. SID161 OX=2690251 GN=GT346_18175 PE=4 SV=1	FALSE	Puas_todas_medium	0.001	1.921	4	1	36	1	152	15.9	5.22	0	1	0						100	100			1.49						6.64	6.64			0.57						1.72711e-17	1.91048e-17			0.726936
FALSE	High	Master Protein	2562	A0A534H7E0	EAL domain-containing protein OS=Gammaproteobacteria bacterium OX=1913989 GN=E6K24_10030 PE=4 SV=1	FALSE	Puas_todas_medium	0.002	1.576	1	1	8	1	770	83.6	6.64	0	1	0
FALSE	High	Master Protein	2707	A0A7W3LU79	NACHT domain-containing protein OS=Actinomadura namibiensis OX=182080 GN=HNR61_005941 PE=4 SV=1	FALSE	Puas_todas_medium	0.005	1.526	1	1	1	1	1084	119.8	7.44	0	1	0
FALSE	High	Master Protein	2706	A0A858Q9K8	TIGR02584 family CRISPR-associated protein OS=Methylococcus geothermalis OX=2681310 GN=GNH96_10970 PE=4 SV=1	FALSE	Puas_todas_medium	0.002	1.586	2	1	22	1	376	41.3	7.44	0	1	0
FALSE	High	Master Protein	2705	A0A6V8KHC9	Carrier domain-containing protein OS=Phytohabitans houttuyneae OX=1076126 GN=Phou_069600 PE=4 SV=1	FALSE	Puas_todas_medium	0.001	1.879	0	1	9	1	1255	131.4	8.91	0	1	0
FALSE	High	Master Protein	2548	A0A2V3UJQ0	Uncharacterized protein OS=Methylobacterium sp. B4 OX=1938755 GN=BY998_10299 PE=4 SV=1	FALSE	Puas_todas_medium	0	2.284	2	1	48	1	271	29.1	11.3	0	1	0
FALSE	High	Master Protein	2549	A0A941FKJ5	fumarylacetoacetase OS=Streptomyces tuirus OX=68278 GN=fahA PE=4 SV=1	FALSE	Puas_todas_medium	0.002	1.717	2	1	12	1	389	41.5	5.62	0	1	0
FALSE	High	Master Protein	2703	A0A3L7ST34	MFS transporter OS=Planctomycetota bacterium OX=2026780 GN=DWI04_01500 PE=4 SV=1	FALSE	Puas_todas_medium	0.004	1.532	1	1	3	1	482	51	9.64	0	1	0
FALSE	High	Master Protein	2551	F2UXX8	Uncharacterized protein (Fragment) OS=Actinomyces viscosus C505 OX=562973 GN=HMPREF0059_00931 PE=4 SV=2	FALSE	Puas_todas_medium	0.002	1.724	5	1	3	1	118	12	9.6	0	1	0
FALSE	High	Master Protein	2552	A0A1S7QTE3	Arginine--tRNA ligase OS=Agrobacterium tumefaciens str. Kerr 14 OX=1183424 GN=argS PE=3 SV=1	FALSE	Puas_todas_medium	0.002	1.613	1	1	8	1	600	66.3	5.88	0	1	0
FALSE	High	Master Protein	2553	A0A941DYI6	glycine oxidase OS=Virgibacillus salarius OX=447199 GN=thiO PE=4 SV=1	FALSE	Puas_todas_medium	0.004	1.544	2	1	9	1	383	42.4	8.29	0	1	0
FALSE	High	Master Protein	2554	A0A9W6GYI3	Chromosome segregation protein SMC OS=Methylocystis echinoides OX=29468 GN=LMG27198_42160 PE=4 SV=1	FALSE	Puas_todas_medium	0.001	1.843	1	1	5	1	655	71.7	6.1	0	1	0
FALSE	High	Master Protein	2555	A0A919MJT2	Uncharacterized protein OS=Amorphoplanes nipponensis OX=135950 GN=Ani05nite_56780 PE=4 SV=1	FALSE	Puas_todas_medium	0.001	1.785	9	1	7	1	66	6.8	8.02	0	1	0
FALSE	High	Master Protein	2556	D5VM13	Methyl-accepting chemotaxis sensory transducer OS=Caulobacter segnis (strain ATCC 21756 / DSM 7131 / JCM 7823 / NBRC 15250 / LMG 17158 / TK0059) OX=509190 GN=Cseg_3096 PE=3 SV=1	FALSE	Puas_todas_medium	0	2.591	1	1	22	1	519	54.7	5.39	0	1	0
FALSE	High	Master Protein	2702	Q4R0X3	RacL protein OS=Streptomyces ribosidificus OX=80859 GN=racL PE=4 SV=1	FALSE	Puas_todas_medium	0.002	1.74	1	1	11	1	724	75	9.85	0	1	0			100					100					6.64					6.64					1.78191e-17					2.02417e-17
FALSE	High	Master Protein	2558	A0A7G9RHK1	biotin carboxylase OS=Nocardioides mesophilus OX=433659 GN=H9L09_15045 PE=4 SV=1	FALSE	Puas_todas_medium	0.002	1.752	0	1	4	1	1842	197.7	5.34	0	1	0
FALSE	High	Master Protein	2559	A0A521HK72	diguanylate cyclase OS=Gammaproteobacteria bacterium OX=1913989 GN=EYC71_09605 PE=4 SV=1	FALSE	Puas_todas_medium	0.001	1.859	1	1	5	1	604	66.9	6.33	0	1	0		100	100					0.403				6.64	6.64					-1.31				2.40319e-17	1.78191e-17					0.156871
FALSE	High	Master Protein	2700	A0A086ZFA1	Type I restriction enzyme endonuclease subunit OS=Bifidobacterium boum OX=78343 GN=BBOU_1667 PE=3 SV=1	FALSE	Puas_todas_medium	0.005	1.53	1	1	36	1	1038	117.8	5.47	0	1	0
FALSE	High	Master Protein	2561	A0A4V2G6N5	NB-ARC domain-containing protein OS=Krasilnikovia cinnamomea OX=349313 GN=EV385_1126 PE=4 SV=1	FALSE	Puas_todas_medium	0	2.166	1	1	2	1	750	80.4	6.65	0	1	0
FALSE	High	Master Protein	2543	A0A101UG37	Polyketide synthase OS=Streptomyces sp. DSM 15324 OX=1739111 GN=AQJ58_21650 PE=4 SV=1	FALSE	Puas_todas_medium	0.001	1.856	0	1	21	1	2324	238.7	5.45	0	1	0
FALSE	High	Master Protein	2785	A0A1B6AV77	Putative transposase OS=Streptomyces sp. NBRC 110611 OX=1621259 GN=SSP35_38_00080 PE=3 SV=1	FALSE	Puas_todas_medium	0.002	1.733	2	1	2	1	369	40.8	8.07	0	1	0
FALSE	High	Master Protein	2787	A0A4Y3KMQ0	Glycoside hydrolase 43 family protein OS=Cellulomonas gelida OX=1712 GN=CGE01nite_14490 PE=3 SV=1	FALSE	Puas_todas_medium	0	2.104	1	1	4	1	494	52.9	5.52	0	1	0
FALSE	High	Master Protein	2328	A0A5J6GNJ8	Uncharacterized protein OS=Streptomyces kanamyceticus OX=1967 GN=CP970_41900 PE=4 SV=1	FALSE	Puas_todas_medium	0	2.106	1	1	255	1	992	107.6	8.7	0	1	0
FALSE	High	Master Protein	2097	A0A9P3QCZ2	Uncharacterized protein OS=Mycobacterium kiyosense OX=2871094 GN=Mkiyose1413_54480 PE=4 SV=1	FALSE	Puas_todas_medium	0	2.089	2	1	47	1	269	27.4	8.69	0	1	0
FALSE	High	Master Protein	2098	A0A2R4K291	Polyketide synthase OS=Streptomyces sp. P3 OX=2135430 GN=C6376_40130 PE=4 SV=1	FALSE	Puas_todas_medium	0	2.237	0	1	16	1	2239	237.4	5.87	0	1	0
FALSE	High	Master Protein	2099	A0A1Q5L8V2	Septation ring formation regulator EzrA OS=Streptomyces sp. TSRI0107 OX=1703942 GN=AMK31_03425 PE=4 SV=1	FALSE	Puas_todas_medium	0.004	1.554	1	1	3	1	473	51.4	8.27	0	1	0
FALSE	High	Master Protein	2870	A0A0L8K511	Membrane protein OS=Streptomyces viridochromogenes OX=1938 GN=ADK34_22935 PE=4 SV=1	FALSE	Puas_todas_medium	0.001	1.926	2	1	12	1	363	39.6	9.1	0	1	0
FALSE	High	Master Protein	2101	A0AAP4E8Z5	UPF0229 protein QDS18_03615 OS=Paenibacillus polymyxa OX=1406 GN=yhbH PE=3 SV=1	FALSE	Puas_todas_medium	0.001	1.883	2	1	17	1	388	45.1	6.64	0	1	0
FALSE	High	Master Protein	2869	A0A958TPM6	Bifunctional aspartate kinase/homoserine dehydrogenase I (Fragment) OS=Gelidibacter sp OX=2018083 GN=thrA PE=3 SV=1	FALSE	Puas_todas_medium	0	2.422	1	1	42	1	797	88	7.62	0	1	0
FALSE	High	Master Protein	2867	A0A2A5JB14	DNA translocase FtsK OS=Rhodococcus qingshengii OX=334542 GN=CHR55_15915 PE=3 SV=1	FALSE	Puas_todas_medium	0.001	3.332	1	1	24	1	829	88.5	5.16	0	1	0		0.01	1.013	0.01		1.151		100	100	1.132		-6.64	0.02	-6.64		0.2		6.64	6.64	0.18		2.40319e-17	0.984096	2.11132e-17		0.748866		2.02417e-17	1.85709e-17	0.963389
FALSE	High	Master Protein	2096	A0A961NVU5	Glycosyltransferase family 4 protein OS=Maritimibacter sp OX=2003363 GN=KDK28_13960 PE=4 SV=1	FALSE	Puas_todas_medium	0.001	1.86	1	1	4	1	407	45.5	9.73	0	1	0
FALSE	High	Master Protein	2104	A0A518CML4	Resolvase HTH domain-containing protein OS=Polystyrenella longa OX=2528007 GN=Pla110_21920 PE=4 SV=1	FALSE	Puas_todas_medium	0.001	2.776	1	1	21	1	553	63.3	9.44	0	1	0
FALSE	High	Master Protein	2106	A0A1I6T4L9	Ferritin OS=Saccharopolyspora flava OX=95161 GN=SAMN05660874_03636 PE=4 SV=1	FALSE	Puas_todas_medium	0	3.51	6	2	11	1	186	21.3	4.7	0	2	0
FALSE	High	Master Protein	2107	A0A538EDL4	Cation-translocating P-type ATPase OS=Actinomycetes bacterium OX=1883427 GN=E6G35_10555 PE=4 SV=1	FALSE	Puas_todas_medium	0.001	1.927	1	1	6	1	794	81.5	10.33	0	1	0
FALSE	High	Master Protein	2109	A0A7Y6Z2H6	DoxX family protein OS=Oceanospirillaceae bacterium OX=1899355 GN=HWE39_05555 PE=3 SV=1	FALSE	Puas_todas_medium	0.002	1.609	3	1	10	1	178	19.3	8.88	0	1	0					100				100						6.64				6.64						1.93906e-17				1.85709e-17
FALSE	High	Master Protein	2110	A0A1Q3UJY9	histidine kinase OS=Mucilaginibacter sp. 44-25 OX=1895794 GN=BGO48_06405 PE=4 SV=1	FALSE	Puas_todas_medium	0	2.168	0	1	8	1	1254	142.5	8.84	0	1	0				100					0.01					6.64					-6.64					2.11132e-17					1.85709e-17
FALSE	High	Master Protein	1624	A0A9X5YZS7	Diguanylate cyclase OS=Pseudofrankia sp. BMG5.36 OX=1834512 GN=BCD48_05085 PE=4 SV=1	FALSE	Puas_todas_medium	0.001	1.891	1	1	5	1	822	86.8	9.01	0	1	0			100	100			100	100	0.01	100			6.64	6.64			6.64	6.64	-6.64	6.64			1.78191e-17	2.11132e-17			1.91048e-17	2.02417e-17	1.85709e-17	1.92947e-17
FALSE	High	Master Protein	2864	E1SPB9	ABC3 transporter permease protein domain-containing protein OS=Ferrimonas balearica (strain DSM 9799 / CCM 4581 / KCTC 23876 / PAT) OX=550540 GN=Fbal_1540 PE=3 SV=1	FALSE	Puas_todas_medium	0.002	1.752	1	1	2	1	408	44.9	6.57	0	1	0
FALSE	High	Master Protein	2113	A0A4Z0NSP5	FUSC family protein OS=Methylobacterium nonmethylotrophicum OX=1141884 GN=EU555_08985 PE=3 SV=1	FALSE	Puas_todas_medium	0.004	1.539	1	1	9	1	697	74	10.99	0	1	0		100	100	100				0.731	0.01			6.64	6.64	6.64				-0.45	-6.64			2.40319e-17	1.78191e-17	2.11132e-17				0.651076	1.85709e-17
FALSE	High	Master Protein	2105	A0A934CET0	Phosphoenolpyruvate synthase OS=Candidatus Magasanikiibacteriota bacterium OX=2026717 GN=ppsA PE=3 SV=1	FALSE	Puas_todas_medium	0.001	3.331	1	1	4	1	1043	113.8	8.47	0	1	0
FALSE	High	Master Protein	2095	A0A6C0Q8T2	Phosphoserine phosphatase RsbU OS=Streptomyces sp. S4.7 OX=2705439 GN=rsbU8 PE=4 SV=1	FALSE	Puas_todas_medium	0.002	1.6	1	1	1	1	1012	108.6	5.58	0	1	0
FALSE	High	Master Protein	2871	A0A8G1MZB4	NACHT domain-containing protein OS=Glycomyces sp. TRM65418 OX=2867006 GN=K3N28_15655 PE=4 SV=1	FALSE	Puas_todas_medium	0.002	1.672	1	1	5	1	1031	114.1	6.39	0	1	0
FALSE	High	Master Protein	2093	A0A975DSX3	adenosine deaminase OS=Aquabacter sp. L1I39 OX=2820278 GN=J5J86_07200 PE=3 SV=1	FALSE	Puas_todas_medium	0.001	1.883	1	1	3	1	525	56.4	7.9	0	1	0
FALSE	High	Master Protein	2076	A0A142WXM3	Citrate synthase OS=Planctomyces sp. SH-PL14 OX=1632864 GN=prpC PE=3 SV=1	FALSE	Puas_todas_medium	0.001	1.775	2	1	2	1	378	41.8	6.67	0	1	0
FALSE	High	Master Protein	2878	A0A8E2H5R8	Autotransporter domain-containing protein OS=Novosphingobium sp. 63-713 OX=1895900 GN=BGP00_24255 PE=4 SV=1	FALSE	Puas_todas_medium	0.002	1.715	0	1	12	1	1785	178.4	5.35	0	1	0
FALSE	High	Master Protein	2078	A0A076JIG1	ATP-dependent DNA helicase RecG OS=Bifidobacterium coryneforme OX=1687 GN=BCOR_0266 PE=4 SV=1	FALSE	Puas_todas_medium	0.004	1.565	1	1	6	1	832	89.7	5.71	0	1	0
FALSE	High	Master Protein	2877	A0A849AB84	DNA 3'-5' helicase OS=Nakamurella aerolata OX=1656892 GN=HKD39_00255 PE=4 SV=1	FALSE	Puas_todas_medium	0	2.277	0	1	44	1	1216	126.9	5.29	0	1	0
FALSE	High	Master Protein	2080	A0AAE4CDK0	Osmoprotectant transport system ATP-binding protein OS=Catenuloplanes atrovinosus OX=137266 GN=J2S41_007081 PE=3 SV=1	FALSE	Puas_todas_medium	0	2.574	2	1	3	1	320	34.7	7.58	0	1	0
FALSE	High	Master Protein	2081	A0A2E1XJZ8	DUF2270 domain-containing protein OS=Parvularcula sp OX=1979207 GN=CMI63_18205 PE=4 SV=1	FALSE	Puas_todas_medium	0.002	1.589	3	1	1	1	232	26.5	9.98	0	1	0
FALSE	High	Master Protein	2876	A0A955IFZ9	Alpha-L-fucosidase OS=Phycisphaerales bacterium OX=2052180 GN=KDA22_13795 PE=4 SV=1	FALSE	Puas_todas_medium	0.002	1.748	1	1	3	1	485	53.1	5.41	0	1	0
FALSE	High	Master Protein	2875	A0A1D2I9D5	Uncharacterized protein OS=Streptomyces sp. AVP053U2 OX=1737066 GN=APS67_004616 PE=4 SV=1	FALSE	Puas_todas_medium	0.002	1.631	3	1	3	1	176	19.4	8.84	0	1	0
FALSE	High	Master Protein	2084	A0A318EMF1	Short-subunit dehydrogenase OS=Sinimarinibacterium flocculans OX=985250 GN=C8D93_102232 PE=3 SV=1	FALSE	Puas_todas_medium	0.001	1.789	2	1	4	1	275	29.3	8.62	0	1	0
FALSE	High	Master Protein	2874	A0A2Z5YX51	RNA polymerase sigma factor RpoD OS=Altererythrobacter sp. B11 OX=2060312 GN=rpoD PE=3 SV=1	FALSE	Puas_todas_medium	0.002	1.73	1	1	1	1	674	76.9	4.87	0	1	0
FALSE	High	Master Protein	2086	A0AA96PME6	Low molecular weight phosphatase family protein OS=Tardiphaga sp. 709 OX=3076039 GN=RSO67_12130 PE=4 SV=1	FALSE	Puas_todas_medium	0.002	1.699	4	1	1	1	155	17	6.33	0	1	0
FALSE	High	Master Protein	2087	A0A4R6AEL0	Thiamine pyrophosphate-binding protein OS=Palleronia sediminis OX=2547833 GN=E2L08_06100 PE=3 SV=1	FALSE	Puas_todas_medium	0	2.195	1	1	16	1	554	58.1	6.73	0	1	0
FALSE	High	Master Protein	2088	A0A949VQ01	Uncharacterized protein OS=Flavobacteriales bacterium OX=2021391 GN=GFGODING_00689 PE=4 SV=1	FALSE	Puas_todas_medium	0	2.43	1	1	13	1	1181	132	9.36	0	1	0			100					100					6.64					6.64					1.78191e-17					2.02417e-17
FALSE	High	Master Protein	2872	A0A6G9H9N6	dolichyl-phosphate beta-glucosyltransferase OS=Streptomyces liangshanensis OX=2717324 GN=HA039_15415 PE=3 SV=1	FALSE	Puas_todas_medium	0	2.152	1	1	13	1	894	95.9	7.68	0	1	0
FALSE	High	Master Protein	2090	A0A9E0QHR5	Type I secretion system permease/ATPase OS=Porticoccus sp OX=2024853 GN=KBT53_11185 PE=3 SV=1	FALSE	Puas_todas_medium	0	2.213	1	1	47	1	727	80.9	8.21	0	1	0				100					0.01					6.64					-6.64					2.11132e-17					1.85709e-17
FALSE	High	Master Protein	2091	A0AAJ1EYC4	VaFE repeat-containing surface-anchored protein OS=Varibaculum cambriense OX=184870 GN=L0M99_08010 PE=4 SV=1	FALSE	Puas_todas_medium	0.001	1.902	1	1	2	1	943	101.7	8.35	0	1	0
FALSE	High	Master Protein	2092	A0A522VAI0	Class I SAM-dependent methyltransferase OS=Methylococcaceae bacterium OX=1933926 GN=EPN21_17605 PE=4 SV=1	FALSE	Puas_todas_medium	0.001	1.843	2	1	10	1	256	27.8	8.22	0	1	0
FALSE	High	Master Protein	2863	Q8FU38	Putative molybdopterin biosynthesis protein MoeB OS=Corynebacterium efficiens (strain DSM 44549 / YS-314 / AJ 12310 / JCM 11189 / NBRC 100395) OX=196164 PE=4 SV=1	FALSE	Puas_todas_medium	0.002	1.628	2	1	33	1	359	37.3	5.19	0	1	0
FALSE	High	Master Protein	3140	A0A534BXS3	NAD(P) transhydrogenase subunit beta (Fragment) OS=Gammaproteobacteria bacterium OX=1913989 GN=E6K47_00975 PE=3 SV=1	FALSE	Puas_todas_medium	0.002	1.576	1	1	2	1	425	43.6	8.85	0	1	0		100					100	0.01		100		6.64					6.64	-6.64		6.64		2.40319e-17					1.91048e-17	2.02417e-17		1.92947e-17
FALSE	High	Master Protein	2115	A0A1M6B3B8	histidine kinase OS=Palleronia salina OX=313368 GN=SAMN04488012_101345 PE=4 SV=1	FALSE	Puas_todas_medium	0.002	1.615	1	1	3	1	760	82.9	5.08	0	1	0
FALSE	High	Master Protein	2117	A0A926VFJ4	histidine kinase OS=Aerosakkonema funiforme FACHB-1375 OX=2949571 GN=H6G03_11025 PE=4 SV=1	FALSE	Puas_todas_medium	0.001	1.83	1	1	4	1	630	71.7	6.2	0	1	0			100		100			100	100				6.64		6.64			6.64	6.64				1.78191e-17		1.93906e-17			2.02417e-17	1.85709e-17
FALSE	High	Master Protein	2139	A0A239Q688	Diguanylate cyclase/phosphodiesterase with PAS/PAC sensor(S) OS=Stenotrophomonas sp. CC120222-04 OX=1378088 GN=SAMN02744786_1590 PE=4 SV=1	FALSE	Puas_todas_medium	0.001	1.813	1	1	23	1	807	88.7	7.02	0	1	0					100				100						6.64				6.64						1.93906e-17				1.85709e-17
FALSE	High	Master Protein	2140	A0A0R0AV35	PAS domain S-box protein OS=Stenotrophomonas maltophilia OX=40324 GN=ARC23_16165 PE=4 SV=1	FALSE	Puas_todas_medium	0.001	1.879	1	1	47	1	807	88.7	7.31	0	1	0
FALSE	High	Master Protein	2141	A0A2A5EMT0	DUF5666 domain-containing protein OS=Rhodobiaceae bacterium OX=2026785 GN=COA62_09925 PE=4 SV=1	FALSE	Puas_todas_medium	0.002	1.613	1	1	2	1	555	57.6	5.02	0	1	0
FALSE	High	Master Protein	2142	A0A1C3ER07	protein-secreting ATPase OS=Veronia pacifica OX=1080227 GN=fliI PE=4 SV=1	FALSE	Puas_todas_medium	0.002	1.623	2	1	1	1	458	49.2	5.55	0	1	0
FALSE	High	Master Protein	2143	A0A918MG55	Alpha/beta hydrolase OS=Streptomyces filipinensis OX=66887 GN=GCM10010260_78220 PE=4 SV=1	FALSE	Puas_todas_medium	0.001	1.779	2	1	7	1	266	28.1	6.92	0	1	0
FALSE	High	Master Protein	2852	A0A161X2G6	TRAP transporter small permease protein OS=Pseudovibrio sp. W74 OX=1735584 GN=PsW74_01574 PE=3 SV=1	FALSE	Puas_todas_medium	0.001	1.936	4	1	3	1	169	18	8.81	0	1	0
FALSE	High	Master Protein	2145	A0A7T1M9V1	Bifunctional NAD(P)H-hydrate repair enzyme OS=Synechococcus sp. CBW1107 OX=2789857 GN=nnrE PE=3 SV=1	FALSE	Puas_todas_medium	0.002	1.602	1	1	38	1	543	56.1	6.14	0	1	0
FALSE	High	Master Protein	2853	A0A3D1DFF0	FAD-binding oxidoreductase OS=Planctomycetaceae bacterium OX=2026779 GN=DER64_04470 PE=4 SV=1	FALSE	Puas_todas_medium	0.002	1.657	1	1	3	1	1025	111.8	6.62	0	1	0
FALSE	High	Master Protein	2146	A0A356ERU2	PDZ domain-containing protein OS=Planctomycetaceae bacterium OX=2026779 GN=DD670_13755 PE=4 SV=1	FALSE	Puas_todas_medium	0.001	1.838	1	1	11	1	492	52.5	7.05	0	1	0
FALSE	High	Master Protein	2148	A0A1N6NDX5	Putative phage tail protein OS=Aquipseudomonas alcaligenes OX=43263 GN=SAMN05878282_101243 PE=4 SV=1	FALSE	Puas_todas_medium	0	4.846	1	1	26	1	940	99.8	6.46	0	1	0
FALSE	High	Master Protein	2850	A0AAE3ENE7	Condensation domain-containing protein OS=Wocania arenilitoris OX=2044858 GN=L3X37_06590 PE=4 SV=1	FALSE	Puas_todas_medium	0.004	1.571	1	1	3	1	798	91.4	7.97	0	1	0
FALSE	High	Master Protein	2150	A0A7K0C1F6	WD40 repeat domain-containing protein OS=Actinomadura macrotermitis OX=2585200 GN=ACRB68_54010 PE=4 SV=1	FALSE	Puas_todas_medium	0.002	1.75	1	1	34	1	1113	116.8	9.51	0	1	0
FALSE	High	Master Protein	2151	A0A0N1EED5	RNA polymerase beta subunit (Fragment) OS=Pseudoalteromonas porphyrae OX=187330 GN=ADS77_21345 PE=4 SV=1	FALSE	Puas_todas_medium	0	2.22	3	1	3	1	200	20.9	5.4	0	1	0
FALSE	High	Master Protein	2845	A0A8J2ZDK9	Deoxyribodipyrimidine photo-lyase OS=Caldovatus sediminis OX=2041189 GN=GCM10010964_31300 PE=3 SV=1	FALSE	Puas_todas_medium	0.002	1.641	1	1	2	1	491	54.1	10.99	0	1	0
FALSE	High	Master Protein	2153	A1WYG9	Sulfate transporter OS=Halorhodospira halophila (strain DSM 244 / SL1) OX=349124 GN=Hhal_1967 PE=4 SV=1	FALSE	Puas_todas_medium	0	2.268	1	1	10	1	588	62.2	6.28	0	1	0
FALSE	High	Master Protein	2841	A0A2E6Y7T1	Uncharacterized protein OS=Stappia sp OX=1870903 GN=CMN87_17430 PE=4 SV=1	FALSE	Puas_todas_medium	0	2.422	1	1	54	1	969	100.5	10.17	0	1	0					100	100			100	0.01					6.64	6.64			6.64	-6.64					1.93906e-17	1.72711e-17			1.85709e-17	1.92947e-17
FALSE	High	Master Protein	2147	A0A0Q6QLV7	Two-component system response regulator OS=Rhizobium sp. Root1203 OX=1736427 GN=ASC97_29915 PE=4 SV=1	FALSE	Puas_todas_medium	0.001	1.837	5	1	2	1	125	13.3	5.11	0	1	0
FALSE	High	Master Protein	2854	A0A161R7K8	Autotransporter domain-containing protein OS=Tistrella mobilis OX=171437 GN=AUP44_21270 PE=4 SV=1	FALSE	Puas_todas_medium	0	2.244	0	1	14	1	2224	217.8	4.26	0	1	0
FALSE	High	Master Protein	2855	A0A5R8NML0	TetR/AcrR family transcriptional regulator OS=Nocardia cyriacigeorgica OX=135487 GN=FEK34_17925 PE=4 SV=1	FALSE	Puas_todas_medium	0.001	1.788	3	1	3	1	211	22.9	6.06	0	1	0
FALSE	High	Master Protein	2856	A0A5C8L0M6	Aromatic amino acid lyase OS=Alkalisalibacterium limincola OX=2699169 GN=FU658_01490 PE=4 SV=1	FALSE	Puas_todas_medium	0.002	1.673	1	1	3	1	655	70.2	6.05	0	1	0
FALSE	High	Master Protein	2862	A0A433R9R2	Dockerin domain-containing protein OS=Cohnella sp. AR92 OX=648716 GN=ELR57_24255 PE=3 SV=1	FALSE	Puas_todas_medium	0	2.007	0	1	9	1	1453	156.7	5.26	0	1	0
FALSE	High	Master Protein	2861	A0A7I9XUS0	Vegetative cell wall protein OS=Mycobacterium botniense OX=84962 GN=MBOT_10990 PE=4 SV=1	FALSE	Puas_todas_medium	0.001	1.948	1	1	19	1	577	61.8	6.04	0	1	0					100				100						6.64				6.64						1.93906e-17				1.85709e-17
FALSE	High	Master Protein	2120	A0A542ZS97	Glutamate/tyrosine decarboxylase-like PLP-dependent enzyme OS=Propioniferax innocua OX=1753 GN=FB460_1034 PE=3 SV=1	FALSE	Puas_todas_medium	0.002	1.634	1	1	13	1	465	49.5	5.3	0	1	0		100						0.01				6.64						-6.64				2.40319e-17						2.02417e-17
FALSE	High	Master Protein	2860	A0A7Y1UIY8	HTTM domain-containing protein OS=Akkermansiaceae bacterium OX=2562705 GN=HKN82_12860 PE=4 SV=1	FALSE	Puas_todas_medium	0	1.962	1	1	5	1	460	52.6	7.4	0	1	0
FALSE	High	Master Protein	2122	A0A1V0I1A2	Chemotaxis protein CheA OS=Rhodovulum sp. (strain MB263) OX=308754 GN=B5V46_15730 PE=4 SV=1	FALSE	Puas_todas_medium	0.002	1.738	1	1	48	1	507	54	5.77	0	1	0
FALSE	High	Master Protein	2123	A0AA96CBL5	SulP family inorganic anion transporter OS=Bosea sp. 685 OX=3080057 GN=RMR04_21470 PE=4 SV=1	FALSE	Puas_todas_medium	0	1.981	1	1	5	1	557	57.1	7.24	0	1	0
FALSE	High	Master Protein	2124	A0A6G4W658	NAD-glutamate dehydrogenase OS=Mesorhizobium camelthorni OX=475069 GN=G6N73_00445 PE=4 SV=1	FALSE	Puas_todas_medium	0	2.385	0	1	8	1	1594	173.3	7.31	0	1	0
FALSE	High	Master Protein	2125	A0A7G9SUL8	Translocation/assembly module TamB domain-containing protein OS=Thermomonas carbonis OX=1463158 GN=H9L16_04895 PE=4 SV=1	FALSE	Puas_todas_medium	0.001	1.83	0	1	21	1	1235	131.3	6.51	0	1	0					100	100			100	0.01					6.64	6.64			6.64	-6.64					1.93906e-17	1.72711e-17			1.85709e-17	1.92947e-17
FALSE	High	Master Protein	1501	A0A538E2G6	Small ribosomal subunit biogenesis GTPase RsgA OS=Actinomycetes bacterium OX=1883427 GN=rsgA PE=3 SV=1	FALSE	Puas_todas_medium	0.001	3.313	3	2	13	2	371	39.6	5.81	0	2	0		100	100	100			100	1.251	0.01	100		6.64	6.64	6.64			6.64	0.32	-6.64	6.64		2.40319e-17	1.78191e-17	2.11132e-17			1.91048e-17	0.927407	1.85709e-17	1.92947e-17
FALSE	High	Master Protein	2127	A0A9X4RI21	Methyl-accepting chemotaxis protein OS=Pseudanabaena catenata USMAC16 OX=1855837 GN=FEV09_13510 PE=4 SV=1	FALSE	Puas_todas_medium	0	1.995	0	1	16	1	2069	224.3	3.87	0	1	0
FALSE	High	Master Protein	2128	A0A5R9EI15	Carbamoyltransferase OS=Streptomyces marianii OX=1817406 GN=hypF PE=3 SV=1	FALSE	Puas_todas_medium	0	2.301	1	1	61	1	819	85.8	6.68	0	1	0
FALSE	High	Master Protein	2129	A0A101UK87	ATP-dependent DNA ligase OS=Streptomyces sp. DSM 15324 OX=1739111 GN=AQJ58_10450 PE=4 SV=1	FALSE	Puas_todas_medium	0.002	1.625	2	1	2	1	297	32.3	6.33	0	1	0
FALSE	High	Master Protein	2858	A0A522C6A6	PucR family transcriptional regulator OS=Frankiales bacterium OX=1909291 GN=EPN99_01730 PE=3 SV=1	FALSE	Puas_todas_medium	0.002	1.747	2	1	41	1	390	41.2	5.73	0	1	0
FALSE	High	Master Protein	2131	A0A1C6N9X5	Choline dehydrogenase OS=Streptomyces sp. WMMB 322 OX=1286821 GN=H180DRAFT_02178 PE=3 SV=1	FALSE	Puas_todas_medium	0.002	1.581	1	1	1	1	523	56.7	5.16	0	1	0
FALSE	High	Master Protein	2132	A0A8I1WNM4	Nucleotidyltransferase family protein OS=Thalassospira sp OX=1912094 GN=JJ888_04910 PE=4 SV=1	FALSE	Puas_todas_medium	0.001	1.804	2	1	9	1	253	27	5.22	0	1	0
FALSE	High	Master Protein	2857	A0A017HKI7	histidine kinase OS=Rubellimicrobium mesophilum DSM 19309 OX=442562 GN=Rumeso_03512 PE=4 SV=1	FALSE	Puas_todas_medium	0	4.286	1	1	8	1	1110	121.2	5.69	0	1	0				100					0.01					6.64					-6.64					2.11132e-17					1.85709e-17
FALSE	High	Master Protein	2134	A0A4D7BC63	L,D-transpeptidase OS=Phreatobacter stygius OX=1940610 GN=E8M01_30755 PE=3 SV=1	FALSE	Puas_todas_medium	0.001	1.826	3	1	2	1	224	24.7	8.41	0	1	0					100				100						6.64				6.64						1.93906e-17				1.85709e-17
FALSE	High	Master Protein	2116	A0A517YBD5	Bacterial type II/III secretion system short domain protein OS=Anatilimnocola aggregata OX=2528021 GN=ETAA8_25190 PE=4 SV=1	FALSE	Puas_todas_medium	0.002	1.721	1	1	7	1	1188	125.7	5.69	0	1	0
FALSE	High	Master Protein	2157	A0A8J3YU94	Uncharacterized protein OS=Virgisporangium aliadipatigenens OX=741659 GN=Val02_86650 PE=4 SV=1	FALSE	Puas_todas_medium	0.002	1.625	2	1	8	1	301	31.7	9.52	0	1	0
FALSE	High	Master Protein	2074	A0A2Z3V6S8	histidine kinase OS=Streptosporangium sp. 'caverna' OX=2202249 GN=DKM19_36195 PE=4 SV=1	FALSE	Puas_todas_medium	0	2.644	1	1	37	1	459	49.9	6.67	0	1	0		100	100					1.471				6.64	6.64					0.56				2.40319e-17	1.78191e-17					0.806646
FALSE	High	Master Protein	2072	A0A437MHA6	Calcium-binding protein OS=Rhodovarius crocodyli OX=1979269 GN=EOD42_11580 PE=4 SV=1	FALSE	Puas_todas_medium	0.001	1.948	1	1	3	1	964	98.2	4.39	0	1	0
FALSE	High	Master Protein	2012	K0RAA1	FZ domain-containing protein OS=Thalassiosira oceanica OX=159749 GN=THAOC_30392 PE=4 SV=1	FALSE	Thalassiosira oceanica_proteome_UP000266841_2025_03_21	0.005	1.528	4	1	2	1	148	16.6	4.93	0	1	0
FALSE	High	Master Protein	2907	A0AAJ2Q1V6	LysR family transcriptional regulator OS=Streptomyces europaeiscabiei OX=146819 GN=PV367_47330 PE=3 SV=1	FALSE	Puas_todas_medium	0	1.968	2	1	1	1	308	32.3	10.7	0	1	0				100		100	100		0.01	1.387				6.64		6.64	6.64		-6.64	0.47				2.11132e-17		1.72711e-17	1.91048e-17		1.85709e-17	0.796457
FALSE	High	Master Protein	2014	A0AAU1Z8U4	Gamma-glutamyl-gamma-aminobutyrate hydrolase family protein OS=Streptomyces sp. NBC_00090 OX=2903619 GN=OG361_08155 PE=4 SV=1	FALSE	Puas_todas_medium	0	2.011	3	1	26	1	239	24.7	5.26	0	1	0
FALSE	High	Master Protein	2015	A0A810N641	Polyphosphate kinase OS=Polymorphospora rubra OX=338584 GN=ppk PE=3 SV=1	FALSE	Puas_todas_medium	0	2.065	1	1	9	1	755	83.5	6.52	0	1	0
FALSE	High	Master Protein	2016	A0AAW4FWX3	Uncharacterized protein OS=Ensifer canadensis OX=555315 GN=GFB56_34075 PE=4 SV=1	FALSE	Puas_todas_medium	0	1.99	4	1	14	1	156	17.3	8.84	0	1	0
FALSE	High	Master Protein	2017	A0A7W9HLJ3	Aconitate hydratase OS=Saccharothrix ecbatanensis OX=1105145 GN=F4560_003911 PE=3 SV=1	FALSE	Puas_todas_medium	0.002	1.756	1	1	8	1	942	100.5	5.07	0	1	0		100						0.01				6.64						-6.64				2.40319e-17						2.02417e-17
FALSE	High	Master Protein	2906	A0A6N9VKR9	Transglycosylase SLT domain-containing protein OS=Streptomyces microflavus OX=1919 GN=G3I39_41450 PE=4 SV=1	FALSE	Puas_todas_medium	0.001	1.832	2	1	1	1	282	28.8	9.57	0	1	0
FALSE	High	Master Protein	2908	W6K2F4	HNH nuclease domain-containing protein OS=Nostocoides australiense Ben110 OX=1193182 GN=BN11_60009 PE=3 SV=1	FALSE	Puas_todas_medium	0.001	1.944	1	1	4	1	520	54.9	6.29	0	1	0
FALSE	High	Master Protein	2905	W8RTN3	Glycogen debranching enzyme OS=Roseibacterium elongatum DSM 19469 OX=1294273 GN=roselon_02203 PE=3 SV=1	FALSE	Puas_todas_medium	0	2.09	1	1	52	1	692	77	5.27	0	1	0		100	100					0.697				6.64	6.64					-0.52				2.40319e-17	1.78191e-17					0.591467
FALSE	High	Master Protein	2021	A0A7W6TYD6	Putative spermidine/putrescine transport system permease protein OS=Bradyrhizobium sp. CIR48 OX=2663840 GN=GGD66_005813 PE=3 SV=1	FALSE	Puas_todas_medium	0.001	1.886	1	1	9	1	593	64.4	9.88	0	1	0		100	100					1.086				6.64	6.64					0.12				2.40319e-17	1.78191e-17					0.979626
FALSE	High	Master Protein	1481	A0A951ELF9	Helix-turn-helix domain-containing protein OS=Pseudonocardiales bacterium OX=2201155 GN=JO309_08470 PE=4 SV=1	FALSE	Puas_todas_medium	0	2.717	1	1	58	1	652	70.6	8.56	0	1	0		100			100		100	0.01	100	100		6.64			6.64		6.64	-6.64	6.64	6.64		2.40319e-17			1.93906e-17		1.91048e-17	2.02417e-17	1.85709e-17	1.92947e-17
FALSE	High	Master Protein	3148	A0A9N8D0W7	Uncharacterized protein conserved in bacteria OS=Citrobacter werkmanii OX=67827 GN=GHA_05799 PE=4 SV=1	FALSE	Puas_todas_medium	0.001	1.878	2	1	32	1	288	32.4	6.09	0	1	0							100			100							6.64			6.64							1.91048e-17			1.92947e-17
FALSE	High	Master Protein	2902	A0A4P7SQD1	RecBCD enzyme subunit RecC OS=Cellulomonas shaoxiangyii OX=2566013 GN=recC PE=3 SV=1	FALSE	Puas_todas_medium	0	2.03	1	1	10	1	1160	122.1	6.24	0	1	0
FALSE	High	Master Protein	2025	A0A5S4GA39	Aromatic amino acid lyase OS=Nonomuraea zeae OX=1642303 GN=ETD85_31175 PE=4 SV=1	FALSE	Puas_todas_medium	0.001	1.876	1	1	4	1	566	59.8	8.91	0	1	0
FALSE	High	Master Protein	2026	A0A0Q8MSH4	Sugar-binding domain-containing protein OS=Rhizobium sp. Root708 OX=1736592 GN=ASE04_12000 PE=3 SV=1	FALSE	Puas_todas_medium	0	1.962	2	1	5	1	326	35.7	5.88	0	1	0
FALSE	High	Master Protein	2901	A0A1I0SYN2	DNA topoisomerase 1 OS=Rhodococcoides kroppenstedtii OX=293050 GN=topA PE=3 SV=1	FALSE	Puas_todas_medium	0	2.639	1	1	40	1	1005	108.8	8.66	0	1	0
FALSE	High	Master Protein	2903	A0A1I1CEC0	Ribonuclease R OS=Rhizobium sp. NFR07 OX=1566262 GN=rnr PE=3 SV=1	FALSE	Puas_todas_medium	0	2.438	1	1	8	1	767	84.4	8.98	0	1	0
FALSE	High	Master Protein	2010	A0A263DC67	FO synthase OS=Amycolatopsis antarctica OX=1854586 GN=fbiC PE=3 SV=1	FALSE	Puas_todas_medium	0.002	1.605	1	1	1	1	844	91	5.67	0	1	0
FALSE	High	Master Protein	2909	W4DY21	Heme sensor protein HssS OS=Paenibacillus sp. FSL R7-277 OX=1227352 GN=C173_14130 PE=4 SV=1	FALSE	Puas_todas_medium	0.001	1.823	2	1	7	1	332	37	5.5	0	1	0
FALSE	High	Master Protein	2910	A0A6L8LN07	MATE family efflux transporter OS=Thalassovita mangrovi OX=2692236 GN=GR167_19045 PE=3 SV=1	FALSE	Puas_todas_medium	0.002	1.613	1	1	14	1	444	47.9	9.16	0	1	0
FALSE	High	Master Protein	1991	A0AAU1PW73	Transglycosylase family protein OS=Streptomyces sp. NBC_00133 OX=2903624 GN=OG427_03760 PE=3 SV=1	FALSE	Puas_todas_medium	0	2.444	1	1	10	1	416	44	10.35	0	1	0
FALSE	High	Master Protein	1992	A0AAU2YAB6	Tetratricopeptide repeat protein OS=Streptomyces sp. NBC_00656 OX=2903668 GN=OG696_03030 PE=4 SV=1	FALSE	Puas_todas_medium	0	2.572	1	1	31	1	993	105.6	6.14	0	1	0						100				0.01						6.64				-6.64						1.72711e-17				1.92947e-17
FALSE	High	Master Protein	1993	A0A2K8N1I7	DNA gyrase subunit A OS=Kyrpidia spormannii OX=2055160 GN=gyrA PE=3 SV=1	FALSE	Puas_todas_medium	0.002	1.692	1	1	2	1	810	90.3	6.67	0	1	0
FALSE	High	Master Protein	2922	A0AA87RFI5	Polymerase nucleotidyl transferase domain-containing protein OS=Agrococcus baldri OX=153730 GN=ABA31_09370 PE=4 SV=1	FALSE	Puas_todas_medium	0	2.028	2	1	17	1	283	29.2	5.82	0	1	0
FALSE	High	Master Protein	2921	A0A2D9EYQ3	N-acetylglutaminylglutamine synthetase OS=Rhodospirillaceae bacterium OX=1898112 GN=CMM61_01270 PE=4 SV=1	FALSE	Puas_todas_medium	0.004	1.562	1	1	3	1	564	61.8	5.63	0	1	0
FALSE	High	Master Protein	1996	A0A3M8FWY5	Spermidine synthase OS=Phycisphaera sp OX=2030824 GN=ED559_12035 PE=4 SV=1	FALSE	Puas_todas_medium	0.002	1.608	1	1	2	1	717	76.5	7.03	0	1	0
FALSE	High	Master Protein	2918	A0A1G6QVT4	DNA polymerase III subunit alpha OS=Nocardioides lianchengensis OX=1045774 GN=SAMN05421872_10537 PE=4 SV=1	FALSE	Puas_todas_medium	0	2.624	1	1	7	1	1184	130.6	5.54	0	1	0
FALSE	High	Master Protein	1998	A0A6L3VTN8	TetR/AcrR family transcriptional regulator OS=Actinomadura montaniterrae OX=1803903 GN=F9B16_20255 PE=4 SV=1	FALSE	Puas_todas_medium	0.004	1.574	2	1	9	1	246	27.2	11.03	0	1	0
FALSE	High	Master Protein	2917	A0A7T7L1W8	SMC family ATPase OS=Streptomyces liliifuscus OX=2797636 GN=JEQ17_39455 PE=4 SV=1	FALSE	Puas_todas_medium	0	2.138	1	1	22	1	997	107.5	6	0	1	0
FALSE	High	Master Protein	2916	A0A1H6FLR0	histidine kinase OS=Sphingopyxis sp. YR583 OX=1881047 GN=SAMN05428974_0125 PE=4 SV=1	FALSE	Puas_todas_medium	0.002	1.689	1	1	2	1	804	86.2	4.93	0	1	0
FALSE	High	Master Protein	2001	A0A1E4HRL2	Amidohydrolase OS=Pseudonocardia sp. SCN 72-86 OX=1660131 GN=ABS81_25695 PE=4 SV=1	FALSE	Puas_todas_medium	0.004	1.537	1	1	1	1	516	52.3	5.55	0	1	0
FALSE	High	Master Protein	2915	A0A351KC09	DNA 3'-5' helicase (Fragment) OS=Acidimicrobiaceae bacterium OX=2024894 GN=DCY69_05040 PE=3 SV=1	FALSE	Puas_todas_medium	0	2.215	1	1	45	1	687	75.1	6.1	0	1	0
FALSE	High	Master Protein	2003	H3SHE1	cysteine-S-conjugate beta-lyase OS=Paenibacillus dendritiformis C454 OX=1131935 GN=PDENDC454_14772 PE=3 SV=1	FALSE	Puas_todas_medium	0	1.993	2	1	4	1	394	43	6.48	0	1	0				100					0.01					6.64					-6.64					2.11132e-17					1.85709e-17
FALSE	High	Master Protein	2913	A0A927QID7	site-specific DNA-methyltransferase (adenine-specific) OS=Streptomyces caniscabiei OX=2746961 GN=pglX PE=4 SV=1	FALSE	Puas_todas_medium	0.001	1.948	0	1	7	1	1265	140.5	6.51	0	1	0
FALSE	High	Master Protein	2911	A0A531MHM1	DUF11 domain-containing protein (Fragment) OS=Mesorhizobium sp OX=1871066 GN=E5W21_25975 PE=4 SV=1	FALSE	Puas_todas_medium	0.004	1.567	2	1	1	1	265	26.8	6.87	0	1	0
FALSE	High	Master Protein	2006	A0A537RDQ6	Polysaccharide biosynthesis protein C-terminal domain-containing protein OS=Alphaproteobacteria bacterium OX=1913988 GN=E6G83_07965 PE=3 SV=1	FALSE	Puas_todas_medium	0.001	1.95	1	1	13	1	524	55.9	9.45	0	1	0
FALSE	High	Master Protein	2007	A0A7W9H2W0	CHAD domain-containing protein OS=Streptomyces caelestis OX=36816 GN=HDA41_002681 PE=4 SV=1	FALSE	Puas_todas_medium	0	2.1	1	1	35	1	501	54.4	8.6	0	1	0
FALSE	High	Master Protein	2900	A0A1E7PY21	Release factor glutamine methyltransferase OS=Marinobacter sp. X15-166B OX=1897620 GN=prmC PE=3 SV=1	FALSE	Puas_todas_medium	0.001	1.814	2	1	7	1	284	30.1	4.94	0	1	0
FALSE	High	Master Protein	2881	A0A5F2I223	OmpR/PhoB-type domain-containing protein OS=Mesorhizobium sp. M1D.F.Ca.ET.183.01.1.1 OX=2496666 GN=EN826_031655 PE=4 SV=1	FALSE	Puas_todas_medium	0.004	1.572	1	1	6	1	604	65.1	5.54	0	1	0
FALSE	High	Master Protein	2029	A0A538CXW0	dolichyl-phosphate beta-glucosyltransferase OS=Actinomycetes bacterium OX=1883427 GN=E6G39_17685 PE=3 SV=1	FALSE	Puas_todas_medium	0.001	1.894	1	1	10	1	611	66.7	9.7	0	1	0
FALSE	High	Master Protein	2031	A0A0Q9QA60	HTH araC/xylS-type domain-containing protein OS=Paenibacillus sp. Soil766 OX=1736404 GN=ASG89_27655 PE=4 SV=1	FALSE	Puas_todas_medium	0.004	1.555	1	1	3	1	633	72.6	6.1	0	1	0			100	100	100	100		100	0.967	0.01			6.64	6.64	6.64	6.64		6.64	-0.05	-6.64			1.78191e-17	2.11132e-17	1.93906e-17	1.72711e-17		2.02417e-17	0.996693	1.92947e-17
FALSE	High	Master Protein	2886	A0A9X0W904	Chlorophyllide a reductase subunit Y OS=Lamprobacter modestohalophilus OX=1064514 GN=bchY PE=4 SV=1	FALSE	Puas_todas_medium	0.002	1.696	1	1	2	1	501	52.4	7.36	0	1	0
FALSE	High	Master Protein	2057	D0FM64	Phage-related protein tail component-like protein OS=Aggregatibacter aphrophilus (strain NJ8700) OX=634176 GN=Hap62p54a PE=4 SV=1	FALSE	Puas_todas_medium	0	2.284	1	1	6	1	1114	123.1	7.03	0	1	0		100		100				0.01	0.01			6.64		6.64				-6.64	-6.64			2.40319e-17		2.11132e-17				2.02417e-17	1.85709e-17
FALSE	High	Master Protein	2058	D3CWG3	NB-ARC domain protein OS=Parafrankia sp. EUN1f OX=102897 GN=FrEUN1fDRAFT_1882 PE=4 SV=1	FALSE	Puas_todas_medium	0	2.149	1	1	29	1	1143	127.1	5.2	0	1	0
FALSE	High	Master Protein	2059	I0BFW7	Glycoside hydrolase OS=Paenibacillus mucilaginosus K02 OX=997761 GN=B2K_11120 PE=3 SV=1	FALSE	Puas_todas_medium	0.002	1.741	1	1	12	1	859	94.2	6.65	0	1	0
FALSE	High	Master Protein	1495	A0A367YRW3	MFS transporter OS=Desertihabitans brevis OX=2268447 GN=DT076_15175 PE=4 SV=1	FALSE	Puas_todas_medium	0.001	1.793	5	1	2	1	133	13	12.54	0	1	0							100			100							6.64			6.64							1.91048e-17			1.92947e-17
FALSE	High	Master Protein	2061	A0A0Q5Z9N1	ATPase OS=Methylobacterium sp. Leaf399 OX=1736364 GN=ASG40_04750 PE=3 SV=1	FALSE	Puas_todas_medium	0	2.128	1	1	1	1	830	83.5	6.86	0	1	0
FALSE	High	Master Protein	2062	A0A3B7RI84	Hsp20/alpha crystallin family protein OS=Hymenobacter oligotrophus OX=2319843 GN=D3Y59_13010 PE=3 SV=1	FALSE	Puas_todas_medium	0.002	1.722	2	1	2	1	251	27.3	5.87	0	1	0					100				100						6.64				6.64						1.93906e-17				1.85709e-17
FALSE	High	Master Protein	2887	A0A1R3Y4H8	Pe-pgrs family protein pe_pgrs56 OS=Mycobacterium bovis (strain ATCC BAA-935 / AF2122/97) OX=233413 GN=PE_PGRS55 PE=4 SV=1	FALSE	Puas_todas_medium	0.001	1.952	0	1	88	1	1938	151.9	4.39	0	1	0
FALSE	High	Master Protein	2063	A0A1T5K7R8	Sulfate permease, SulP family OS=Krasilnikoviella flava OX=526729 GN=SAMN04324258_1906 PE=4 SV=1	FALSE	Puas_todas_medium	0.002	1.742	1	1	9	1	570	58.5	7.62	0	1	0
FALSE	High	Master Protein	2065	A0A0D0X5B5	NACHT domain-containing protein OS=Micromonospora haikouensis OX=686309 GN=TK50_14240 PE=4 SV=1	FALSE	Puas_todas_medium	0.001	1.788	1	1	6	1	653	66	10.96	0	1	0
FALSE	High	Master Protein	3144	A0A448HGQ9	Probable endopeptidase cgR_2070 OS=Actinomyces howellii OX=52771 GN=NCTC11636_01335 PE=3 SV=1	FALSE	Puas_todas_medium	0.001	1.923	0	1	26	1	1295	135.6	5.82	0	1	0							100			100							6.64			6.64							1.91048e-17			1.92947e-17
FALSE	High	Master Protein	2885	A0A2T4JRL5	Multidrug ABC transporter ATP-binding protein OS=Cereibacter changlensis JA139 OX=1188249 GN=C5F48_16805 PE=4 SV=1	FALSE	Puas_todas_medium	0.002	1.645	1	1	22	1	940	102	6.34	0	1	0
FALSE	High	Master Protein	2068	A0A542XFT6	RecBCD enzyme subunit RecB OS=Barrientosiimonas humi OX=999931 GN=recB PE=3 SV=1	FALSE	Puas_todas_medium	0	2.235	1	1	33	1	1105	118.8	5.16	0	1	0
FALSE	High	Master Protein	1557	A0A3M1T488	4-hydroxythreonine-4-phosphate dehydrogenase OS=Planctomycetota bacterium OX=2026780 GN=pdxA PE=3 SV=1	FALSE	Puas_todas_medium	0.002	1.6	2	1	4	1	322	33.1	7.87	0	1	0		100					100	0.01		100		6.64					6.64	-6.64		6.64		2.40319e-17					1.91048e-17	2.02417e-17		1.92947e-17
FALSE	High	Master Protein	2882	A0A5P9K5A4	PKS OS=Actinomadura sp OX=1989 GN=madA6 PE=4 SV=1	FALSE	Puas_todas_medium	0.001	1.895	0	1	7	1	1669	175.6	5.03	0	1	0
FALSE	High	Master Protein	2071	A0A525KXL2	TonB-dependent receptor OS=Phenylobacterium sp OX=1871053 GN=E7812_12355 PE=3 SV=1	FALSE	Puas_todas_medium	0	2.127	1	1	3	1	826	87.1	6.38	0	1	0
FALSE	High	Master Protein	2064	D1ABL9	AMP-dependent synthetase and ligase OS=Thermomonospora curvata (strain ATCC 19995 / DSM 43183 / JCM 3096 / KCTC 9072 / NBRC 15933 / NCIMB 10081 / Henssen B9) OX=471852 GN=Tcur_3506 PE=3 SV=1	FALSE	Puas_todas_medium	0.001	1.856	1	1	5	1	626	67.6	5.2	0	1	0
FALSE	High	Master Protein	2888	A0A1C3ND92	Regulatory protein, luxR family OS=Micromonospora krabiensis OX=307121 GN=GA0070620_6162 PE=4 SV=1	FALSE	Puas_todas_medium	0	2.082	1	1	9	1	942	99.5	6.9	0	1	0
FALSE	High	Master Protein	2889	A0A7C5ZEV3	protein O-GlcNAc transferase OS=Phycisphaerae bacterium OX=2026778 GN=ENR95_03665 PE=3 SV=1	FALSE	Puas_todas_medium	0.002	1.759	1	1	4	1	630	69.3	8.48	0	1	0
FALSE	High	Master Protein	2893	A0A2K9N7F3	HAMP domain-containing protein OS=Niveispirillum cyanobacteriorum OX=1612173 GN=C0V82_00560 PE=4 SV=1	FALSE	Puas_todas_medium	0.002	1.718	1	1	6	1	901	96.3	5.21	0	1	0
FALSE	High	Master Protein	2032	A0A9W6W2Y4	Carrier domain-containing protein OS=Actinorhabdospora filicis OX=1785913 GN=Afil01_23340 PE=4 SV=1	FALSE	Puas_todas_medium	0.004	1.564	0	1	5	1	3273	347.3	5.26	0	1	0
FALSE	High	Master Protein	2898	A0A1X7P7Y8	AsmA-like C-terminal region OS=Mesorhizobium australicum OX=536018 GN=SAMN02982922_3335 PE=4 SV=1	FALSE	Puas_todas_medium	0.002	1.589	0	1	2	1	1346	140.1	4.88	0	1	0
FALSE	High	Master Protein	2034	A0A4Q2ZYK4	TonB-dependent receptor OS=Sphingomonadales bacterium OX=1978525 GN=EOP60_05190 PE=3 SV=1	FALSE	Puas_todas_medium	0.002	1.742	1	1	22	1	1004	105.3	5.74	0	1	0				100					0.01					6.64					-6.64					2.11132e-17					1.85709e-17
FALSE	High	Master Protein	2897	A0A970ZV23	FecR protein domain-containing protein OS=Verrucomicrobiaceae bacterium OX=2026800 GN=GXX91_15350 PE=4 SV=1	FALSE	Puas_todas_medium	0	2.044	1	1	5	1	533	58.3	5.38	0	1	0
FALSE	High	Master Protein	2036	A0A934I395	Glycosyltransferase family 2 protein OS=Sanguibacter suaedae OX=2795737 GN=JAV76_07130 PE=3 SV=1	FALSE	Puas_todas_medium	0.001	1.791	2	1	8	1	246	26	10.21	0	1	0
FALSE	High	Master Protein	2037	A0A6N6J9S1	Protein kinase domain-containing protein OS=Litoreibacter roseus OX=2601869 GN=KIN_00090 PE=4 SV=1	FALSE	Puas_todas_medium	0	2.244	1	1	3	1	861	90.8	4.31	0	1	0
FALSE	High	Master Protein	2038	A0A919CP69	Uncharacterized protein OS=Thalassobaculum fulvum OX=1633335 GN=GCM10017083_05580 PE=4 SV=1	FALSE	Puas_todas_medium	0	3.808	2	2	13	2	533	57.4	7.31	0	2	0
FALSE	High	Master Protein	2039	R6XF12	Putative outer membrane protein OS=Prevotella sp. CAG:732 OX=1262934 GN=BN769_00285 PE=4 SV=1	FALSE	Puas_todas_medium	0.001	1.905	1	1	47	1	769	85.5	8.91	0	1	0
FALSE	High	Master Protein	2040	A0A927RAD9	3-methyladenine DNA glycosylase AlkD OS=Plantactinospora soyae OX=1544732 GN=H4W31_006304 PE=4 SV=1	FALSE	Puas_todas_medium	0.001	1.843	3	1	4	1	236	26.2	6.62	0	1	0
FALSE	High	Master Protein	2041	A0A074TGL6	Acetolactate synthase OS=Thioclava dalianensis OX=1185766 GN=DL1_04935 PE=3 SV=1	FALSE	Puas_todas_medium	0.004	1.537	1	1	1	1	581	63.5	6.09	0	1	0
FALSE	High	Master Protein	2042	A0A532UK02	Chromosomal replication initiator protein DnaA OS=Planctomycetes bacterium B3_Pla OX=2012488 GN=dnaA PE=3 SV=1	FALSE	Puas_todas_medium	0.002	1.759	1	1	1	1	484	53.6	7.06	0	1	0
FALSE	High	Master Protein	2043	A0A448PP73	ATP-dependent RNA helicase rhlE OS=Actinomyces viscosus OX=1656 GN=rhlE PE=3 SV=1	FALSE	Puas_todas_medium	0.004	1.57	1	1	4	1	509	52.9	10.74	0	1	0
FALSE	High	Master Protein	2044	A0A967K9R6	Tetratricopeptide repeat protein OS=Pelagibius litoralis OX=374515 GN=HBA54_12760 PE=4 SV=1	FALSE	Puas_todas_medium	0.002	1.758	1	1	4	1	739	83.8	6.73	0	1	0		100			100	100	100	0.01	100	1.306		6.64			6.64	6.64	6.64	-6.64	6.64	0.38		2.40319e-17			1.93906e-17	1.72711e-17	1.91048e-17	2.02417e-17	1.85709e-17	0.852045
FALSE	High	Master Protein	2896	A0A946YXB6	Large ribosomal subunit protein uL6 OS=Acidimicrobiia bacterium OX=2080302 GN=rplF PE=3 SV=1	FALSE	Puas_todas_medium	0.002	1.623	4	1	2	1	182	19.7	9.52	0	1	0
FALSE	High	Master Protein	2046	A0A3B8UFQ4	Peptidase M16 (Fragment) OS=Brevundimonas sp OX=1871086 GN=DCF67_12835 PE=3 SV=1	FALSE	Puas_todas_medium	0.001	1.885	1	1	10	1	726	77.3	5.16	0	1	0		100						0.01				6.64						-6.64				2.40319e-17						2.02417e-17
FALSE	High	Master Protein	2047	A0A9X7YQT5	CerR family C-terminal domain-containing protein OS=Stutzerimonas balearica OX=74829 GN=I6H70_19640 PE=3 SV=1	FALSE	Puas_todas_medium	0	2.47	1	1	3	1	1158	127.4	7.27	0	1	0
FALSE	High	Master Protein	2048	A0A357LQU6	Methylhydantoinase OS=Paracoccaceae bacterium OX=1904441 GN=DEA75_11315 PE=4 SV=1	FALSE	Puas_todas_medium	0.004	1.561	1	1	4	1	564	60.9	5.34	0	1	0
FALSE	High	Master Protein	2030	A0A292Z1H5	Uncharacterized protein OS=Pseudonocardia sp. N23 OX=1987376 GN=TOK_4352 PE=4 SV=1	FALSE	Puas_todas_medium	0.001	1.878	7	1	4	1	86	8.9	12.35	0	1	0		100	100			100		1.134		0.01		6.64	6.64			6.64		0.18		-6.64		2.40319e-17	1.78191e-17			1.72711e-17		0.992738		1.92947e-17
FALSE	High	Master Protein	2925	A0A5A7ZK61	Helicase OS=Mycolicibacterium sp. P9-22 OX=2024613 GN=CIW51_17615 PE=4 SV=1	FALSE	Puas_todas_medium	0.002	1.734	0	1	16	1	1220	134.2	5.44	0	1	0
FALSE	High	Master Protein	2158	A0A832HAF5	histidine kinase OS=Verrucomicrobiales bacterium OX=2026801 GN=ENR40_10005 PE=4 SV=1	FALSE	Puas_todas_medium	0	1.985	1	1	4	1	794	85.5	5.39	0	1	0
FALSE	High	Master Protein	1539	A0A1A2ZRL9	2-polyprenyl-6-methoxyphenol hydroxylase-like oxidoreductase OS=Mycobacterium kyorinense OX=487514 GN=A5707_13435 PE=4 SV=1	FALSE	Puas_todas_medium	0.002	1.575	1	1	24	1	457	49.9	9.89	0	1	0				100	100		100		1.357	100				6.64	6.64		6.64		0.44	6.64				2.11132e-17	1.93906e-17		1.91048e-17		0.641948	1.92947e-17
FALSE	High	Master Protein	2267	A0AAU3LMZ0	Transposase family protein OS=Streptomyces sp. NBC_01387 OX=2903849 GN=OG204_18535 PE=4 SV=1	FALSE	Puas_todas_medium	0.005	1.526	3	1	1	1	207	22.6	11.74	0	1	0
FALSE	High	Master Protein	2268	A0A4Q2L820	GntR family transcriptional regulator OS=Agromyces albus OX=205332 GN=ESP51_02725 PE=4 SV=1	FALSE	Puas_todas_medium	0.002	1.622	3	1	6	1	238	26.7	6.01	0	1	0
FALSE	High	Master Protein	2269	A4CLL4	Circularly permuted ATP-grasp type 2 domain-containing protein OS=Robiginitalea biformata (strain ATCC BAA-864 / DSM 15991 / KCTC 12146 / HTCC2501) OX=313596 GN=RB2501_15584 PE=4 SV=1	FALSE	Puas_todas_medium	0.001	1.888	1	1	3	1	487	55.2	6.09	0	1	0
FALSE	High	Master Protein	2809	A0A7Y5VUA8	Iron chelate uptake ABC transporter family permease subunit (Fragment) OS=Phycisphaerae bacterium OX=2026778 GN=HUU22_18625 PE=3 SV=1	FALSE	Puas_todas_medium	0.001	1.847	7	1	1	1	87	9.1	9.45	0	1	0
FALSE	High	Master Protein	2271	A0A954D428	IPT/TIG domain-containing protein OS=Planctomycetota bacterium OX=2026780 GN=KDC38_01975 PE=4 SV=1	FALSE	Puas_todas_medium	0.001	1.776	0	1	4	1	2159	226.6	4.35	0	1	0
FALSE	High	Master Protein	2808	A0A962SHB3	Mechanosensitive ion channel OS=Gammaproteobacteria bacterium OX=1913989 GN=KDI68_01375 PE=3 SV=1	FALSE	Puas_todas_medium	0	2.096	1	1	2	1	1145	127.2	7.97	0	1	0
FALSE	High	Master Protein	2273	A0A6M5YQ21	Ergothioneine biosynthesis protein EgtB OS=Frigoriglobus tundricola OX=2774151 GN=FTUN_3079 PE=4 SV=1	FALSE	Puas_todas_medium	0.005	1.531	1	1	2	1	420	46.7	6.58	0	1	0
FALSE	High	Master Protein	2810	A0A1J4N4P6	Solute-binding protein family 5 domain-containing protein OS=Nocardioides luteus OX=1844 GN=UG56_018350 PE=4 SV=1	FALSE	Puas_todas_medium	0	2.226	1	1	53	1	573	60.9	4.83	0	1	0
FALSE	High	Master Protein	2807	A0A7H8N906	Tetratricopeptide repeat protein OS=Streptomyces buecherae OX=2763006 GN=HUT08_17385 PE=4 SV=1	FALSE	Puas_todas_medium	0	2.019	1	1	29	1	1112	117.2	5.87	0	1	0		100	100	100		100	100	1.231	0.01	0.912		6.64	6.64	6.64		6.64	6.64	0.3	-6.64	-0.13		2.40319e-17	1.78191e-17	2.11132e-17		1.72711e-17	1.91048e-17	0.930956	1.85709e-17	0.904983
FALSE	High	Master Protein	2276	A0A6L9U3M6	Flavin-dependent monooxygenase OS=Rhizobium lusitanum OX=293958 GN=GR212_12745 PE=3 SV=1	FALSE	Puas_todas_medium	0.001	1.932	2	1	1	1	386	42.2	5.73	0	1	0
FALSE	High	Master Protein	2444	A0A3B8LTR0	Glycosyltransferase family 4 protein OS=Planctomycetaceae bacterium OX=2026779 GN=DCE39_06670 PE=4 SV=1	FALSE	Puas_todas_medium	0.002	1.748	2	1	6	1	390	43.1	6.7	0	1	0							100			100							6.64			6.64							1.91048e-17			1.92947e-17
FALSE	High	Master Protein	2278	A0A2D6T6C0	CoA transferase OS=Rhodospirillaceae bacterium OX=1898112 GN=CMM08_12435 PE=4 SV=1	FALSE	Puas_todas_medium	0.002	1.711	1	1	5	1	407	43.4	4.88	0	1	0
FALSE	High	Master Protein	2804	A0A1S1PZ67	Competence protein ComEC OS=Parafrankia soli OX=2599596 GN=BBK14_22310 PE=4 SV=1	FALSE	Puas_todas_medium	0	2.657	1	1	33	1	812	80.6	10.58	0	1	0
FALSE	High	Master Protein	2450	A0A938TPU2	Outer-membrane lipoprotein carrier protein OS=Gammaproteobacteria bacterium OX=1913989 GN=lolA PE=3 SV=1	FALSE	Puas_todas_medium	0.002	1.75	3	1	4	1	215	22.9	5.07	0	1	0				100	100		100		0.571	100				6.64	6.64		6.64		-0.81	6.64				2.11132e-17	1.93906e-17		1.91048e-17		0.50297	1.92947e-17
FALSE	High	Master Protein	2282	A0A937ITJ6	methylmalonyl-CoA mutase OS=Cryomorphaceae bacterium OX=1898111 GN=scpA PE=3 SV=1	FALSE	Puas_todas_medium	0	1.995	1	1	4	1	691	74.6	5.3	0	1	0
FALSE	High	Master Protein	2802	A0A370LA87	Glutamate synthase large subunit OS=Bosea caraganae OX=2763117 GN=DWE98_06460 PE=3 SV=1	FALSE	Puas_todas_medium	0	2.57	0	1	26	1	1576	172.4	6.38	0	1	0
FALSE	High	Master Protein	2806	A0A844IF55	chitinase (Fragment) OS=Aphanizomenon sp. UHCC 0183 OX=2590028 GN=FJR37_09860 PE=4 SV=1	FALSE	Puas_todas_medium	0.002	1.579	1	1	6	1	966	101.8	4.46	0	1	0
FALSE	High	Master Protein	2265	A0A094YK01	mannose-1-phosphate guanylyltransferase OS=Acetobacter tropicalis OX=104102 GN=AtDm6_2371 PE=3 SV=1	FALSE	Puas_todas_medium	0	2.111	1	1	4	1	479	53	5.57	0	1	0
FALSE	High	Master Protein	2264	A0A2E4QWP3	Multidrug transporter AcrB OS=Hirschia sp OX=2024835 GN=CME88_15510 PE=4 SV=1	FALSE	Puas_todas_medium	0.002	1.697	1	1	3	1	1038	110.1	4.67	0	1	0
FALSE	High	Master Protein	2263	A0A6P0H1T7	Hydantoinase/oxoprolinase family protein OS=Modestobacter muralis OX=1608614 GN=G3R41_01775 PE=4 SV=1	FALSE	Puas_todas_medium	0.004	1.574	1	1	5	1	694	73.4	5.05	0	1	0
FALSE	High	Master Protein	2246	A0A6B3DZ48	AAA family ATPase (Fragment) OS=Streptomyces sp. SID8499 OX=2706106 GN=G3I64_24935 PE=4 SV=1	FALSE	Puas_todas_medium	0.004	1.573	1	1	9	1	423	44.3	5.52	0	1	0
FALSE	High	Master Protein	2247	A0A2Z2NH89	Putative MFS-type transporter YhjX OS=Granulosicoccus antarcticus IMCC3135 OX=1192854 GN=yhjX_1 PE=4 SV=1	FALSE	Puas_todas_medium	0.002	1.673	1	1	1	1	425	45.1	8.82	0	1	0
FALSE	High	Master Protein	2248	A0A806FZC7	Activator of (R)-2-hydroxyglutaryl-CoA dehydratase OS=Bifidobacterium animalis subsp. lactis CNCM I-2494 OX=1042403 GN=BALAC2494_01416 PE=4 SV=1	FALSE	Puas_todas_medium	0.002	1.602	0	1	1	1	1586	173	6.07	0	1	0
FALSE	High	Master Protein	2249	A0AA96LK76	Nucleotide sugar dehydrogenase OS=Paenibacillus sp. MBLB1832 OX=2918901 GN=MJB10_20295 PE=3 SV=1	FALSE	Puas_todas_medium	0.002	1.635	1	1	6	1	440	48.3	5.58	0	1	0
FALSE	High	Master Protein	2250	A0A925SDL9	TonB-dependent receptor OS=Verrucomicrobiales bacterium OX=2026801 GN=H7X97_13570 PE=4 SV=1	FALSE	Puas_todas_medium	0.001	1.902	1	1	1	1	946	104	5.02	0	1	0
FALSE	High	Master Protein	2432	A0A2E5NQ64	Xaa-Pro dipeptidyl-peptidase C-terminal domain-containing protein OS=Acidimicrobiaceae bacterium OX=2024894 GN=CL467_00430 PE=4 SV=1	FALSE	Puas_todas_medium	0.002	1.73	1	1	4	1	564	62.1	4.59	0	1	0							100			100							6.64			6.64							1.91048e-17			1.92947e-17
FALSE	High	Master Protein	2252	A0A2E7C1M5	Aconitate hydratase OS=Haliea sp OX=1932666 GN=acnA PE=3 SV=1	FALSE	Puas_todas_medium	0	2.267	1	1	89	1	913	99.2	4.98	0	1	0
FALSE	High	Master Protein	2253	A0A951DUJ2	Sarcosine oxidase subunit alpha OS=Hyphomicrobiales bacterium OX=1909294 GN=JO172_08780 PE=3 SV=1	FALSE	Puas_todas_medium	0.004	1.564	1	1	10	1	1007	108.7	8.56	0	1	0						100				0.01						6.64				-6.64						1.72711e-17				1.92947e-17
FALSE	High	Master Protein	2254	A0A2T5UBE6	AAA domain-containing protein OS=Sphingomonas faeni OX=185950 GN=C8J25_101321 PE=4 SV=1	FALSE	Puas_todas_medium	0	5.111	0	1	53	1	1507	164.9	5.72	0	1	0
FALSE	High	Master Protein	2255	A0A022LHA0	Restriction endonuclease OS=Dietzia sp. UCD-THP OX=1292020 GN=H483_0109000 PE=4 SV=1	FALSE	Puas_todas_medium	0.002	1.618	1	1	5	1	737	82.3	5.4	0	1	0
FALSE	High	Master Protein	2256	A0A4Y8R8V9	PLP-dependent aminotransferase family protein OS=Cellulosimicrobium funkei OX=264251 GN=E1O70_00460 PE=4 SV=1	FALSE	Puas_todas_medium	0	2.2	1	1	31	1	472	51.1	5.44	0	1	0		100		100				0.01	0.01			6.64		6.64				-6.64	-6.64			2.40319e-17		2.11132e-17				2.02417e-17	1.85709e-17
FALSE	High	Master Protein	2430	A0A5D4I8Q9	Class I SAM-dependent methyltransferase OS=Streptomyces parvus OX=66428 GN=FY004_33290 PE=4 SV=1	FALSE	Puas_todas_medium	0.002	1.593	2	1	3	1	327	36.7	6.09	0	1	0							100			100							6.64			6.64							1.91048e-17			1.92947e-17
FALSE	High	Master Protein	2258	X5QLP5	Uncharacterized protein OS=Mesorhizobium sp. LSJC280B00 OX=1287336 GN=X772_09555 PE=4 SV=1	FALSE	Puas_todas_medium	0.001	1.822	8	1	6	1	71	7.2	5.15	0	1	0
FALSE	High	Master Protein	2259	A0A0P0D3R5	Bile acid:sodium symporter OS=Rufibacter tibetensis OX=512763 GN=DC20_22035 PE=4 SV=1	FALSE	Puas_todas_medium	0.002	1.602	1	1	8	1	454	49.2	8.59	0	1	0
FALSE	High	Master Protein	2812	A0A116MR19	Cytosine-specific methyltransferase OS=Streptococcus suis OX=1307 GN=banIM PE=3 SV=1	FALSE	Puas_todas_medium	0	2.314	1	1	46	1	488	54.6	7.74	0	1	0
FALSE	High	Master Protein	2261	A0A7G7MNZ5	GNAT family N-acetyltransferase OS=Pseudonocardia petroleophila OX=37331 GN=H6H00_11815 PE=4 SV=1	FALSE	Puas_todas_medium	0.002	1.707	2	1	11	1	313	34.2	5.41	0	1	0
FALSE	High	Master Protein	2811	A0A5C7M999	Helix-turn-helix transcriptional regulator OS=Mycobacterium sp OX=1785 GN=E6R06_26650 PE=4 SV=1	FALSE	Puas_todas_medium	0	2.299	1	1	15	1	987	105.2	6.25	0	1	0			100	100		100		100	0.01	0.01			6.64	6.64		6.64		6.64	-6.64	-6.64			1.78191e-17	2.11132e-17		1.72711e-17		2.02417e-17	1.85709e-17	1.92947e-17
FALSE	High	Master Protein	2800	A0A023D3H2	Acetylornithine aminotransferase OS=Acidomonas methanolica NBRC 104435 OX=1231351 GN=argD PE=3 SV=1	FALSE	Puas_todas_medium	0.002	1.595	2	1	5	1	397	42.2	5.87	0	1	0
FALSE	High	Master Protein	2245	Q2RSJ6	Surface antigen OS=Rhodospirillum rubrum (strain ATCC 11170 / ATH 1.1.1 / DSM 467 / LMG 4362 / NCIMB 8255 / S1) OX=269796 GN=Rru_A2099 PE=4 SV=1	FALSE	Puas_todas_medium	0	2.198	1	1	45	1	632	67.6	5.67	0	1	0		100				100		0.01		0.01		6.64				6.64		-6.64		-6.64		2.40319e-17				1.72711e-17		2.02417e-17		1.92947e-17
FALSE	High	Master Protein	2799	A0A369VUV7	Epoxyalkane--coenzyme M transferase OS=Sphingomonas aracearum OX=2283317 GN=DVW87_15535 PE=4 SV=1	FALSE	Puas_todas_medium	0.001	1.79	2	1	5	1	379	41.2	5.48	0	1	0
FALSE	High	Master Protein	2287	A0A2E8JXW3	Flagellar biosynthesis protein FlhF OS=Planctomycetaceae bacterium OX=2026779 GN=CMJ67_01435 PE=3 SV=1	FALSE	Puas_todas_medium	0	1.986	1	1	3	1	688	73	4.68	0	1	0
FALSE	High	Master Protein	2312	A0A0J1JT25	3-hydroxyisobutyryl-CoA hydrolase OS=Photobacterium aquae OX=1195763 GN=ABT56_11935 PE=4 SV=1	FALSE	Puas_todas_medium	0	2.608	1	1	18	1	401	43.9	5.45	0	1	0
FALSE	High	Master Protein	2313	A0A1G3A5G7	NolW-like domain-containing protein OS=Planctomycetes bacterium RBG_16_64_12 OX=1801971 GN=A2V98_08585 PE=4 SV=1	FALSE	Puas_todas_medium	0.005	1.528	0	1	5	1	1210	134	4.91	0	1	0
FALSE	High	Master Protein	2333	A0A3M1MAF1	COQ9 family protein (Fragment) OS=Alphaproteobacteria bacterium OX=1913988 GN=D6754_02905 PE=3 SV=1	FALSE	Puas_todas_medium	0.001	1.791	2	1	22	1	249	28	9.19	0	1	0		100		100	100		100	0.01	0.864	100		6.64		6.64	6.64		6.64	-6.64	-0.21	6.64		2.40319e-17		2.11132e-17	1.93906e-17		1.91048e-17	2.02417e-17	0.97121	1.92947e-17
FALSE	High	Master Protein	2315	A0A9E6QX80	Type VI secretion system contractile sheath large subunit OS=Erythrobacter sp OX=1042 GN=tssC PE=4 SV=1	FALSE	Puas_todas_medium	0	2.107	1	1	7	1	499	55.2	5.33	0	1	0
FALSE	High	Master Protein	2316	A0A1W6CYF0	Choline ABC transporter ATP-binding protein OS=Paracoccus contaminans OX=1945662 GN=B0A89_09860 PE=4 SV=1	FALSE	Puas_todas_medium	0.001	1.939	2	1	10	1	352	37.3	7.59	0	1	0
FALSE	High	Master Protein	2789	A0A660CF74	Transcriptional regulator GlxA family with amidase domain OS=Prauserella rugosa OX=43354 GN=JD82_01429 PE=4 SV=1	FALSE	Puas_todas_medium	0.004	1.551	2	1	4	1	313	33.6	7.4	0	1	0					100				100						6.64				6.64						1.93906e-17				1.85709e-17
FALSE	High	Master Protein	2318	A0A7X6RN79	CHAP domain-containing protein OS=Nocardiopsis alborubida OX=146802 GN=HGB44_02370 PE=4 SV=1	FALSE	Puas_todas_medium	0.001	2.8	1	1	10	1	773	78.8	4.82	0	1	0
FALSE	High	Master Protein	2311	A0A954TKC7	Uncharacterized protein OS=Planctomycetales bacterium OX=2053591 GN=KDA45_07080 PE=4 SV=1	FALSE	Puas_todas_medium	0.002	1.694	8	1	2	1	79	8.4	9.52	0	1	0
FALSE	High	Master Protein	2319	A0A7Y9JWT0	Putative amidophosphoribosyltransferase OS=Cellulomonas oligotrophica OX=931536 GN=BKA21_000740 PE=4 SV=1	FALSE	Puas_todas_medium	0	2.537	2	1	13	1	280	27.6	11.24	0	1	0
FALSE	High	Master Protein	2788	A0A9D1USF9	TetR family transcriptional regulator C-terminal domain-containing protein OS=Candidatus Nesterenkonia stercoripullorum OX=2838701 GN=H9871_03280 PE=4 SV=1	FALSE	Puas_todas_medium	0.001	1.851	2	1	6	1	290	31.8	5.35	0	1	0
FALSE	High	Master Protein	2496	A0A147KGU9	non-specific serine/threonine protein kinase OS=Thermobifida cellulosilytica TB100 OX=665004 GN=AC529_12245 PE=4 SV=1	FALSE	Puas_todas_medium	0.002	1.683	1	1	27	1	529	57.4	6.9	0	1	0			100				100	100		100			6.64				6.64	6.64		6.64			1.78191e-17				1.91048e-17	2.02417e-17		1.92947e-17
FALSE	High	Master Protein	2759	A0A0N1LRU0	NAD-dependent dehydratase OS=Novosphingobium sp. AAP83 OX=1523425 GN=IP81_00920 PE=3 SV=1	FALSE	Puas_todas_medium	0.001	1.778	0	1	5	1	1218	131.7	6.39	0	1	0					100		100		100	100					6.64		6.64		6.64	6.64					1.93906e-17		1.91048e-17		1.85709e-17	1.92947e-17
FALSE	High	Master Protein	2324	W1VA91	Uncharacterized protein OS=Actinomyces urogenitalis DORA_12 OX=1403939 GN=Q605_AUC01156G0002 PE=4 SV=1	FALSE	Puas_todas_medium	0.001	1.887	2	1	23	1	359	39.1	4.98	0	1	0
FALSE	High	Master Protein	2325	A0A3M2LKZ4	M48 family peptidase OS=Actinomadura harenae OX=2483351 GN=EBO15_33885 PE=3 SV=1	FALSE	Puas_todas_medium	0	2.041	2	1	15	1	342	37.7	6.32	0	1	0
FALSE	High	Master Protein	2326	A0A6J4J6C7	3-ketoacyl-CoA thiolase 2 [fadN-fadA-fadE operon] (Fragment) OS=uncultured Acetobacteraceae bacterium OX=169975 GN=AVDCRST_MAG08-3182 PE=4 SV=1	FALSE	Puas_todas_medium	0	2.195	2	1	8	1	380	39.4	12.15	0	1	0
FALSE	High	Master Protein	2327	A0A090DRH4	ATP-grasp domain-containing protein OS=Mesorhizobium sp. ORS 3324 OX=408180 GN=MPLB_1760045 PE=4 SV=1	FALSE	Puas_todas_medium	0.002	1.6	2	1	2	1	388	42.5	9.13	0	1	0				100					0.01					6.64					-6.64					2.11132e-17					1.85709e-17
FALSE	High	Master Protein	2320	A0A9W4LKH8	GT2 family glycosyltransferase OS=Hyphomicrobiales bacterium OX=1909294 GN=CHELA1G11_11398 PE=4 SV=1	FALSE	Puas_todas_medium	0.002	1.684	0	1	4	1	1278	137.4	6.68	0	1	0
FALSE	High	Master Protein	2790	A0A433DQ11	HTH-type transcriptional regulator CdhR OS=Streptomyces sp. NP10 OX=1141731 GN=cdhR9 PE=4 SV=1	FALSE	Puas_todas_medium	0.002	1.588	2	1	2	1	342	36.8	7.37	0	1	0
FALSE	High	Master Protein	2791	A0A840TDX9	LamG-like jellyroll fold domain-containing protein OS=Rhabdobacter roseus OX=1655419 GN=HNQ92_000447 PE=4 SV=1	FALSE	Puas_todas_medium	0.001	1.826	1	1	3	1	1088	124.2	8.29	0	1	0
FALSE	High	Master Protein	2308	A0A066YTB1	NADH dehydrogenase OS=Kitasatospora cheerisanensis KCTC 2395 OX=1348663 GN=KCH_42830 PE=3 SV=1	FALSE	Puas_todas_medium	0.001	1.763	2	1	5	1	376	40	7.27	0	1	0
FALSE	High	Master Protein	2288	A0AAU2WZB7	Helix-turn-helix domain-containing protein OS=Streptomycetaceae bacterium NBC_01309 OX=3115366 GN=OG216_16780 PE=4 SV=1	FALSE	Puas_todas_medium	0.002	1.733	1	1	9	1	415	44.2	7.88	0	1	0				100		100			0.01	0.01				6.64		6.64			-6.64	-6.64				2.11132e-17		1.72711e-17			1.85709e-17	1.92947e-17
FALSE	High	Master Protein	2289	A0A4Q6XMQ4	Mph(E)/Mph(G) family macrolide 2'-phosphotransferase OS=Sphingobacterium corticibacterium OX=2484746 GN=mph_3 PE=4 SV=1	FALSE	Puas_todas_medium	0.004	1.534	2	1	2	1	294	33	5.83	0	1	0
FALSE	High	Master Protein	2389	A0A7X0QNS3	GTP cyclohydrolase FolE2 OS=Luteimonas sp. MC1825 OX=2761107 GN=folE2 PE=3 SV=1	FALSE	Puas_todas_medium	0.002	1.648	2	1	2	1	307	32.5	6.32	0	1	0		100	100	100			100	0.463	0.01	100		6.64	6.64	6.64			6.64	-1.11	-6.64	6.64		2.40319e-17	1.78191e-17	2.11132e-17			1.91048e-17	0.237167	1.85709e-17	1.92947e-17
FALSE	High	Master Protein	2291	K0SQT5	Uncharacterized protein (Fragment) OS=Thalassiosira oceanica OX=159749 GN=THAOC_18933 PE=4 SV=1	FALSE	Thalassiosira oceanica_proteome_UP000266841_2025_03_21	0.002	1.716	2	1	1	1	246	26.6	12	0	1	0
FALSE	High	Master Protein	2798	A0A349VLY4	PpiC domain-containing protein (Fragment) OS=Planctomycetaceae bacterium OX=2026779 GN=DCW57_10760 PE=4 SV=1	FALSE	Puas_todas_medium	0.004	1.571	1	1	1	1	530	58.5	4.92	0	1	0
FALSE	High	Master Protein	2796	A0A1Q5H1K6	VWFA domain-containing protein OS=Streptomyces sp. CB02366 OX=1703935 GN=AMK24_13115 PE=4 SV=1	FALSE	Puas_todas_medium	0.002	1.633	1	1	3	1	607	62.1	4.35	0	1	0
FALSE	High	Master Protein	2295	A0A9E1RVV9	Tetratricopeptide repeat protein OS=Rhodospirillaceae bacterium OX=1898112 GN=HOI02_05390 PE=4 SV=1	FALSE	Puas_todas_medium	0	2.245	1	1	32	1	869	95.3	5.63	0	1	0
FALSE	High	Master Protein	2296	A0AA37UX90	Integral membrane protein OS=Mycobacterium montefiorense OX=154654 GN=NJB18185_26360 PE=4 SV=1	FALSE	Puas_todas_medium	0.002	1.615	1	1	3	1	431	43.2	10.3	0	1	0
FALSE	High	Master Protein	2297	A0A6N2EPA3	Uncharacterized protein OS=Phycisphaerales bacterium OX=2052180 GN=EA423_01145 PE=4 SV=1	FALSE	Puas_todas_medium	0.002	1.679	8	1	2	1	77	8	5.05	0	1	0
FALSE	High	Master Protein	2298	A0AA96MJP7	Flavodoxin domain-containing protein OS=Paenibacillus sp. MMS20-IR301 OX=2895946 GN=LOS79_07170 PE=4 SV=1	FALSE	Puas_todas_medium	0.004	1.544	4	1	3	1	161	17.7	9.41	0	1	0					100				100						6.64				6.64						1.93906e-17				1.85709e-17
FALSE	High	Master Protein	2299	A0A1Q4A8T3	Oxidoreductase OS=Mesorhizobium sp. 65-26 OX=1895781 GN=BGO93_09590 PE=4 SV=1	FALSE	Puas_todas_medium	0.002	1.74	2	1	4	1	395	41.9	9.14	0	1	0
FALSE	High	Master Protein	2300	A0A2U2ZW45	AfsR family transcriptional regulator OS=Streptomyces sp. Act143 OX=2200760 GN=DI272_21760 PE=3 SV=1	FALSE	Puas_todas_medium	0.001	1.816	1	1	5	1	1133	122.3	5.6	0	1	0						100				0.01						6.64				-6.64						1.72711e-17				1.92947e-17
FALSE	High	Master Protein	2301	A0A952X4Z5	Protein kinase OS=Planctomyces sp OX=37635 GN=KF774_21270 PE=4 SV=1	FALSE	Puas_todas_medium	0.001	3.255	1	1	2	1	1194	127.9	5.52	0	1	0
FALSE	High	Master Protein	2302	V6KXB6	Pyruvate, phosphate dikinase OS=Streptomycetaceae bacterium MP113-05 OX=1380770 GN=N566_16725 PE=3 SV=1	FALSE	Puas_todas_medium	0	2.298	1	1	96	1	906	98.3	5.11	0	1	0
FALSE	High	Master Protein	2303	A0A6V8KZK8	Glycosyl transferase family 1 OS=Phytohabitans rumicis OX=1076125 GN=Prum_008780 PE=4 SV=1	FALSE	Puas_todas_medium	0.004	1.557	2	1	8	1	396	43.6	10.65	0	1	0
FALSE	High	Master Protein	2794	A0A429IEI4	O-methyltransferase OS=Streptomyces sp. WAC 06783 OX=2203211 GN=DMH18_07835 PE=4 SV=1	FALSE	Puas_todas_medium	0.002	1.744	3	1	2	1	229	24.8	5.73	0	1	0
FALSE	High	Master Protein	2307	A0A7X9SYH2	Uncharacterized protein OS=Corynebacterium xerosis OX=1725 GN=HF852_12025 PE=4 SV=1	FALSE	Puas_todas_medium	0.001	1.859	3	1	4	1	200	21.1	4.46	0	1	0		100		100				0.01	0.01			6.64		6.64				-6.64	-6.64			2.40319e-17		2.11132e-17				2.02417e-17	1.85709e-17
FALSE	High	Master Protein	2286	A0A6G4QVL2	Response regulator transcription factor OS=Caulobacter sp. 602-2 OX=2710887 GN=G5B46_05150 PE=4 SV=1	FALSE	Puas_todas_medium	0.004	1.547	3	1	3	1	218	23.6	7.97	0	1	0
FALSE	High	Master Protein	2159	A0AAU3IF99	APC family permease OS=Streptomyces sp. NBC_01393 OX=2903851 GN=OG699_41315 PE=4 SV=1	FALSE	Puas_todas_medium	0	2.179	1	1	3	1	486	49.9	8.68	0	1	0
FALSE	High	Master Protein	2814	R2RZU0	LPXTG-domain-containing protein cell wall anchor domain OS=Enterococcus asini ATCC 700915 OX=1158606 GN=UAS_01759 PE=4 SV=1	FALSE	Puas_todas_medium	0.001	1.863	0	1	5	1	1635	181.9	4.94	0	1	0
FALSE	High	Master Protein	2817	A0A839N8A0	Putative acyl-CoA dehydrogenase OS=Flexivirga oryzae OX=1794944 GN=FHU39_000866 PE=3 SV=1	FALSE	Puas_todas_medium	0.002	1.723	1	1	12	1	552	58.9	6.23	0	1	0
FALSE	High	Master Protein	2182	A0A229TC66	VWFA domain-containing protein OS=Amycolatopsis vastitatis OX=1905142 GN=CF165_11785 PE=4 SV=1	FALSE	Puas_todas_medium	0	1.962	1	1	7	1	550	57.2	6.76	0	1	0
FALSE	High	Master Protein	2183	A0A1Z1W3Q8	HTH marR-type domain-containing protein OS=Streptomyces alboflavus OX=67267 GN=SMD44_00443 PE=4 SV=1	FALSE	Puas_todas_medium	0	2.192	4	1	4	1	150	16.1	8.97	0	1	0
FALSE	High	Master Protein	2184	A0A2U2RIK4	YhgE/Pip domain-containing protein OS=Brachybacterium endophyticum OX=2182385 GN=DEO23_10930 PE=4 SV=1	FALSE	Puas_todas_medium	0	2.235	1	1	4	1	901	90.1	4.44	0	1	0
FALSE	High	Master Protein	2834	A0A1G7NE35	Type II secretion system protein K (GspK) OS=Limimonas halophila OX=1082479 GN=SAMN05216241_102133 PE=3 SV=1	FALSE	Puas_todas_medium	0.002	1.757	2	1	6	1	308	33.3	10.59	0	1	0
FALSE	High	Master Protein	2186	A0A6P1DUC9	Ferrochelatase OS=Thiorhodococcus mannitoliphagus OX=329406 GN=hemH PE=3 SV=1	FALSE	Puas_todas_medium	0.002	1.697	2	1	6	1	366	41.1	6.3	0	1	0
FALSE	High	Master Protein	2187	A0A4Y9NAG8	Phage holin family protein OS=Geodermatophilus sp. DF01-2 OX=2559610 GN=E4P41_00220 PE=4 SV=1	FALSE	Puas_todas_medium	0.004	1.567	1	1	4	1	716	76.6	7.85	0	1	0						100				0.01						6.64				-6.64						1.72711e-17				1.92947e-17
FALSE	High	Master Protein	2833	A0A1G6PCV3	MrfA-like Zn-binding domain-containing protein OS=Geodermatophilus telluris OX=1190417 GN=SAMN05660690_2509 PE=4 SV=1	FALSE	Puas_todas_medium	0.004	1.531	1	1	2	1	603	66.7	7.43	0	1	0
FALSE	High	Master Protein	2835	A0A7W5V9P5	Non-specific serine/threonine protein kinase OS=Nonomuraea dietziae OX=65515 GN=FHR33_009148 PE=4 SV=1	FALSE	Puas_todas_medium	0.002	1.613	1	1	12	1	780	86.3	6.16	0	1	0
FALSE	High	Master Protein	2189	A0A6P2BAC9	Tyr recombinase domain-containing protein OS=Gammaproteobacteria bacterium OX=1913989 GN=EA417_21410 PE=4 SV=1	FALSE	Puas_todas_medium	0.001	1.781	1	1	1	1	1127	128.3	9.23	0	1	0
FALSE	High	Master Protein	2191	A0A7V9B5Q7	MEDS domain-containing protein (Fragment) OS=Acidimicrobiia bacterium OX=2080302 GN=H0W25_17510 PE=4 SV=1	FALSE	Puas_todas_medium	0.002	1.661	3	1	4	1	238	25.9	4.87	0	1	0
FALSE	High	Master Protein	2192	A0A2E8R0W6	5-oxoprolinase OS=Rhodospirillaceae bacterium OX=1898112 GN=CMM31_05995 PE=4 SV=1	FALSE	Puas_todas_medium	0	2.669	1	1	14	1	706	75.2	4.89	0	1	0
FALSE	High	Master Protein	2193	A0A2K2RE78	Inositol monophosphatase OS=Streptomyces sp. DH-12 OX=2072509 GN=C1708_05535 PE=4 SV=1	FALSE	Puas_todas_medium	0	2.059	2	1	6	1	293	31.3	5.81	0	1	0
FALSE	High	Master Protein	2609	A0A1C2HR58	MFS transporter OS=Thioclava sp. SK-1 OX=1889770 GN=BFP70_05845 PE=4 SV=1	FALSE	Puas_todas_medium	0	2.054	1	1	33	1	407	42.5	8.4	0	1	0		100	100		100		100	1.693	100	100		6.64	6.64		6.64		6.64	0.76	6.64	6.64		2.40319e-17	1.78191e-17		1.93906e-17		1.91048e-17	0.665058	1.85709e-17	1.92947e-17
FALSE	High	Master Protein	2195	A0A8T9APC5	DNA ligase (ATP) OS=Mesorhizobium intechi OX=537601 GN=ligD PE=4 SV=1	FALSE	Puas_todas_medium	0.002	1.694	1	1	28	1	836	91	7.2	0	1	0			100	100	100	100	100	100	1.929	2.517			6.64	6.64	6.64	6.64	6.64	6.64	0.95	1.33			1.78191e-17	2.11132e-17	1.93906e-17	1.72711e-17	1.91048e-17	2.02417e-17	0.261655	0.201493
FALSE	High	Master Protein	2196	A0A7W9YLY5	DNA-binding transcriptional MocR family regulator OS=Nocardiopsis mwathae OX=1472723 GN=HNR23_003681 PE=3 SV=1	FALSE	Puas_todas_medium	0.004	1.545	1	1	5	1	437	45.6	6.61	0	1	0
FALSE	High	Master Protein	2197	A0A949WGP9	Solvent efflux pump outer membrane protein SrpC OS=Prosthecobacter sp OX=1965333 GN=srpC_1 PE=3 SV=1	FALSE	Puas_todas_medium	0.001	1.852	1	1	18	1	430	46.7	9.14	0	1	0
FALSE	High	Master Protein	2190	A0A951EN19	DHA2 family efflux MFS transporter permease subunit OS=Methylobacteriaceae bacterium OX=2021371 GN=JO163_17325 PE=3 SV=1	FALSE	Puas_todas_medium	0.004	1.546	1	1	5	1	534	57.9	6.93	0	1	0
FALSE	High	Master Protein	2180	A0A3M8VQY7	Inositol monophosphatase OS=Streptomyces botrytidirepellens OX=2486417 GN=EEJ42_24075 PE=4 SV=1	FALSE	Puas_todas_medium	0.002	1.711	2	1	9	1	270	28.2	5.36	0	1	0				100		100			0.01	0.01				6.64		6.64			-6.64	-6.64				2.11132e-17		1.72711e-17			1.85709e-17	1.92947e-17
FALSE	High	Master Protein	2179	A0A9D6IWQ1	Alkaline phosphatase family protein OS=Planctomycetota bacterium OX=2026780 GN=HYY17_13825 PE=4 SV=1	FALSE	Puas_todas_medium	0.001	1.9	1	1	3	1	963	104.6	4.94	0	1	0
FALSE	High	Master Protein	2836	A0A371WZQ6	Outer membrane protein assembly factor BamA OS=Fulvimarina endophytica OX=2293836 GN=bamA PE=3 SV=1	FALSE	Puas_todas_medium	0.001	1.801	1	1	6	1	825	88.9	4.7	0	1	0
FALSE	High	Master Protein	2840	A0A291QIP4	CHAT domain-containing protein OS=Streptomyces formicae OX=1616117 GN=KY5_6297c PE=4 SV=1	FALSE	Puas_todas_medium	0	2.02	0	1	2	1	1913	205.9	5.54	0	1	0
FALSE	High	Master Protein	2162	A0A2Z4V5R4	CHAT domain-containing protein OS=Streptomyces sp. ICC1 OX=2099583 GN=DRB96_30125 PE=4 SV=1	FALSE	Puas_todas_medium	0	2.616	1	1	73	1	1173	126.3	5.38	0	1	0
FALSE	High	Master Protein	2839	A0A2N3VQS0	Phenylacetate-coenzyme A ligase OS=Streptomyces sp. TLI_146 OX=1938858 GN=BX283_1488 PE=3 SV=1	FALSE	Puas_todas_medium	0	2.046	1	1	8	1	433	48	6.06	0	1	0
FALSE	High	Master Protein	2838	A0A973LGW7	Uncharacterized protein OS=Catenulispora sp OX=1962977 GN=HOW97_39880 PE=3 SV=1	FALSE	Puas_todas_medium	0	1.98	1	1	1	1	936	98.3	5.44	0	1	0
FALSE	High	Master Protein	2165	A0A2B8B303	AAA family ATPase OS=Streptomyces sp. Ru87 OX=2044307 GN=CRI70_05375 PE=3 SV=1	FALSE	Puas_todas_medium	0.001	1.826	1	1	3	1	861	94.7	5.39	0	1	0		100						0.01				6.64						-6.64				2.40319e-17						2.02417e-17
FALSE	High	Master Protein	2166	A0A3S4LLQ2	Putative chaperonin OS=Escherichia coli OX=562 GN=NCTC9044_05838 PE=4 SV=1	FALSE	Puas_todas_medium	0.002	1.66	4	1	1	1	162	17.3	9.09	0	1	0
FALSE	High	Master Protein	2167	A0A1Z1W3C6	Beta-galactosidase OS=Streptomyces alboflavus OX=67267 GN=bgaB PE=4 SV=1	FALSE	Puas_todas_medium	0.002	1.67	2	1	1	1	280	30.9	7.61	0	1	0
FALSE	High	Master Protein	2837	A0A944F1Y5	ABC-type glycine betaine transport system substrate-binding domain-containing protein OS=Streptomyces sp. ISL-100 OX=2819173 GN=J7E89_24555 PE=4 SV=1	FALSE	Puas_todas_medium	0.002	1.59	10	1	26	1	59	6.7	7.42	0	1	0
FALSE	High	Master Protein	2169	A0A7X0KYU2	CRP-like cAMP-binding protein OS=Actinomadura coerulea OX=46159 GN=BKA00_002690 PE=4 SV=1	FALSE	Puas_todas_medium	0.001	1.804	1	1	3	1	559	57.4	7.24	0	1	0
FALSE	High	Master Protein	2170	A0A0K0XZ79	Cell filamentation protein Fic OS=Wenzhouxiangella marina OX=1579979 GN=WM2015_2568 PE=4 SV=1	FALSE	Puas_todas_medium	0.002	1.639	1	1	34	1	517	58.6	5.43	0	1	0
FALSE	High	Master Protein	2619	K7S8V0	ATPase, P-type (Transporting), HAD superfamily, subfamily IC OS=Acidipropionibacterium acidipropionici (strain ATCC 4875 / DSM 20272 / JCM 6432 / NBRC 12425 / NCIMB 8070 / 4) OX=1171373 GN=PACID_32270 PE=3 SV=1	FALSE	Puas_todas_medium	0.001	1.821	1	1	2	1	969	102.2	5.17	0	1	0							100			100							6.64			6.64							1.91048e-17			1.92947e-17
FALSE	High	Master Protein	2172	A0A429E587	Serine/threonine protein kinase (Fragment) OS=Actinomadura sp. WAC 06369 OX=2203193 GN=DMH08_37075 PE=4 SV=1	FALSE	Puas_todas_medium	0.001	1.88	1	1	1	1	433	42.4	6.1	0	1	0
FALSE	High	Master Protein	2173	A0A374WR22	TonB-dependent receptor OS=Bacteroides sp. OM05-10AA OX=2292282 GN=DXB58_07805 PE=3 SV=1	FALSE	Puas_todas_medium	0.005	1.527	1	1	4	1	999	110.4	6.34	0	1	0			100					100					6.64					6.64					1.78191e-17					2.02417e-17
FALSE	High	Master Protein	2174	A0A962JYJ2	TonB-dependent receptor OS=Pseudomonadales bacterium OX=1891229 GN=KDI24_04065 PE=3 SV=1	FALSE	Puas_todas_medium	0.001	1.892	1	1	20	1	824	89.3	4.39	0	1	0
FALSE	High	Master Protein	2175	K0TJ39	Citrate transporter-like domain-containing protein OS=Thalassiosira oceanica OX=159749 GN=THAOC_00520 PE=4 SV=1	FALSE	Thalassiosira oceanica_proteome_UP000266841_2025_03_21	0.001	1.848	1	1	1	1	659	70.9	4.91	0	1	0
FALSE	High	Master Protein	2176	A0A8S8XD10	Siderophore receptor OS=Rhodospirillales bacterium TMPK1 OX=2812848 GN=TMPK1_13530 PE=3 SV=1	FALSE	Puas_todas_medium	0.001	1.814	1	1	1	1	711	76.1	7.17	0	1	0
FALSE	High	Master Protein	2177	A0A3D2IHD7	Glycosyl hydrolase OS=Balneola sp OX=2024824 GN=DHV30_09835 PE=4 SV=1	FALSE	Puas_todas_medium	0	2.086	1	1	47	1	679	76.3	4.94	0	1	0					100				100						6.64				6.64						1.93906e-17				1.85709e-17
FALSE	High	Master Protein	2198	A0A6N8XRM7	Double-strand break repair protein AddB OS=Rhodospirillaceae bacterium OX=1898112 GN=addB PE=4 SV=1	FALSE	Puas_todas_medium	0	2.122	1	1	12	1	1020	109.5	5.8	0	1	0
FALSE	High	Master Protein	2243	A0A562V496	histidine kinase OS=Stackebrandtia albiflava OX=406432 GN=LX16_3399 PE=4 SV=1	FALSE	Puas_todas_medium	0.002	1.72	1	1	6	1	403	42.4	11.12	0	1	0
FALSE	High	Master Protein	2603	A0A927JCP9	Alpha/beta hydrolase OS=Lolliginicoccus lacisalsi OX=2742202 GN=HT102_09920 PE=4 SV=1	FALSE	Puas_todas_medium	0.001	1.791	1	1	12	1	403	40.6	5.63	0	1	0							100			100							6.64			6.64							1.91048e-17			1.92947e-17
FALSE	High	Master Protein	2201	A0A062VMZ5	histidine kinase OS=Hyphomonas polymorpha PS728 OX=1280954 GN=HPO_04360 PE=4 SV=1	FALSE	Puas_todas_medium	0	1.963	1	1	2	1	895	98.2	5.74	0	1	0
FALSE	High	Master Protein	2224	A0A954L6E3	HEAT repeat domain-containing protein OS=Planctomycetaceae bacterium OX=2026779 GN=KDA75_14945 PE=4 SV=1	FALSE	Puas_todas_medium	0	2.007	1	1	20	1	707	78.2	5.66	0	1	0
FALSE	High	Master Protein	2825	A0A327WMJ3	Beta-galactosidase OS=Streptomyces sp. PsTaAH-137 OX=1305830 GN=K377_00185 PE=3 SV=1	FALSE	Puas_todas_medium	0.002	1.678	1	1	5	1	663	74	5.77	0	1	0
FALSE	High	Master Protein	2823	A0A847KQL6	CHAT domain-containing protein OS=Actinomycetales bacterium OX=1911520 GN=GX427_09285 PE=4 SV=1	FALSE	Puas_todas_medium	0	2.011	1	1	5	1	576	61.3	5.08	0	1	0
FALSE	High	Master Protein	2228	A0A239I2W8	Transport permease protein OS=Azospirillum sp. RU38E OX=1907313 GN=SAMN05880556_11426 PE=3 SV=1	FALSE	Puas_todas_medium	0.002	1.708	2	1	4	1	268	29.5	9.86	0	1	0
FALSE	High	Master Protein	2822	A0A1G7UI67	dTDP-glucose 4,6-dehydratase OS=Roseospirillum parvum OX=83401 GN=SAMN05421742_101333 PE=4 SV=1	FALSE	Puas_todas_medium	0.001	1.778	1	1	2	1	687	73.6	5.11	0	1	0
FALSE	High	Master Protein	2230	A0A1I7BYH9	Formate dehydrogenase major subunit OS=Arthrobacter sp. ov118 OX=1761747 GN=SAMN04487915_105161 PE=3 SV=1	FALSE	Puas_todas_medium	0	2.246	1	1	83	1	899	98.1	5.22	0	1	0
FALSE	High	Master Protein	2231	A0A7G8ENS4	Molybdopterin oxidoreductase family protein OS=Cyanobium sp. NS01 OX=261284 GN=CyaNS01_01833 PE=4 SV=1	FALSE	Puas_todas_medium	0.001	1.772	1	1	6	1	732	78.9	7.75	0	1	0					100				100						6.64				6.64						1.93906e-17				1.85709e-17
FALSE	High	Master Protein	2223	A0A1D3E192	Peptidase S9 OS=Streptomyces thermolilacinus SPC6 OX=1306406 GN=J116_024785 PE=4 SV=1	FALSE	Puas_todas_medium	0.002	1.669	1	1	29	1	703	75	6.8	0	1	0
FALSE	High	Master Protein	2232	A0A7W4XX29	4-amino-4-deoxychorismate lyase OS=Kineococcus radiotolerans OX=131568 GN=FHR75_002511 PE=3 SV=1	FALSE	Puas_todas_medium	0	2.171	2	1	96	1	284	29.1	7.59	0	1	0
FALSE	High	Master Protein	2234	A0A7V6G4T4	SAM-dependent methyltransferase OS=Bacteroidales bacterium OX=2030927 GN=GX007_04875 PE=4 SV=1	FALSE	Puas_todas_medium	0.002	1.743	1	1	4	1	401	45.9	7.28	0	1	0
FALSE	High	Master Protein	2235	A0A5B8IFA1	L-seryl-tRNA(Sec) selenium transferase OS=Streptomyces qinzhouensis OX=2599401 GN=selA PE=3 SV=1	FALSE	Puas_todas_medium	0.001	1.884	1	1	9	1	513	52.6	9.22	0	1	0		100						0.01				6.64						-6.64				2.40319e-17						2.02417e-17
FALSE	High	Master Protein	2236	A0A950EI90	IS630 family transposase OS=Planctomycetaceae bacterium OX=2026779 GN=JO329_04915 PE=4 SV=1	FALSE	Puas_todas_medium	0.002	1.61	2	1	4	1	321	36.9	8.88	0	1	0
FALSE	High	Master Protein	2237	A0A521GTT3	NADH-quinone oxidoreductase subunit C OS=Planctomycetota bacterium OX=2026780 GN=nuoC PE=3 SV=1	FALSE	Puas_todas_medium	0.002	1.593	3	1	9	1	176	20.4	6.3	0	1	0		100	100					1.381				6.64	6.64					0.47				2.40319e-17	1.78191e-17					0.840853
FALSE	High	Master Protein	2238	A0A6I1ZD52	Cytochrome c oxidase subunit 1 OS=Streptomyces sp. RB17 OX=2585197 GN=ctaD_5 PE=3 SV=1	FALSE	Puas_todas_medium	0.004	1.541	1	1	5	1	566	62.3	7.3	0	1	0
FALSE	High	Master Protein	2819	A0A369B9F7	Carbohydrate ABC transporter substrate-binding protein (CUT1 family) OS=Fontibacillus phaseoli OX=1416533 GN=DFP94_107116 PE=3 SV=1	FALSE	Puas_todas_medium	0.002	1.584	2	1	4	1	378	41.9	5.02	0	1	0		100	100	100	100	100	100	0.634	1.062	0.913		6.64	6.64	6.64	6.64	6.64	6.64	-0.66	0.09	-0.13		2.40319e-17	1.78191e-17	2.11132e-17	1.93906e-17	1.72711e-17	1.91048e-17	0.51868	0.939706	0.904983
FALSE	High	Master Protein	2818	A0AAW7YYC1	Uncharacterized protein OS=Alteromonas stellipolaris OX=233316 GN=Q4527_01030 PE=4 SV=1	FALSE	Puas_todas_medium	0.001	1.83	1	1	1	1	1184	133	5.1	0	1	0
FALSE	High	Master Protein	2821	A0A1H8DD22	histidine kinase OS=Nonomuraea pusilla OX=46177 GN=SAMN05660976_06675 PE=4 SV=1	FALSE	Puas_todas_medium	0.002	1.602	2	1	1	1	398	42.2	7.66	0	1	0
FALSE	High	Master Protein	2222	A0A7X6K7N8	CoA transferase subunit A OS=Arthrobacter mobilis OX=2724944 GN=HGG74_19430 PE=3 SV=1	FALSE	Puas_todas_medium	0.002	1.584	2	1	4	1	251	26.3	4.83	0	1	0
FALSE	High	Master Protein	2826	F8JZN9	ABC transporter ATP-binding protein OS=Streptantibioticus cattleyicolor (strain ATCC 35852 / DSM 46488 / JCM 4925 / NBRC 14057 / NRRL 8057) OX=1003195 GN=SCATT_49710 PE=3 SV=1	FALSE	Puas_todas_medium	0.002	1.617	1	1	5	1	970	99	8.51	0	1	0
FALSE	High	Master Protein	2220	A0A944N9S8	Bulb-type lectin domain-containing protein OS=Bdellovibrionales bacterium OX=2053517 GN=HN353_10955 PE=4 SV=1	FALSE	Puas_todas_medium	0	2.01	0	1	4	1	1330	145.4	6.01	0	1	0
FALSE	High	Master Protein	2202	H8LLM0	VirB6 OS=Rickettsia slovaca str. D-CWPP OX=1105109 GN=MC3_00845 PE=3 SV=1	FALSE	Puas_todas_medium	0.004	1.543	1	1	11	1	896	99.9	5.44	0	1	0
FALSE	High	Master Protein	2203	A0A853CKK8	Enoyl-CoA hydratase OS=Petropleomorpha daqingensis OX=2026353 GN=GGQ55_002791 PE=3 SV=1	FALSE	Puas_todas_medium	0.002	1.576	2	1	6	1	254	25.8	5.49	0	1	0
FALSE	High	Master Protein	2831	A0AAU4RJU9	Methionine synthase OS=Streptomyces sp. NBC_00289 OX=2975703 GN=metH PE=3 SV=1	FALSE	Puas_todas_medium	0.001	1.851	1	1	4	1	1156	126.1	5.06	0	1	0
FALSE	High	Master Protein	2205	A0A948V1R5	DUF3298 and DUF4163 domain-containing protein OS=Alphaproteobacteria bacterium OX=1913988 GN=KKG27_11280 PE=4 SV=1	FALSE	Puas_todas_medium	0.002	1.608	2	1	1	1	298	30.9	7.25	0	1	0
FALSE	High	Master Protein	2206	A0AAE6TCE5	Outer membrane protein assembly factor BamA OS=Akkermansia massiliensis OX=2927224 GN=bamA PE=4 SV=1	FALSE	Puas_todas_medium	0.001	1.776	1	1	7	1	878	98.2	6.71	0	1	0
FALSE	High	Master Protein	2710	A0A1H2XY37	Transcriptional regulator, TetR family OS=Roseicitreum antarcticum OX=564137 GN=SAMN04488238_104341 PE=4 SV=1	FALSE	Puas_todas_medium	0.002	1.672	3	1	11	1	197	21.7	9.51	0	1	0							100			100							6.64			6.64							1.91048e-17			1.92947e-17
FALSE	High	Master Protein	2830	A0AAN5X872	SgrR family transcriptional regulator OS=Cronobacter sakazakii OX=28141 GN=FZI38_02210 PE=4 SV=1	FALSE	Puas_todas_medium	0.002	1.667	1	1	3	1	576	65.9	8	0	1	0
FALSE	High	Master Protein	2829	A0A944HJT5	Aminoglycoside phosphotransferase family protein OS=Streptomyces sp. ISL-10 OX=2819172 GN=J7E88_05890 PE=4 SV=1	FALSE	Puas_todas_medium	0	2.25	2	1	7	1	366	40	9.48	0	1	0
FALSE	High	Master Protein	2827	A0A5M6IFF4	ATP-dependent helicase HrpB OS=Roseospira marina OX=140057 GN=hrpB PE=4 SV=1	FALSE	Puas_todas_medium	0	2.05	1	1	5	1	859	91	7.52	0	1	0
FALSE	High	Master Protein	2212	A0A3E0N3S8	DoxX family protein OS=Planctomycetota bacterium OX=2026780 GN=DWQ31_13805 PE=4 SV=1	FALSE	Puas_todas_medium	0.004	1.54	2	1	1	1	345	38.3	6.71	0	1	0
FALSE	High	Master Protein	2213	A0A2E6JAV3	Peptidase M16 OS=Gammaproteobacteria bacterium OX=1913989 GN=CMQ45_02830 PE=3 SV=1	FALSE	Puas_todas_medium	0.002	1.587	1	1	12	1	993	111.7	4.6	0	1	0
FALSE	High	Master Protein	2214	A0A944PRG9	NAD(P)-dependent oxidoreductase OS=Streptomyces sp. ISL-94 OX=2819190 GN=J7E94_33810 PE=4 SV=1	FALSE	Puas_todas_medium	0.002	1.631	2	1	13	1	322	33	6.32	0	1	0
FALSE	High	Master Protein	2215	A0A930Y687	Protein translocase subunit SecD OS=Ectothiorhodospiraceae bacterium AqS1 OX=1725326 GN=secD PE=3 SV=1	FALSE	Puas_todas_medium	0.001	1.815	1	1	3	1	626	68.4	5.66	0	1	0
FALSE	High	Master Protein	2216	A0A7V9BZX5	Large ribosomal subunit protein uL1 OS=Actinomycetes bacterium OX=1883427 GN=rplA PE=3 SV=1	FALSE	Puas_todas_medium	0.002	1.746	2	1	1	1	241	25.7	8.27	0	1	0
FALSE	High	Master Protein	2217	A0A975XXC5	Cyclic nucleotide-binding domain-containing protein OS=Schaalia sp. 19OD2882 OX=2794089 GN=I6B53_00395 PE=4 SV=1	FALSE	Puas_todas_medium	0.001	1.915	1	1	2	1	716	75.4	5.64	0	1	0
FALSE	High	Master Protein	2218	W2CFA0	Release factor glutamine methyltransferase OS=Tannerella sp. oral taxon BU063 isolate Cell 1/3 OX=1411022 GN=prmC PE=3 SV=1	FALSE	Puas_todas_medium	0	2.127	2	1	5	1	285	31.5	5.38	0	1	0
FALSE	High	Master Protein	2219	A0A258FU41	Phage portal protein OS=Brevundimonas subvibrioides OX=74313 GN=B7Z01_00295 PE=4 SV=1	FALSE	Puas_todas_medium	0.001	1.768	2	1	19	1	393	41.6	6.04	0	1	0
FALSE	High	Master Protein	2832	A0A316G1R9	Cu+-exporting ATPase OS=Silicimonas algicola OX=1826607 GN=C8D95_11157 PE=3 SV=1	FALSE	Puas_todas_medium	0.004	1.569	1	1	5	1	835	86	5.49	0	1	0
FALSE	High	Master Protein	3232	A0A8J3H8E8	ABC transporter permease OS=Pseudodonghicola xiamenensis OX=337702 GN=GCM10010961_21180 PE=3 SV=1	FALSE	Puas_todas_medium	0.004	1.555	2	1	9	1	301	33.8	9.1	0	1	0
FALSE	High	Master Protein	1333	A0A7C6AWF4	Glycosyltransferase OS=Gammaproteobacteria bacterium OX=1913989 GN=ENK38_01670 PE=4 SV=1	FALSE	Puas_todas_medium	0	2.397	2	1	8	1	380	41.1	6.28	0	1	0
FALSE	High	Master Protein	3233	A0A4Y9LZ25	Matrixin family metalloprotease OS=Bradyrhizobium niftali OX=2560055 GN=E4K65_14515 PE=3 SV=1	FALSE	Puas_todas_medium	0.001	1.854	1	1	4	1	840	85.6	4.31	0	1	0
FALSE	High	Master Protein	450	A0A2T0MZJ1	Regulation of enolase protein 1 (Concanavalin A-like superfamily) OS=Nonomuraea fuscirosea OX=1291556 GN=B0I32_108177 PE=4 SV=1	FALSE	Puas_todas_medium	0.001	1.794	1	1	2	1	540	56.8	9.52	0	1	0
FALSE	High	Master Protein	3600	A0A6B8KED5	DUF535 domain-containing protein OS=Methylocystis heyeri OX=391905 GN=H2LOC_009855 PE=4 SV=1	FALSE	Puas_todas_medium	0.004	1.56	1	1	70	1	544	61.3	9.31	0	1	0		100						0.01				6.64						-6.64				2.40319e-17						2.02417e-17
FALSE	High	Master Protein	3598	A0A367YUK3	Uncharacterized protein OS=Desertihabitans brevis OX=2268447 GN=DT076_11175 PE=4 SV=1	FALSE	Puas_todas_medium	0.002	1.739	2	1	3	1	361	37.7	5.07	0	1	0
FALSE	High	Master Protein	453	A0A895XT73	histidine kinase OS=Natronoglycomyces albus OX=2811108 GN=JQS30_02060 PE=4 SV=1	FALSE	Puas_todas_medium	0.001	1.856	1	1	5	1	1055	113.8	5	0	1	0
FALSE	High	Master Protein	3597	A0A2R7L7E4	Uncharacterized protein OS=Caulobacter sp. HMWF025 OX=2056860 GN=DBR10_14955 PE=4 SV=1	FALSE	Puas_todas_medium	0.002	1.664	6	1	7	1	95	10.4	12.16	0	1	0					100				100						6.64				6.64						1.93906e-17				1.85709e-17
FALSE	High	Master Protein	455	A0A4V4N8Z6	ATP-dependent RNA helicase HrpA OS=Nocardioides sp. GY 10113 OX=2569761 GN=hrpA PE=4 SV=1	FALSE	Puas_todas_medium	0	1.963	0	1	34	1	1295	143.6	6.77	0	1	0
FALSE	High	Master Protein	457	A0A7Y6DWV1	AAA family ATPase OS=Cellulomonas humilata OX=144055 GN=HP550_07200 PE=4 SV=1	FALSE	Puas_todas_medium	0.002	1.734	1	1	100	1	900	95	6.28	0	1	0		100				100	100	0.01		1.081		6.64				6.64	6.64	-6.64		0.11		2.40319e-17				1.72711e-17	1.91048e-17	2.02417e-17		0.988099
FALSE	High	Master Protein	449	A0A954A5A3	Carboxypeptidase regulatory-like domain-containing protein OS=Planctomycetota bacterium OX=2026780 GN=KDC38_09820 PE=4 SV=1	FALSE	Puas_todas_medium	0.002	1.652	1	1	25	1	1142	120.7	5.35	0	1	0					100				100						6.64				6.64						1.93906e-17				1.85709e-17
FALSE	High	Master Protein	458	A0A9W6J0B9	RNA polymerase sigma-54 factor OS=Hansschlegelia plantiphila OX=374655 GN=rpoN2 PE=3 SV=1	FALSE	Puas_todas_medium	0	2.159	1	1	4	1	523	57.4	5.11	0	1	0
FALSE	High	Master Protein	460	A0A1I1UX25	Putative aldouronate transport system permease protein OS=Paenibacillus catalpae OX=1045775 GN=SAMN05216378_1273 PE=3 SV=1	FALSE	Puas_todas_medium	0	2.067	2	1	5	1	307	34.6	9.74	0	1	0
FALSE	High	Master Protein	461	A0A1V1ZGB5	Sugar transferase OS=Mangrovimonas sp. DI 80 OX=1779330 GN=BKM32_08970 PE=3 SV=1	FALSE	Puas_todas_medium	0.001	1.848	1	1	2	1	466	54.2	8.87	0	1	0
FALSE	High	Master Protein	462	A0A916PZY1	histidine kinase OS=Pseudanabaena sp. lw0831 OX=1357935 GN=APA_3189 PE=4 SV=1	FALSE	Puas_todas_medium	0.002	1.597	0	1	7	1	1372	154.4	5.21	0	1	0
FALSE	High	Master Protein	463	A0A1G9E0X4	DNA-binding transcriptional regulator, AcrR family OS=Streptomyces indicus OX=417292 GN=SAMN05421806_110185 PE=4 SV=1	FALSE	Puas_todas_medium	0.004	1.534	2	1	1	1	253	26.1	8.18	0	1	0
FALSE	High	Master Protein	464	A0A1H2FVR1	Competence protein ComEC OS=Stappia sp. ES.058 OX=1881061 GN=SAMN05428979_1702 PE=4 SV=1	FALSE	Puas_todas_medium	0	2.207	1	1	37	1	789	82.9	10.3	0	1	0
FALSE	High	Master Protein	465	A0A8H2PXR1	Fibronectin type-III domain-containing protein OS=Rhodoglobus vestalii OX=193384 GN=FB472_0560 PE=4 SV=1	FALSE	Puas_todas_medium	0.002	1.698	0	1	2	1	1968	205.8	4.42	0	1	0
FALSE	High	Master Protein	466	A0A974Z2L5	peptidoglycan glycosyltransferase OS=Amycolatopsis sp. FDAARGOS 1241 OX=2778070 GN=I6J71_29950 PE=4 SV=1	FALSE	Puas_todas_medium	0.002	1.65	1	1	3	1	708	73.1	5.14	0	1	0
FALSE	High	Master Protein	459	A0A101T1P0	Phosphatase OS=Streptomyces bungoensis OX=285568 GN=AQJ66_17705 PE=4 SV=1	FALSE	Puas_todas_medium	0.002	1.752	1	1	10	1	706	76.1	5.85	0	1	0
FALSE	High	Master Protein	3595	A0A926V8Q1	AarF/ABC1/UbiB kinase family protein OS=Leptolyngbya sp. FACHB-16 OX=2692800 GN=H6G02_28445 PE=3 SV=1	FALSE	Puas_todas_medium	0.001	1.806	1	1	4	1	560	64	8.84	0	1	0
FALSE	High	Master Protein	3601	H6RMY7	Hpr(Ser) kinase/phosphatase OS=Blastococcus saxobsidens (strain DD2) OX=1146883 GN=BLASA_0363 PE=4 SV=1	FALSE	Puas_todas_medium	0.002	1.731	2	1	11	1	277	29.6	8.05	0	1	0
FALSE	High	Master Protein	3603	A0A0B5ET37	DEAD/H associated domain-containing protein OS=Streptomyces albus (strain ATCC 21838 / DSM 41398 / FERM P-419 / JCM 4703 / NBRC 107858) OX=1081613 GN=SLNWT_1525 PE=4 SV=1	FALSE	Puas_todas_medium	0.002	1.616	0	1	19	1	1583	167.5	6.06	0	1	0					100	100			100	0.01					6.64	6.64			6.64	-6.64					1.93906e-17	1.72711e-17			1.85709e-17	1.92947e-17
FALSE	High	Master Protein	429	A0A858R3Q8	DUF2167 domain-containing protein OS=Rhodospirillaceae bacterium B3 OX=2728875 GN=HHL28_01960 PE=4 SV=1	FALSE	Puas_todas_medium	0.002	1.581	2	1	15	1	293	31.1	6.38	0	1	0
FALSE	High	Master Protein	430	A0A420F3K2	XRE family transcriptional regulator OS=Micromonospora globbae OX=1894969 GN=D7I43_10665 PE=4 SV=1	FALSE	Puas_todas_medium	0.004	1.567	1	1	3	1	892	93.9	7.74	0	1	0
FALSE	High	Master Protein	431	A0A1M7UZA7	Acyl-CoA synthetase (NDP forming) OS=Geodermatophilus obscurus OX=1861 GN=SAMN05660350_04481 PE=4 SV=1	FALSE	Puas_todas_medium	0	2.244	1	1	3	1	889	89.8	7.15	0	1	0
FALSE	High	Master Protein	432	A0A1C4DEA6	Multiple inositol polyphosphate phosphatase 1 OS=Gilliamella bombicola OX=1798182 GN=GA0061081_11624 PE=3 SV=1	FALSE	Puas_todas_medium	0.002	1.71	1	1	1	1	456	52.4	7.25	0	1	0
FALSE	High	Master Protein	433	A0A0J7YYG6	Amino acid permease OS=Streptomyces viridochromogenes OX=1938 GN=ACM01_38225 PE=4 SV=1	FALSE	Puas_todas_medium	0.004	1.552	1	1	5	1	515	52.7	5.77	0	1	0				100	100				0.937					6.64	6.64				-0.09					2.11132e-17	1.93906e-17				0.996693
FALSE	High	Master Protein	3608	A0A366K7V2	Chromosome partitioning protein ParB OS=Bifidobacterium aemilianum OX=2493120 GN=CRD60_03855 PE=3 SV=1	FALSE	Puas_todas_medium	0.004	1.538	1	1	4	1	514	54.8	9.44	0	1	0
FALSE	High	Master Protein	435	A0A841TU47	Aminotransferase class I/II-fold pyridoxal phosphate-dependent enzyme OS=Cohnella xylanilytica OX=557555 GN=H7B90_09755 PE=4 SV=1	FALSE	Puas_todas_medium	0	2.039	2	1	4	1	396	43	5.27	0	1	0
FALSE	High	Master Protein	3602	A0A1G9P5Z7	Uncharacterized membrane protein OS=Modicisalibacter muralis OX=119000 GN=SAMN05661010_02910 PE=4 SV=1	FALSE	Puas_todas_medium	0.001	1.775	2	1	6	1	273	29.1	7.18	0	1	0
FALSE	High	Master Protein	436	A0A3M3ASK9	Peptide synthetase OS=Pseudomonas amygdali pv. eriobotryae OX=129137 GN=ALQ86_05059 PE=4 SV=1	FALSE	Puas_todas_medium	0.001	1.877	0	1	15	1	3085	337.1	6.15	0	1	0
FALSE	High	Master Protein	3605	A0A7W6WK58	Tetratricopeptide (TPR) repeat protein OS=Roseospira goensis OX=391922 GN=GGD88_000940 PE=4 SV=1	FALSE	Puas_todas_medium	0.002	1.684	1	1	1	1	823	86.6	5.1	0	1	0
FALSE	High	Master Protein	440	A0A0J6VYD8	Malate synthase G OS=Methylobacterium tarhaniae OX=1187852 GN=glcB PE=3 SV=1	FALSE	Puas_todas_medium	0.001	1.806	1	1	9	1	724	78.5	6.65	0	1	0
FALSE	High	Master Protein	441	A0A1G6S1D8	Hydrophobic/amphiphilic exporter-1, HAE1 family OS=Auraticoccus monumenti OX=675864 GN=SAMN04489747_0184 PE=4 SV=1	FALSE	Puas_todas_medium	0.002	1.739	1	1	4	1	1152	118.5	4.39	0	1	0
FALSE	High	Master Protein	442	A0A2V2PYT6	TetR family transcriptional regulator OS=Streptomyces sp. ZEA17I OX=2202516 GN=DKT74_17800 PE=4 SV=1	FALSE	Puas_todas_medium	0	2.035	3	1	7	1	228	23.9	5.47	0	1	0
FALSE	High	Master Protein	443	A0A4R1HP30	Fusaric acid resistance family protein OS=Pseudonocardia endophytica OX=401976 GN=EV378_0059 PE=3 SV=1	FALSE	Puas_todas_medium	0.001	1.853	1	1	2	1	811	85.5	6.06	0	1	0
FALSE	High	Master Protein	444	A0A1E7LPP5	Phage tail tape measure protein domain-containing protein OS=Streptomyces nanshensis OX=518642 GN=AN221_23730 PE=4 SV=1	FALSE	Puas_todas_medium	0.002	1.617	1	1	9	1	969	98.6	11.22	0	1	0
FALSE	High	Master Protein	445	A0A1A9AAE4	Carboxypeptidase regulatory-like domain-containing protein OS=Micromonospora auratinigra OX=261654 GN=GA0070611_5955 PE=4 SV=1	FALSE	Puas_todas_medium	0	1.996	0	1	24	1	1548	161.8	5.88	0	1	0
FALSE	High	Master Protein	438	A0A5A7W701	Xanthine dehydrogenase family protein molybdopterin-binding subunit OS=Tardiphaga sp. P9-11 OX=2024614 GN=CIW50_08655 PE=4 SV=1	FALSE	Puas_todas_medium	0	2.38	1	1	17	1	770	81.9	5.64	0	1	0
FALSE	High	Master Protein	3594	A0A2M9BQ20	D-3-phosphoglycerate dehydrogenase OS=Hymenobacter chitinivorans DSM 11115 OX=1121954 GN=CLV45_1432 PE=3 SV=1	FALSE	Puas_todas_medium	0.002	1.657	2	1	7	1	337	36.6	6.84	0	1	0
FALSE	High	Master Protein	469	A0A961CQD1	ATP-dependent exonuclease SbcCD, C subunit-like protein OS=Microthrixaceae bacterium OX=2497627 GN=KDB19_02845 PE=4 SV=1	FALSE	Puas_todas_medium	0.002	1.64	1	1	24	1	1163	128.8	5.48	0	1	0
FALSE	High	Master Protein	470	A0A9E4HJG1	Acetyl-CoA carboxylase carboxyltransferase subunit OS=Acidimicrobiia bacterium OX=2080302 GN=J4F50_00915 PE=4 SV=1	FALSE	Puas_todas_medium	0	2.508	1	1	13	1	475	48.9	6.21	0	1	0
FALSE	High	Master Protein	2724	A0A177ILQ5	Energy-coupling factor ABC transporter ATP-binding protein OS=Corynebacterium stationis OX=1705 GN=AYJ05_11470 PE=3 SV=1	FALSE	Puas_todas_medium	0.002	1.649	1	1	3	1	565	61.4	5.03	0	1	0		100	100				100	0.575		100		6.64	6.64				6.64	-0.8		6.64		2.40319e-17	1.78191e-17				1.91048e-17	0.421334		1.92947e-17
FALSE	High	Master Protein	494	A0A4R8R1U5	Protein translocase subunit SecA OS=Mycobacteroides franklinii OX=948102 GN=secA PE=3 SV=1	FALSE	Puas_todas_medium	0	2.079	1	1	33	1	794	87.1	5.1	0	1	0
FALSE	High	Master Protein	495	A0A3S8U7D9	Glycosyltransferase family 61 protein OS=Tabrizicola piscis OX=2494374 GN=EI545_12675 PE=4 SV=1	FALSE	Puas_todas_medium	0.002	1.675	2	1	2	1	364	39.9	6.62	0	1	0		100		100				0.01	0.01			6.64		6.64				-6.64	-6.64			2.40319e-17		2.11132e-17				2.02417e-17	1.85709e-17
FALSE	High	Master Protein	3580	A0A1Y0ILC3	Carrier domain-containing protein OS=Tumebacillus avium OX=1903704 GN=CBW65_06770 PE=4 SV=1	FALSE	Puas_todas_medium	0.001	1.868	0	1	6	1	1426	160	5.1	0	1	0
FALSE	High	Master Protein	497	A0AAW6P3U2	Phage tail protein OS=Pseudomonas citronellolis OX=53408 GN=P3W55_05245 PE=4 SV=1	FALSE	Puas_todas_medium	0	2.532	0	1	29	1	1842	197.1	4.93	0	1	0					100				100						6.64				6.64						1.93906e-17				1.85709e-17
FALSE	High	Master Protein	498	A0A1I0ILK5	Polysaccharide transporter, PST family OS=Geodermatophilus poikilotrophus OX=1333667 GN=SAMN04488546_4516 PE=3 SV=1	FALSE	Puas_todas_medium	0.002	1.759	1	1	4	1	508	51.8	11.22	0	1	0
FALSE	High	Master Protein	499	A0A3N6H617	Gas vesicle synthesis protein GvpL/GvpF OS=Streptomyces sp. ADI98-10 OX=1522763 GN=EES46_05740 PE=3 SV=1	FALSE	Puas_todas_medium	0.001	1.873	2	1	5	1	261	26.9	10.17	0	1	0
FALSE	High	Master Protein	492	A0A1M3PUM7	Phosphatidylglycerol--prolipoprotein diacylglyceryl transferase OS=Rhodospirillales bacterium 70-18 OX=1895826 GN=lgt PE=3 SV=1	FALSE	Puas_todas_medium	0.004	1.534	2	1	15	1	270	29.8	9.58	0	1	0
FALSE	High	Master Protein	3579	A0A3M1TH27	Uncharacterized protein (Fragment) OS=Planctomycetota bacterium OX=2026780 GN=D6731_08425 PE=4 SV=1	FALSE	Puas_todas_medium	0.002	1.692	9	1	2	1	66	6.3	11.6	0	1	0
FALSE	High	Master Protein	3577	A0A6N4DSK2	Marine proteobacterial sortase target protein OS=Candidatus Sedimenticola endophacoides OX=2548426 GN=C3L24_09915 PE=4 SV=1	FALSE	Puas_todas_medium	0	2.129	1	1	6	1	747	80.6	9.83	0	1	0
FALSE	High	Master Protein	503	A0A021X024	histidine kinase OS=Shinella sp. DD12 OX=1410620 GN=zraS PE=4 SV=1	FALSE	Puas_todas_medium	0.002	1.587	1	1	7	1	891	96.7	7.14	0	1	0			100		100			100	100				6.64		6.64			6.64	6.64				1.78191e-17		1.93906e-17			2.02417e-17	1.85709e-17
FALSE	High	Master Protein	504	A0A0Q4J9S2	peptidoglycan glycosyltransferase OS=Sphingobium sp. Leaf26 OX=1735693 GN=ASE85_17945 PE=3 SV=1	FALSE	Puas_todas_medium	0	2.753	1	1	9	1	705	75.7	7.58	0	1	0
FALSE	High	Master Protein	3575	K0JVU4	Mannosylglycerate hydrolase MGH1-like glycoside hydrolase domain-containing protein OS=Saccharothrix espanaensis (strain ATCC 51144 / DSM 44229 / JCM 9112 / NBRC 15066 / NRRL 15764) OX=1179773 GN=BN6_46960 PE=4 SV=1	FALSE	Puas_todas_medium	0.001	1.899	1	1	7	1	905	101.4	5.52	0	1	0
FALSE	High	Master Protein	506	A0A2S8S9U0	Malate synthase G OS=Defluviimonas denitrificans OX=404881 GN=glcB PE=3 SV=1	FALSE	Puas_todas_medium	0	2.175	1	1	20	1	720	78.2	6.15	0	1	0
FALSE	High	Master Protein	3574	A0A4Q6IQJ7	ATP-binding protein OS=Streptomyces sp. F001 OX=1510026 GN=StrepF001_01990 PE=4 SV=1	FALSE	Puas_todas_medium	0.002	1.613	1	1	7	1	969	104.7	6.39	0	1	0		100						0.01				6.64						-6.64				2.40319e-17						2.02417e-17
FALSE	High	Master Protein	508	A0A6L9SI90	ATPase OS=Phytoactinopolyspora halotolerans OX=1981512 GN=G1H10_26785 PE=4 SV=1	FALSE	Puas_todas_medium	0.005	1.528	1	1	5	1	954	99.8	5.4	0	1	0			100			100		100		0.01			6.64			6.64		6.64		-6.64			1.78191e-17			1.72711e-17		2.02417e-17		1.92947e-17
FALSE	High	Master Protein	3578	A0A443J6Q4	YafY family transcriptional regulator OS=Sinirhodobacter populi OX=2306993 GN=D2T30_22480 PE=4 SV=1	FALSE	Puas_todas_medium	0.004	1.567	3	1	3	1	238	26.6	8.97	0	1	0
FALSE	High	Master Protein	491	A0A5R9DWU4	FAD-binding oxidoreductase OS=Streptomyces marianii OX=1817406 GN=FEF34_01645 PE=3 SV=1	FALSE	Puas_todas_medium	0.001	1.887	1	1	12	1	549	58	6.14	0	1	0
FALSE	High	Master Protein	490	A0A1Y3FDA9	tRNA-specific adenosine deaminase OS=Clavibacter michiganensis subsp. michiganensis OX=33013 GN=tadA PE=3 SV=1	FALSE	Puas_todas_medium	0	2.057	4	1	38	1	161	16.7	5.2	0	1	0
FALSE	High	Master Protein	489	A0A9P2WQ08	YdbS-like PH domain-containing protein OS=Thermobifida fusca TM51 OX=1169414 GN=TM51_10031 PE=4 SV=1	FALSE	Puas_todas_medium	0	2.13	1	1	50	1	554	59.3	7.8	0	1	0
FALSE	High	Master Protein	471	A0A1Q4ZM59	PBP domain-containing protein OS=Streptomyces sp. TSRI0281 OX=1718998 GN=A6A29_02165 PE=4 SV=1	FALSE	Puas_todas_medium	0.001	1.883	1	1	6	1	861	88.6	5.86	0	1	0
FALSE	High	Master Protein	3593	A0A1L6RC67	Uncharacterized protein OS=Weissella jogaejeotgali OX=1631871 GN=FOL01_1290 PE=4 SV=1	FALSE	Puas_todas_medium	0.002	1.689	2	1	6	1	307	33.6	4.63	0	1	0
FALSE	High	Master Protein	473	A0A5P9CPN6	Photosystem I assembly protein Ycf3 OS=Vibrio aquimaris OX=2587862 GN=FIV01_15320 PE=4 SV=1	FALSE	Puas_todas_medium	0	2.048	1	1	6	1	772	87.6	6.74	0	1	0
FALSE	High	Master Protein	474	A0A345HTW0	DNA 3'-5' helicase OS=Streptomyces paludis OX=2282738 GN=DVK44_23470 PE=3 SV=1	FALSE	Puas_todas_medium	0.002	1.755	1	1	25	1	1106	119.4	6.83	0	1	0
FALSE	High	Master Protein	2111	A0A2E7LDF2	L-sorbosone dehydrogenase-like domain-containing protein OS=Planctomycetaceae bacterium OX=2026779 GN=CMJ70_23135 PE=4 SV=1	FALSE	Puas_todas_medium	0.001	1.771	1	1	34	1	788	88	8.27	0	1	0							100			100							6.64			6.64							1.91048e-17			1.92947e-17
FALSE	High	Master Protein	3592	A0A0Q9F6X8	DhaL domain-containing protein OS=Lysobacter sp. Root96 OX=1736612 GN=ASE45_02795 PE=4 SV=1	FALSE	Puas_todas_medium	0.002	1.742	1	1	1	1	616	64.7	9.04	0	1	0
FALSE	High	Master Protein	3591	A0A537Z8D7	Amino acid adenylation domain-containing protein OS=Actinomycetes bacterium OX=1883427 GN=E6G07_03075 PE=4 SV=1	FALSE	Puas_todas_medium	0.001	1.902	1	1	16	1	509	55.1	5.92	0	1	0
FALSE	High	Master Protein	3589	A0A1G6MHE7	Multiple monosaccharide ABC transporter ATP-binding protein OS=Bradyrhizobium brasilense OX=1419277 GN=SAMN05216337_1003261 PE=3 SV=1	FALSE	Puas_todas_medium	0	2.252	1	1	18	1	526	57.6	6.35	0	1	0
FALSE	High	Master Protein	3588	A0A370VQM3	Serine/threonine protein kinase OS=Streptomyces sp. M7 OX=255705 GN=DWC19_23350 PE=4 SV=1	FALSE	Puas_todas_medium	0.001	1.84	1	1	2	1	533	54	5.55	0	1	0						100				0.01						6.64				-6.64						1.72711e-17				1.92947e-17
FALSE	High	Master Protein	481	A0A858R5K6	Lytic transglycosylase domain-containing protein OS=Rhodospirillaceae bacterium B3 OX=2728875 GN=HHL28_05245 PE=3 SV=1	FALSE	Puas_todas_medium	0.002	1.744	1	1	11	1	671	74.4	9.63	0	1	0
FALSE	High	Master Protein	482	A0A1E7JIE4	Oxo-4-hydroxy-4-carboxy-5-ureidoimidazoline decarboxylase domain-containing protein OS=Streptomyces abyssalis OX=933944 GN=AN215_22485 PE=4 SV=1	FALSE	Puas_todas_medium	0.001	1.947	3	1	4	1	174	18.7	5.88	0	1	0
FALSE	High	Master Protein	3586	A0A177LVF2	Diguanylate cyclase/phosphodiesterase OS=Methylomonas methanica OX=421 GN=A1353_23030 PE=4 SV=1	FALSE	Puas_todas_medium	0.001	1.777	0	1	23	1	1271	143.4	5.21	0	1	0
FALSE	High	Master Protein	484	A0A0Q5ZNC5	Chemotaxis protein CheW OS=Methylobacterium sp. Leaf399 OX=1736364 GN=ASG40_05595 PE=4 SV=1	FALSE	Puas_todas_medium	0.002	1.619	4	1	9	1	163	17.1	6.16	0	1	0				100	100				0.361					6.64	6.64				-1.47					2.11132e-17	1.93906e-17				0.120463
FALSE	High	Master Protein	485	A0A1U9NH69	Tricorn protease homolog OS=Anaerohalosphaera lusitana OX=1936003 GN=tri1 PE=3 SV=1	FALSE	Puas_todas_medium	0.002	1.621	1	1	7	1	1136	130.2	4.88	0	1	0
FALSE	High	Master Protein	3582	A0A538AJ27	GNAT family N-acetyltransferase OS=Actinomycetes bacterium OX=1883427 GN=E6G47_08085 PE=4 SV=1	FALSE	Puas_todas_medium	0.002	1.598	3	1	1	1	191	21	5.99	0	1	0
FALSE	High	Master Protein	487	A0A1M3P4D7	Long-chain-fatty-acid--CoA ligase OS=Rhodanobacter sp. 68-29 OX=1895823 GN=BGP10_15690 PE=4 SV=1	FALSE	Puas_todas_medium	0.002	1.6	1	1	8	1	563	61.5	6.84	0	1	0
FALSE	High	Master Protein	3581	A0A557XXF8	(2Fe-2S)-binding protein OS=Mycobacterium helveticum OX=2592811 GN=FPZ47_07720 PE=4 SV=1	FALSE	Puas_todas_medium	0.002	1.724	4	1	6	1	159	16.8	5.33	0	1	0
FALSE	High	Master Protein	3609	A0A9E5WSH7	Uncharacterized protein (Fragment) OS=Planctomycetota bacterium OX=2026780 GN=GXP27_15035 PE=4 SV=1	FALSE	Puas_todas_medium	0.002	1.738	4	1	2	1	139	15.1	10.32	0	1	0
FALSE	High	Master Protein	509	A0A1H9XRZ7	Serine phosphatase RsbU, regulator of sigma subunit OS=Streptomyces sp. yr375 OX=1761906 GN=SAMN04487983_107318 PE=4 SV=1	FALSE	Puas_todas_medium	0.002	1.656	2	1	9	1	396	42.4	6.16	0	1	0
FALSE	High	Master Protein	3610	A0A6N7FB33	Double-strand break repair protein AddB OS=Alphaproteobacteria bacterium OX=1913988 GN=addB PE=4 SV=1	FALSE	Puas_todas_medium	0.002	1.741	1	1	30	1	1000	105.9	5.6	0	1	0
FALSE	High	Master Protein	3611	A0A328UB61	Bile acid:sodium symporter family protein OS=Paenibacillus montanisoli OX=2081970 GN=DL346_03325 PE=4 SV=1	FALSE	Puas_todas_medium	0.004	1.556	2	1	7	1	305	32.5	9.35	0	1	0
FALSE	High	Master Protein	3649	A0A939PMA3	Tetratricopeptide repeat protein OS=Actinomadura barringtoniae OX=1427535 GN=J4573_50620 PE=4 SV=1	FALSE	Puas_todas_medium	0.001	1.829	1	1	7	1	859	93.4	6.16	0	1	0
FALSE	High	Master Protein	3648	A0A503AKP7	Hydantoinase A/oxoprolinase domain-containing protein OS=Mesorhizobium sp. B2-7-1 OX=2589909 GN=FJ471_06700 PE=4 SV=1	FALSE	Puas_todas_medium	0.002	1.618	20	1	12	1	30	3	4.23	0	1	0						100				0.01						6.64				-6.64						1.72711e-17				1.92947e-17
FALSE	High	Master Protein	368	A0A531AN62	1,4-alpha-glucan branching enzyme (Fragment) OS=Mesorhizobium sp OX=1871066 GN=glgB PE=3 SV=1	FALSE	Puas_todas_medium	0.002	1.644	1	1	2	1	661	74.4	6.46	0	1	0
FALSE	High	Master Protein	369	A0A7W8QRE9	Protein translocase subunit SecA OS=Nocardiopsis composta OX=157465 GN=secA PE=3 SV=1	FALSE	Puas_todas_medium	0.002	1.605	1	1	1	1	775	84.5	4.92	0	1	0
FALSE	High	Master Protein	3647	A0AB33K1L0	HAMP domain-containing protein OS=Kitasatospora sp. CMC57 OX=3231513 GN=KCMC57_57600 PE=4 SV=1	FALSE	Puas_todas_medium	0.001	2.757	0	1	10	1	1530	163	4.87	0	1	0
FALSE	High	Master Protein	3644	A0A7C5G800	Glycosyltransferase family 39 protein OS=Chromatiales bacterium OX=2026725 GN=ENK62_00560 PE=4 SV=1	FALSE	Puas_todas_medium	0.004	1.571	1	1	3	1	527	58.2	9.67	0	1	0			100	100				100	0.01				6.64	6.64				6.64	-6.64				1.78191e-17	2.11132e-17				2.02417e-17	1.85709e-17
FALSE	High	Master Protein	372	A0A832AKA5	IS110 family transposase OS=Acidimicrobiales bacterium OX=2201156 GN=ENX02_03495 PE=4 SV=1	FALSE	Puas_todas_medium	0	2.184	1	1	4	1	517	57.6	9.26	0	1	0
FALSE	High	Master Protein	3650	A0A257JMZ2	PEP-CTERM protein-sorting domain-containing protein OS=Alphaproteobacteria bacterium PA3 OX=2015571 GN=CFE32_10770 PE=4 SV=1	FALSE	Puas_todas_medium	0.002	1.694	1	1	6	1	968	95.8	6.9	0	1	0
FALSE	High	Master Protein	3643	W5TDH8	Putative ATPase, AFG1 family OS=Nocardia nova SH22a OX=1415166 GN=NONO_c04830 PE=4 SV=1	FALSE	Puas_todas_medium	0.001	1.806	2	1	7	1	373	40.6	7.05	0	1	0						100				0.01						6.64				-6.64						1.72711e-17				1.92947e-17
FALSE	High	Master Protein	375	A0A125T1Z4	histidine kinase OS=Mucilaginibacter gotjawali OX=1550579 GN=kinA PE=4 SV=1	FALSE	Puas_todas_medium	0	4.732	0	1	52	1	1243	142.3	8.9	0	1	0
FALSE	High	Master Protein	376	A0A0N8KPD6	Serine/threonine protein kinase OS=Phormidium sp. OSCR OX=1666905 GN=HLUCCO16_09865 PE=4 SV=1	FALSE	Puas_todas_medium	0	3.887	1	1	19	1	731	81.5	4.94	0	1	0
FALSE	High	Master Protein	377	A0A0M5M1V7	LysR family transcriptional regulator OS=Pseudomonas versuta OX=1788301 GN=BOH74_17780 PE=3 SV=1	FALSE	Puas_todas_medium	0.002	1.597	2	1	7	1	297	32.2	5.96	0	1	0			100		100			100	100				6.64		6.64			6.64	6.64				1.78191e-17		1.93906e-17			2.02417e-17	1.85709e-17
FALSE	High	Master Protein	378	A0A3D3T5Z5	Bifunctional 23S rRNA (Guanine(2069)-N(7))-methyltransferase RlmK/23S rRNA (Guanine(2445)-N(2))-methyltransferase RlmL (Fragment) OS=Porticoccaceae bacterium OX=2026782 GN=DIT58_15225 PE=4 SV=1	FALSE	Puas_todas_medium	0	2.01	1	1	2	1	645	72.8	8.46	0	1	0
FALSE	High	Master Protein	379	A0A2D5U7R7	Nitrate reductase OS=Porticoccaceae bacterium OX=2026782 GN=CMK25_07040 PE=3 SV=1	FALSE	Puas_todas_medium	0.001	1.823	1	1	11	1	829	90.4	5.73	0	1	0		100	100	100	100	100	100	1.189	1.025	1.545		6.64	6.64	6.64	6.64	6.64	6.64	0.25	0.04	0.63		2.40319e-17	1.78191e-17	2.11132e-17	1.93906e-17	1.72711e-17	1.91048e-17	0.962598	0.949956	0.667978
FALSE	High	Master Protein	380	B8BVZ4	MBD domain-containing protein OS=Thalassiosira pseudonana OX=35128 GN=THAPSDRAFT_3006 PE=4 SV=1	FALSE	Thalassiosira pseudonana_proteome_UP000001449_2025_03_21	0.002	1.623	1	1	4	1	689	74.9	9.32	0	1	0
FALSE	High	Master Protein	3642	A0A3N7HEA1	LamG domain-containing protein OS=Paracoccus sp. BP8 OX=2305219 GN=D1H97_21145 PE=4 SV=1	FALSE	Puas_todas_medium	0.002	1.631	1	1	8	1	611	67.2	5.41	0	1	0
FALSE	High	Master Protein	374	A0A521V164	Uncharacterized protein OS=Lysobacteraceae bacterium OX=1926873 GN=EPO30_07995 PE=4 SV=1	FALSE	Puas_todas_medium	0.002	1.653	8	1	6	1	71	7.8	10.74	0	1	0
FALSE	High	Master Protein	3641	A0A518GPG8	Planctomycete cytochrome C OS=Planctopirus ephydatiae OX=2528019 GN=Spb1_24100 PE=4 SV=1	FALSE	Puas_todas_medium	0.002	1.697	1	1	22	1	833	92.7	6.25	0	1	0
FALSE	High	Master Protein	364	S2VZV7	Uncharacterized protein OS=Propionimicrobium lymphophilum ACS-093-V-SCH5 OX=883161 GN=HMPREF9306_00587 PE=4 SV=1	FALSE	Puas_todas_medium	0.002	1.711	7	1	8	1	83	9.4	9.77	0	1	0
FALSE	High	Master Protein	362	A0A9D0UNQ0	Alpha-ketoacid dehydrogenase subunit beta OS=Gammaproteobacteria bacterium OX=1913989 GN=ENJ19_08855 PE=4 SV=1	FALSE	Puas_todas_medium	0.001	1.777	2	1	4	1	333	35.9	5.68	0	1	0		100	100	100				0.756	0.01			6.64	6.64	6.64				-0.4	-6.64			2.40319e-17	1.78191e-17	2.11132e-17				0.694116	1.85709e-17
FALSE	High	Master Protein	343	A0A925HXY7	Serine/threonine protein kinase OS=Pirellulaceae bacterium OX=2699754 GN=IAF94_01115 PE=4 SV=1	FALSE	Puas_todas_medium	0.001	3.312	1	1	12	1	689	75.2	8.94	0	1	0
FALSE	High	Master Protein	3659	A0A9E2L5D3	TOTE conflict system primase domain-containing protein (Fragment) OS=Candidatus Paraprevotella stercoravium OX=2838725 GN=H9789_05545 PE=4 SV=1	FALSE	Puas_todas_medium	0	2.303	2	1	39	1	342	38.8	7.02	0	1	0
FALSE	High	Master Protein	3658	A0AAU8K6I3	Helix-turn-helix domain-containing protein OS=Kitasatospora sp. HUAS MG31 OX=3156397 GN=ABWK59_34230 PE=4 SV=1	FALSE	Puas_todas_medium	0.002	1.597	1	1	2	1	422	44.4	6.7	0	1	0
FALSE	High	Master Protein	346	A0A552UFX3	SDR family oxidoreductase OS=Glacieibacterium frigidum OX=2593303 GN=FMM06_02675 PE=3 SV=1	FALSE	Puas_todas_medium	0.002	1.643	0	1	8	1	1222	130.2	5.6	0	1	0
FALSE	High	Master Protein	347	A0A9E0VWX9	NUDIX hydrolase OS=Roseovarius sp OX=1486281 GN=KBT70_08355 PE=4 SV=1	FALSE	Puas_todas_medium	0	2.072	3	1	1	1	231	24.9	4.98	0	1	0
FALSE	High	Master Protein	2879	A0A640T2I0	Fatty acid CoA ligase OS=Streptomyces glebosus OX=249580 GN=Sgleb_54410 PE=3 SV=1	FALSE	Puas_todas_medium	0.002	1.603	1	1	5	1	524	54.6	6.39	0	1	0			100				100	100		100			6.64				6.64	6.64		6.64			1.78191e-17				1.91048e-17	2.02417e-17		1.92947e-17
FALSE	High	Master Protein	351	A0A5Q0GW18	Asp23/Gls24 family envelope stress response protein OS=Saccharothrix syringae OX=103733 GN=EKG83_09290 PE=4 SV=1	FALSE	Puas_todas_medium	0.001	1.805	5	1	2	1	128	12.7	8.24	0	1	0
FALSE	High	Master Protein	363	A0A1I5CUY9	Acyl-CoA synthetase (AMP-forming)/AMP-acid ligase II OS=Mycetocola miduiensis OX=995034 GN=SAMN05216219_2592 PE=4 SV=1	FALSE	Puas_todas_medium	0	1.965	1	1	7	1	890	95.4	6.34	0	1	0
FALSE	High	Master Protein	353	A0A1I6T0I9	Cu(I)/Ag(I) efflux system membrane protein CusA/SilA OS=Brevundimonas viscosa OX=871741 GN=SAMN05192570_2842 PE=3 SV=1	FALSE	Puas_todas_medium	0.001	1.859	1	1	11	1	1049	112.6	8.37	0	1	0
FALSE	High	Master Protein	355	A0A538LG76	ATP-binding cassette domain-containing protein OS=Actinomycetes bacterium OX=1883427 GN=E6G01_15040 PE=3 SV=1	FALSE	Puas_todas_medium	0.001	1.844	1	1	14	1	661	68.8	6.6	0	1	0
FALSE	High	Master Protein	356	A0A7J0CZS7	Pseudouridine-5'-phosphate glycosidase OS=Streptomyces microflavus OX=1919 GN=psuG_2 PE=3 SV=1	FALSE	Puas_todas_medium	0.004	1.569	2	1	4	1	314	32.7	5.52	0	1	0
FALSE	High	Master Protein	3653	A0A1A2BCT2	Aminopeptidase OS=Mycobacterium sp. 852002-51971_SCH5477799-a OX=1834106 GN=A5753_01230 PE=4 SV=1	FALSE	Puas_todas_medium	0.002	1.589	5	1	14	1	113	11.3	10.55	0	1	0
FALSE	High	Master Protein	3652	A0A2E6X9Y5	Uncharacterized protein OS=Magnetovibrio sp OX=2024836 GN=CMF69_09975 PE=4 SV=1	FALSE	Puas_todas_medium	0.001	1.762	1	1	7	1	492	55.1	9.63	0	1	0
FALSE	High	Master Protein	359	A0A7Y9EAL1	FAD/FMN-containing dehydrogenase/Fe-S oxidoreductase OS=Actinomadura luteofluorescens OX=46163 GN=BJY14_000055 PE=4 SV=1	FALSE	Puas_todas_medium	0	1.966	1	1	4	1	1009	109.7	6.81	0	1	0
FALSE	High	Master Protein	360	A0A931NSH3	histidine kinase (Fragment) OS=Streptomyces albiflaviniger OX=114683 GN=JBE27_39800 PE=4 SV=1	FALSE	Puas_todas_medium	0	2.003	1	1	3	1	454	47.8	7.24	0	1	0
FALSE	High	Master Protein	3651	A0A919R761	Uncharacterized protein OS=Sphaerisporangium rufum OX=1381558 GN=Sru01_54900 PE=4 SV=1	FALSE	Puas_todas_medium	0.001	1.839	0	1	5	1	1553	162.6	6.19	0	1	0
FALSE	High	Master Protein	354	A0A2E8MDW6	Molybdenum transport system permease OS=Acidiferrobacteraceae bacterium OX=2024893 GN=modB PE=3 SV=1	FALSE	Puas_todas_medium	0.001	1.849	3	1	6	1	225	24	8.57	0	1	0
FALSE	High	Master Protein	383	A0A1X1DA97	L-fucose:H+ symporter permease OS=Pantoea wallisii OX=1076551 GN=HA48_08475 PE=3 SV=1	FALSE	Puas_todas_medium	0.002	1.637	1	1	14	1	417	44.9	9.13	0	1	0
FALSE	High	Master Protein	384	A0A1H8ZTP7	Cobalt-zinc-cadmium efflux system protein OS=Devosia sp. YR412 OX=1881030 GN=SAMN05428969_0413 PE=4 SV=1	FALSE	Puas_todas_medium	0	2.184	2	1	6	1	354	37.4	6.42	0	1	0
FALSE	High	Master Protein	385	A0A6H9YN52	Transport permease protein OS=Actinomadura rudentiformis OX=359158 GN=F8566_43310 PE=3 SV=1	FALSE	Puas_todas_medium	0.004	1.553	2	1	6	1	257	27.8	10.08	0	1	0						100				0.01						6.64				-6.64						1.72711e-17				1.92947e-17
FALSE	High	Master Protein	3622	A0AAW9RUB8	Molybdopterin oxidoreductase family protein OS=Microbaculum marinum OX=1764581 GN=V3328_13850 PE=3 SV=1	FALSE	Puas_todas_medium	0	2.373	1	1	30	1	1005	110	6.54	0	1	0
FALSE	High	Master Protein	3619	A0A3M5DYJ8	3-keto-5-aminohexanoate cleavage protein OS=Pseudomonas aeruginosa OX=287 GN=ALP65_00759 PE=4 SV=1	FALSE	Puas_todas_medium	0	2.104	1	1	23	1	439	49	7.15	0	1	0
FALSE	High	Master Protein	410	V6KZB4	RNA polymerase sigma factor SigM OS=Streptomycetaceae bacterium MP113-05 OX=1380770 GN=N566_12900 PE=3 SV=1	FALSE	Puas_todas_medium	0	2.067	2	1	6	1	244	26.1	9.7	0	1	0
FALSE	High	Master Protein	411	A0A442BJW7	Biotin transporter BioY OS=Mesorhizobium sp OX=1871066 GN=EOR60_05455 PE=4 SV=1	FALSE	Puas_todas_medium	0.001	1.854	1	1	12	1	431	45.5	4.97	0	1	0
FALSE	High	Master Protein	3617	A0A950MTT0	Hydantoinase B/oxoprolinase family protein OS=Alphaproteobacteria bacterium OX=1913988 GN=JO208_02965 PE=3 SV=1	FALSE	Puas_todas_medium	0	2.103	0	1	5	1	1225	130	5.77	0	1	0
FALSE	High	Master Protein	413	A0A940G006	Glycosyltransferase family 4 protein OS=Sphingobium sp OX=1912891 GN=J7498_00010 PE=4 SV=1	FALSE	Puas_todas_medium	0.002	1.609	2	1	1	1	400	43.4	7.56	0	1	0
FALSE	High	Master Protein	3616	A0A372DQ28	Thioesterase OS=Luteimonas weifangensis OX=2303539 GN=D0Y53_04045 PE=4 SV=1	FALSE	Puas_todas_medium	0.004	1.561	4	1	9	1	169	17.7	7.84	0	1	0
FALSE	High	Master Protein	3623	A0A9W6NY42	DNA processing protein DprA OS=Pseudonocardia halophobica OX=29401 GN=dprA PE=3 SV=1	FALSE	Puas_todas_medium	0.001	1.875	2	1	1	1	385	40	6.55	0	1	0
FALSE	High	Master Protein	415	A0A562LYS8	Glutamate dehydrogenase OS=Lysobacter ruishenii OX=686800 GN=IP93_01023 PE=4 SV=1	FALSE	Puas_todas_medium	0	2.02	0	1	1	1	1660	183	7.96	0	1	0
FALSE	High	Master Protein	417	A0A0Q7NFP3	Glycerol-3-phosphate dehydrogenase OS=Nocardia sp. Root136 OX=1736458 GN=ASD42_14440 PE=3 SV=1	FALSE	Puas_todas_medium	0	2.168	1	1	19	1	582	63.1	6.54	0	1	0
FALSE	High	Master Protein	418	A0A3S3Z185	O-antigen ligase family protein OS=Labedella phragmitis OX=2498849 GN=ELQ90_15065 PE=4 SV=1	FALSE	Puas_todas_medium	0.002	1.619	1	1	7	1	445	47.3	10.05	0	1	0			100		100			100	100				6.64		6.64			6.64	6.64				1.78191e-17		1.93906e-17			2.02417e-17	1.85709e-17
FALSE	High	Master Protein	419	A0A562CVA9	ATP-binding cassette subfamily C protein CydCD OS=Nocardioides sp. J9 OX=935844 GN=L615_001800000400 PE=4 SV=1	FALSE	Puas_todas_medium	0.001	1.88	1	1	7	1	1142	117.1	6.61	0	1	0
FALSE	High	Master Protein	420	A0A971QAH7	Sigma 54-interacting transcriptional regulator OS=Phycisphaerae bacterium OX=2026778 GN=GXY55_01855 PE=4 SV=1	FALSE	Puas_todas_medium	0	2.203	1	1	6	1	542	61	7.83	0	1	0
FALSE	High	Master Protein	421	A0AAW4C9E7	Type I restriction enzyme endonuclease subunit OS=Streptococcus pseudopneumoniae OX=257758 GN=IAI20_07075 PE=3 SV=1	FALSE	Puas_todas_medium	0.002	1.647	1	1	5	1	996	115	5.66	0	1	0
FALSE	High	Master Protein	422	A0A1Q4A1V8	histidine kinase OS=Micrococcales bacterium 72-143 OX=1895790 GN=BGO94_01785 PE=4 SV=1	FALSE	Puas_todas_medium	0.001	1.929	1	1	3	1	836	87.4	5.9	0	1	0
FALSE	High	Master Protein	2022	A0A7X9L901	Transcriptional regulator OS=Propionibacterium sp OX=1977903 GN=GYA85_07800 PE=4 SV=1	FALSE	Puas_todas_medium	0.004	1.544	4	1	12	1	165	18.4	9.44	0	1	0				100			100		0.01	100				6.64			6.64		-6.64	6.64				2.11132e-17			1.91048e-17		1.85709e-17	1.92947e-17
FALSE	High	Master Protein	416	A0A4S2RHD3	RHS repeat protein OS=Streptomyces sp. A1547 OX=2563105 GN=E6W17_37195 PE=4 SV=1	FALSE	Puas_todas_medium	0.001	1.882	0	1	3	1	1287	141.6	6.86	0	1	0
FALSE	High	Master Protein	3625	A0A0H3C6S2	DUF3089 domain-containing protein OS=Caulobacter vibrioides (strain NA1000 / CB15N) OX=565050 GN=CCNA_01500 PE=4 SV=1	FALSE	Puas_todas_medium	0.001	1.843	2	1	22	1	384	41.9	9.36	0	1	0
FALSE	High	Master Protein	405	A0AAE3N1J9	N-acetylmuramoyl-L-alanine amidase OS=Ectorhizobium quercum OX=2965071 GN=NOF55_17300 PE=4 SV=1	FALSE	Puas_todas_medium	0.002	1.69	1	1	5	1	426	45.6	6	0	1	0		100		100		100		0.01	0.01	0.01		6.64		6.64		6.64		-6.64	-6.64	-6.64		2.40319e-17		2.11132e-17		1.72711e-17		2.02417e-17	1.85709e-17	1.92947e-17
FALSE	High	Master Protein	3626	A0A9D8QDJ6	histidine kinase OS=Bosea sp. OX=1871050 GN=J0J10_14220 PE=4 SV=1	FALSE	Puas_todas_medium	0.001	3.029	1	1	18	1	905	97.3	5.83	0	1	0
FALSE	High	Master Protein	3639	A0A4V2RXZ3	Homoserine dehydrogenase OS=Camelimonas lactis OX=659006 GN=EV666_101593 PE=3 SV=1	FALSE	Puas_todas_medium	0.001	1.925	1	1	6	1	449	46.9	7.17	0	1	0
FALSE	High	Master Protein	3638	A0A960JTU6	Uncharacterized protein (Fragment) OS=Microthrixaceae bacterium OX=2497627 GN=KDB24_17860 PE=4 SV=1	FALSE	Puas_todas_medium	0.004	1.548	6	1	1	1	103	10.9	4.82	0	1	0
FALSE	High	Master Protein	3637	A0A6J4J0G4	GH13_16 / GH13_36 / GH13_23 / GH13_17 / GH13_ 40 / GH13 / GH13_4 / GH13_31 / GH13_35 / GH13_29 / G H13_30 / GH13_20 / GH13_2 / GH13_34 / GH13_21 / GH13 _18 / GH13_1 / GH13_10 / GH13_37 (Fragment) OS=uncultured Acidimicrobiales bacterium OX=310071 GN=AVDCRST_MAG10-3097 PE=4 SV=1	FALSE	Puas_todas_medium	0.002	1.669	1	1	9	1	551	61.7	12.56	0	1	0			100	100		100	100	100	0.01	0.565			6.64	6.64		6.64	6.64	6.64	-6.64	-0.82			1.78191e-17	2.11132e-17		1.72711e-17	1.91048e-17	2.02417e-17	1.85709e-17	0.390167
FALSE	High	Master Protein	3636	A0A1H9J2A1	beta-mannosidase OS=Microlunatus flavus OX=1036181 GN=SAMN05421756_10668 PE=3 SV=1	FALSE	Puas_todas_medium	0.002	1.74	1	1	4	1	816	88.7	4.79	0	1	0
FALSE	High	Master Protein	390	A0A506UKY9	Histidine phosphatase family protein OS=Oecophyllibacter saccharovorans OX=2558360 GN=E3202_05330 PE=4 SV=1	FALSE	Puas_todas_medium	0.002	1.76	2	1	9	1	260	28.4	6.06	0	1	0
FALSE	High	Master Protein	391	A0A7X4A956	Aconitate hydratase OS=Rhodospirillaceae bacterium OX=1898112 GN=acnA PE=3 SV=1	FALSE	Puas_todas_medium	0	2.186	1	1	18	1	879	94.7	4.98	0	1	0
FALSE	High	Master Protein	3635	A0A938A9D1	DNA primase OS=Alphaproteobacteria bacterium OX=1913988 GN=dnaG PE=3 SV=1	FALSE	Puas_todas_medium	0.001	1.885	1	1	8	1	633	69.2	6.93	0	1	0
FALSE	High	Master Protein	393	A0AAU6FK23	Uncharacterized protein OS=Streptomyces sp. NBC_01463 OX=2903877 GN=OG521_13990 PE=4 SV=1	FALSE	Puas_todas_medium	0	2.048	1	1	3	1	577	60.6	7.02	0	1	0
FALSE	High	Master Protein	3634	A0A7K0PIF3	Uncharacterized protein (Fragment) OS=Actinomycetes bacterium OX=1883427 GN=F2817_13980 PE=4 SV=1	FALSE	Puas_todas_medium	0.002	1.735	3	1	2	1	216	23.6	8.82	0	1	0
FALSE	High	Master Protein	395	A0A4V0I2A2	Isochorismatase-like domain-containing protein OS=Gemmataceae bacterium OX=2052164 GN=GCJUQL4_02210 PE=4 SV=1	FALSE	Puas_todas_medium	0.005	1.53	3	1	1	1	192	20.1	7.91	0	1	0
FALSE	High	Master Protein	396	A0A562I5X2	Xylulose kinase OS=Micromonospora olivasterospora OX=1880 GN=xylB PE=3 SV=1	FALSE	Puas_todas_medium	0	2.035	1	1	5	1	480	48.2	5.41	0	1	0
FALSE	High	Master Protein	398	A0A1H2XWQ0	Predicted ATPase OS=Saccharopolyspora shandongensis OX=418495 GN=SAMN05216215_1006211 PE=4 SV=1	FALSE	Puas_todas_medium	0.001	1.885	1	1	34	1	1145	120.9	5.72	0	1	0
FALSE	High	Master Protein	3632	A0AAU7QC46	ABC transporter permease OS=Acerihabitans sp. KWT182 OX=3157919 GN=ABK905_06060 PE=3 SV=1	FALSE	Puas_todas_medium	0	2.222	2	1	6	1	335	36.9	10.02	0	1	0
FALSE	High	Master Protein	400	A0A1M7Z4T6	Voltage-gated potassium channel OS=Pseudoxanthobacter soli DSM 19599 OX=1123029 GN=SAMN02745172_00078 PE=4 SV=1	FALSE	Puas_todas_medium	0	2.64	2	1	6	1	386	42.5	7.28	0	1	0
FALSE	High	Master Protein	3631	A0A0W0H1A5	SIR2-like domain-containing protein OS=Pseudomonas fluorescens ICMP 11288 OX=1198309 GN=AO063_11185 PE=4 SV=1	FALSE	Puas_todas_medium	0.001	1.95	2	1	23	1	294	33.1	6.27	0	1	0
FALSE	High	Master Protein	3628	A0A4R1S8S0	Putative membrane protein OS=Rhizobium sp. BK251 OX=2512125 GN=EV286_101104 PE=4 SV=1	FALSE	Puas_todas_medium	0.002	1.608	1	1	1	1	553	60.9	6.67	0	1	0
FALSE	High	Master Protein	3627	A0A128F5C5	Bifunctional hemolysin/adenylate cyclase OS=Grimontia marina OX=646534 GN=cya_2 PE=4 SV=1	FALSE	Puas_todas_medium	0.001	2.846	0	1	15	1	4377	477	4.09	0	1	0
FALSE	High	Master Protein	426	A0A1U7CKK8	Cytochrome c biogenesis protein Ccs1 OS=Paludisphaera borealis OX=1387353 GN=ccs1 PE=4 SV=1	FALSE	Puas_todas_medium	0	2.658	1	1	13	1	734	80.1	7.56	0	1	0
FALSE	High	Master Protein	510	A0A494UH61	Oxidoreductase OS=Streptomyces fungicidicus OX=68203 GN=CNQ36_03055 PE=4 SV=1	FALSE	Puas_todas_medium	0	2.073	1	1	5	1	710	74.6	6.44	0	1	0
FALSE	High	Master Protein	3573	A0A3S7KFD8	Transglutaminase OS=Stenotrophomonas sp. SAU14A_NAIMI4_5 OX=2072413 GN=C1925_10645 PE=4 SV=1	FALSE	Puas_todas_medium	0	1.994	1	1	8	1	645	70.4	5.95	0	1	0
FALSE	High	Master Protein	512	A0A0D9A4Q3	Fibronectin type-III domain-containing protein OS=Pseudomonas sp. ES3-33 OX=1628833 GN=UB23_18095 PE=4 SV=1	FALSE	Puas_todas_medium	0.001	1.794	0	1	3	1	2467	252.4	5.26	0	1	0
FALSE	High	Master Protein	623	A0A837D495	Zn-dependent hydrolase OS=Saccharomonospora viridis OX=1852 GN=MINT15_28310 PE=4 SV=1	FALSE	Puas_todas_medium	0.001	1.826	2	1	1	1	365	40.2	10.46	0	1	0
FALSE	High	Master Protein	624	A0A222C8Q6	Group 52 protein OS=Streptococcus pneumoniae OX=1313 GN=wzx PE=4 SV=1	FALSE	Puas_todas_medium	0	3.706	1	1	6	1	467	54.1	9.6	0	1	0
FALSE	High	Master Protein	625	R4Z5J4	Uncharacterized protein OS=Candidatus Microthrix parvicella RN1 OX=1229780 GN=BN381_90056 PE=4 SV=1	FALSE	Puas_todas_medium	0.001	1.814	9	1	2	1	70	7.5	12	0	1	0
FALSE	High	Master Protein	3519	A0AAJ2V9Q5	Pyridine nucleotide-disulfide oxidoreductase domain-containing protein 2 (Fragment) OS=Streptomyces sp. ME02-6987-2C OX=3028676 GN=PV387_41590 PE=4 SV=1	FALSE	Puas_todas_medium	0.001	1.921	1	1	7	1	507	53.7	6.37	0	1	0
FALSE	High	Master Protein	3518	A0A2A5A0L0	Tetratricopeptide repeat protein OS=Planctomycetota bacterium OX=2026780 GN=COB10_07255 PE=4 SV=1	FALSE	Puas_todas_medium	0.001	1.897	2	1	6	1	316	35.9	9.32	0	1	0
FALSE	High	Master Protein	628	A0A919U4Z2	TM0106 family RecB-like nuclease OS=Cellulomonas pakistanensis OX=992287 GN=Cpa01nite_09400 PE=4 SV=1	FALSE	Puas_todas_medium	0	2.088	1	1	7	1	1197	125.8	6.24	0	1	0
FALSE	High	Master Protein	3516	A0A7Y4VQN7	ATP-binding protein OS=Phycisphaerales bacterium OX=2052180 GN=HOP29_11315 PE=4 SV=1	FALSE	Puas_todas_medium	0.002	1.746	1	1	7	1	1023	112.8	7.5	0	1	0						100	100			0.275						6.64	6.64			-1.86						1.72711e-17	1.91048e-17			0.0324709
FALSE	High	Master Protein	3522	A0A916R479	Polyketide synthase OS=Amylibacter cionae OX=2035344 GN=GCM10011498_33790 PE=4 SV=1	FALSE	Puas_todas_medium	0	2.288	0	1	3	1	2144	233.1	5.16	0	1	0
FALSE	High	Master Protein	630	A0A7W3W0L2	MFS transporter OS=Amycolatopsis dendrobii OX=2760662 GN=H4281_26165 PE=4 SV=1	FALSE	Puas_todas_medium	0.002	1.615	3	1	3	1	181	18.1	11.94	0	1	0
FALSE	High	Master Protein	632	A0A5Q4ENX2	UDP-N-acetylmuramoyl-tripeptide--D-alanyl-D-alanine ligase OS=Phycisphaeraceae bacterium OX=2026777 GN=murF PE=3 SV=1	FALSE	Puas_todas_medium	0	2.002	1	1	6	1	514	54.9	7.3	0	1	0
FALSE	High	Master Protein	633	A0A4R4Q831	DNA-binding protein OS=Micromonospora sp. KC213 OX=2530378 GN=E1166_27965 PE=4 SV=1	FALSE	Puas_todas_medium	0	2.17	10	1	27	1	60	6.6	6.68	0	1	0
FALSE	High	Master Protein	634	A0A947M1Y9	Chorismate-binding protein (Fragment) OS=Alphaproteobacteria bacterium OX=1913988 GN=KJ667_07070 PE=4 SV=1	FALSE	Puas_todas_medium	0.002	1.691	4	1	9	1	147	15.6	5.11	0	1	0
FALSE	High	Master Protein	3510	A0A9D8WPX4	Tape measure protein N-terminal domain-containing protein OS=Prevotella sp OX=59823 GN=J5510_08615 PE=4 SV=1	FALSE	Puas_todas_medium	0	2.53	0	1	9	1	1921	214.2	5.66	0	1	0
FALSE	High	Master Protein	636	A0A919MIE0	Uncharacterized protein OS=Paractinoplanes ferrugineus OX=113564 GN=Afe05nite_77590 PE=4 SV=1	FALSE	Puas_todas_medium	0.002	1.716	1	1	5	1	565	60.9	7.53	0	1	0
FALSE	High	Master Protein	637	A0A1I6DD65	Peptide/nickel transport system ATP-binding protein OS=Lentzea waywayandensis OX=84724 GN=SAMN04488564_102316 PE=3 SV=1	FALSE	Puas_todas_medium	0.004	1.544	2	1	5	1	285	31.1	8.24	0	1	0
FALSE	High	Master Protein	3509	A0A2T3CT36	Helix-turn-helix domain-containing protein OS=Pseudomonas sp. BBP2017 OX=2109731 GN=C6382_00505 PE=4 SV=1	FALSE	Puas_todas_medium	0.002	1.658	1	1	8	1	403	45	9	0	1	0
FALSE	High	Master Protein	3515	A0A099TCU2	ATPase AAA OS=Thalassobacter sp. 16PALIMAR09 OX=1225651 GN=PM04_03780 PE=4 SV=1	FALSE	Puas_todas_medium	0.002	1.745	1	1	3	1	467	50.2	6.54	0	1	0
FALSE	High	Master Protein	3508	A0A5M3WDH8	SARP family transcriptional regulator OS=Acrocarpospora corrugata OX=35763 GN=Acor_82010 PE=3 SV=1	FALSE	Puas_todas_medium	0.001	1.776	1	1	11	1	983	107.2	5.99	0	1	0
FALSE	High	Master Protein	3524	A0A846GL78	Novel STAND NTPase 1 domain-containing protein OS=Moorena sp. SIO1G6 OX=2607840 GN=F6K63_11395 PE=4 SV=1	FALSE	Puas_todas_medium	0.001	1.884	0	1	17	1	1634	181.5	5.9	0	1	0			100					100					6.64					6.64					1.78191e-17					2.02417e-17
FALSE	High	Master Protein	619	A0AAN1X595	CHAT domain-containing protein OS=Agrobacterium vitis OX=373 GN=RvVAT039_pl06670 PE=4 SV=1	FALSE	Puas_todas_medium	0.001	1.767	1	1	3	1	992	105.9	5.38	0	1	0
FALSE	High	Master Protein	603	A0A2D9KQE7	UDP-2,3-diacylglucosamine pyrophosphatase OS=Rickettsiales bacterium OX=2026788 GN=CMM87_05170 PE=4 SV=1	FALSE	Puas_todas_medium	0	2.068	2	1	31	1	275	29.7	7.43	0	1	0		100						0.01				6.64						-6.64				2.40319e-17						2.02417e-17
FALSE	High	Master Protein	604	A0A285IZR3	Tfp pilus assembly protein PilF OS=Paractinoplanes atraurantiacus OX=1036182 GN=SAMN05421748_1147 PE=4 SV=1	FALSE	Puas_todas_medium	0.001	1.897	1	1	25	1	861	92.4	7.61	0	1	0
FALSE	High	Master Protein	605	A0A0N6ZEN0	ABC transporter permease OS=Streptomyces sp. CCM_MD2014 OX=1561022 GN=NI25_05160 PE=3 SV=1	FALSE	Puas_todas_medium	0.002	1.625	1	1	3	1	602	61.1	11.06	0	1	0
FALSE	High	Master Protein	606	A0A5Q0LB51	L,D-transpeptidase family protein OS=Streptomyces fagopyri OX=2662397 GN=GFH48_13685 PE=4 SV=1	FALSE	Puas_todas_medium	0	1.977	1	1	1	1	405	43.8	6.76	0	1	0
FALSE	High	Master Protein	2060	A0A212LLC2	Fused putative sugar transporter subunits of ABC superfamily: ATP-binding components OS=uncultured Pleomorphomonas sp OX=442121 GN=yphE PE=3 SV=1	FALSE	Puas_todas_medium	0.002	1.641	1	1	5	1	502	54.8	5.9	0	1	0				100			100		0.01	100				6.64			6.64		-6.64	6.64				2.11132e-17			1.91048e-17		1.85709e-17	1.92947e-17
FALSE	High	Master Protein	608	A0A7X9TQS5	Ribose 5-phosphate isomerase B OS=Pseudomonas sp. SWRI 103 OX=2725411 GN=rpiB PE=3 SV=1	FALSE	Puas_todas_medium	0.002	1.699	4	1	7	1	163	17.2	6.55	0	1	0
FALSE	High	Master Protein	609	A0A124IB38	DNA polymerase III subunit beta OS=Streptomyces sp. DSM 15324 OX=1739111 GN=AQJ58_34635 PE=3 SV=1	FALSE	Puas_todas_medium	0.004	1.54	2	1	7	1	386	40.7	9.7	0	1	0						100				0.01						6.64				-6.64						1.72711e-17				1.92947e-17
FALSE	High	Master Protein	3525	A0A450T118	Anthranilate phosphoribosyltransferase OS=Candidatus Kentron sp. DK OX=2126562 GN=trpD PE=3 SV=1	FALSE	Puas_todas_medium	0.002	1.615	2	1	2	1	342	35.4	5.55	0	1	0
FALSE	High	Master Protein	610	A0A1G9VXJ6	Uncharacterized protein OS=Franzmannia pantelleriensis OX=48727 GN=SAMN05192555_11922 PE=4 SV=1	FALSE	Puas_todas_medium	0.002	1.624	1	1	3	1	1084	120.7	4.73	0	1	0
FALSE	High	Master Protein	3529	A0A0U1SMB7	Crystaline entomocidal protoxin OS=Bacillus thuringiensis OX=1428 PE=3 SV=1	FALSE	Puas_todas_medium	0.002	1.592	0	1	19	1	1264	143	6.21	0	1	0
FALSE	High	Master Protein	613	A0A1Z1WD25	Metallo-beta-lactamase domain-containing protein OS=Streptomyces alboflavus OX=67267 GN=SMD44_03782 PE=3 SV=1	FALSE	Puas_todas_medium	0.002	1.704	2	1	2	1	334	36	5.39	0	1	0
FALSE	High	Master Protein	2066	A0A349E1B9	YHYH domain-containing protein OS=Microscillaceae bacterium OX=2053581 GN=DCS93_37975 PE=4 SV=1	FALSE	Puas_todas_medium	0.002	1.673	1	1	3	1	633	66.4	4.75	0	1	0							100			100							6.64			6.64							1.91048e-17			1.92947e-17
FALSE	High	Master Protein	615	A0AA96FDW7	DUF222 domain-containing protein OS=Demequina capsici OX=3075620 GN=RN607_01985 PE=3 SV=1	FALSE	Puas_todas_medium	0.002	1.633	1	1	4	1	471	50.4	8.09	0	1	0		100		100				0.01	0.01			6.64		6.64				-6.64	-6.64			2.40319e-17		2.11132e-17				2.02417e-17	1.85709e-17
FALSE	High	Master Protein	616	A0A1X3H2Z5	Nitrate reductase OS=Bradyrhizobium canariense OX=255045 GN=BSZ18_24675 PE=3 SV=1	FALSE	Puas_todas_medium	0.002	1.728	1	1	12	1	901	96.6	7.01	0	1	0
FALSE	High	Master Protein	3528	A0A7V2XTC2	MFS transporter OS=Planctomycetota bacterium OX=2026780 GN=ENS74_06840 PE=4 SV=1	FALSE	Puas_todas_medium	0.002	1.749	1	1	6	1	438	45.8	9.69	0	1	0				100		100			0.01	0.01				6.64		6.64			-6.64	-6.64				2.11132e-17		1.72711e-17			1.85709e-17	1.92947e-17
FALSE	High	Master Protein	3527	A0A258SG02	CehA/McbA family metallohydrolase OS=Sphingomonas sp. 28-62-20 OX=1970433 GN=B7Y43_07010 PE=4 SV=1	FALSE	Puas_todas_medium	0.004	1.554	1	1	2	1	768	82	6.65	0	1	0		100	100		100			1.348	100			6.64	6.64		6.64			0.43	6.64			2.40319e-17	1.78191e-17		1.93906e-17			0.867261	1.85709e-17
FALSE	High	Master Protein	611	A0A3D4KAT4	Cytochrome c oxidase subunit 1 OS=Alphaproteobacteria bacterium OX=1913988 GN=ctaD PE=3 SV=1	FALSE	Puas_todas_medium	0.001	1.802	1	1	9	1	549	61.4	8.5	0	1	0
FALSE	High	Master Protein	2884	A0A1E9J3K2	DUF2207 domain-containing protein OS=Fusobacterium sp. HMSC073F01 OX=1739251 GN=HMPREF2747_02465 PE=4 SV=1	FALSE	Puas_todas_medium	0.002	1.72	1	1	10	1	619	69.9	9.52	0	1	0		100		100			100	0.01	0.01	100		6.64		6.64			6.64	-6.64	-6.64	6.64		2.40319e-17		2.11132e-17			1.91048e-17	2.02417e-17	1.85709e-17	1.92947e-17
FALSE	High	Master Protein	2160	A0A7Y8MD75	MarR family transcriptional regulator OS=Alphaproteobacteria bacterium OX=1913988 GN=HXY25_11640 PE=4 SV=1	FALSE	Puas_todas_medium	0	1.977	4	1	16	1	165	18.2	10.68	0	1	0							100			100							6.64			6.64							1.91048e-17			1.92947e-17
FALSE	High	Master Protein	642	A0A0D7EGK8	Prevent-host-death protein OS=Rhodopseudomonas palustris OX=1076 GN=OO17_19405 PE=4 SV=1	FALSE	Puas_todas_medium	0.002	1.68	6	1	6	1	99	10.7	4.81	0	1	0						100				0.01						6.64				-6.64						1.72711e-17				1.92947e-17
FALSE	High	Master Protein	3500	A0A7V3AEM8	DUF2325 domain-containing protein OS=Planctomycetota bacterium OX=2026780 GN=ENS24_13365 PE=4 SV=1	FALSE	Puas_todas_medium	0	2.163	1	1	9	1	910	101.9	6.35	0	1	0
FALSE	High	Master Protein	3499	A1TA26	Cation diffusion facilitator family transporter OS=Mycolicibacterium vanbaalenii (strain DSM 7251 / JCM 13017 / BCRC 16820 / KCTC 9966 / NRRL B-24157 / PYR-1) OX=350058 GN=Mvan_3225 PE=3 SV=1	FALSE	Puas_todas_medium	0.004	1.56	2	1	3	1	356	37.2	7.21	0	1	0
FALSE	High	Master Protein	666	A0A961XV49	Spy/CpxP family protein refolding chaperone (Fragment) OS=Nitratireductor sp OX=1872084 GN=KDJ90_08565 PE=4 SV=1	FALSE	Puas_todas_medium	0.002	1.618	3	1	19	1	190	20.8	5.27	0	1	0
FALSE	High	Master Protein	3498	A0A4R6SJX0	Acyl-homoserine lactone acylase PvdQ OS=Labedaea rhizosphaerae OX=598644 GN=EV186_101304 PE=3 SV=1	FALSE	Puas_todas_medium	0	2.098	1	1	43	1	1086	115.4	5.6	0	1	0
FALSE	High	Master Protein	668	A0A3C1SMV6	Precorrin-4 C(11)-methyltransferase (Fragment) OS=Candidatus Competibacteraceae bacterium OX=2053538 GN=DCQ84_00780 PE=3 SV=1	FALSE	Puas_todas_medium	0.002	1.743	5	1	2	1	128	13.6	6.55	0	1	0			100					100					6.64					6.64					1.78191e-17					2.02417e-17
FALSE	High	Master Protein	669	A0A5C5VFD0	Laminin G domain protein OS=Posidoniimonas corsicana OX=1938618 GN=KOR34_14950 PE=4 SV=1	FALSE	Puas_todas_medium	0.001	1.922	0	1	9	1	1552	164.9	4.53	0	1	0
FALSE	High	Master Protein	670	A0A263DTJ1	Zinc-binding alcohol dehydrogenase OS=Pseudonocardia sp. MH-G8 OX=1854588 GN=CFP66_14385 PE=3 SV=1	FALSE	Puas_todas_medium	0	2.035	2	1	7	1	371	38.4	6.32	0	1	0
FALSE	High	Master Protein	663	A0A370KDK6	DUF1211 domain-containing protein OS=Dyella solisilvae OX=1920168 GN=DVT68_06930 PE=3 SV=1	FALSE	Puas_todas_medium	0.001	1.867	2	1	32	1	280	30.4	9.54	0	1	0		100						0.01				6.64						-6.64				2.40319e-17						2.02417e-17
FALSE	High	Master Protein	671	A0A2M6X1M3	Integrin OS=Bdellovibrionales bacterium CG10_big_fil_rev_8_21_14_0_10_45_34 OX=1973927 GN=COT74_12760 PE=4 SV=1	FALSE	Puas_todas_medium	0.002	1.742	1	1	4	1	473	48.4	4.55	0	1	0
FALSE	High	Master Protein	2805	A0A2E0HDU8	DUF1566 domain-containing protein OS=Pseudomonadales bacterium OX=1891229 GN=CML06_04085 PE=4 SV=1	FALSE	Puas_todas_medium	0.002	1.676	3	1	4	1	211	23.2	8.12	0	1	0			100				100	100		100			6.64				6.64	6.64		6.64			1.78191e-17				1.91048e-17	2.02417e-17		1.92947e-17
FALSE	High	Master Protein	3497	A0A136PWQ2	LuxR family transcriptional regulator OS=Micromonospora rosaria OX=47874 GN=AWW66_06460 PE=4 SV=1	FALSE	Puas_todas_medium	0.002	1.739	3	1	6	1	228	23.9	6.4	0	1	0
FALSE	High	Master Protein	675	A0A4Y8V024	DNA-binding response regulator MtrA OS=Cellulomonas sp. HD19AZ1 OX=2559593 GN=E4A51_01710 PE=4 SV=1	FALSE	Puas_todas_medium	0	1.982	3	1	2	1	227	25	5.73	0	1	0
FALSE	High	Master Protein	676	A0A1G7AG63	Peptide/nickel transport system ATP-binding protein OS=Streptomyces prasinopilosus OX=67344 GN=SAMN05216505_11859 PE=3 SV=1	FALSE	Puas_todas_medium	0.002	1.662	2	1	3	1	376	38.7	8.91	0	1	0
FALSE	High	Master Protein	677	A0A7X1AB61	Uncharacterized protein (Fragment) OS=Listeria booriae OX=1552123 GN=HBP98_17585 PE=4 SV=1	FALSE	Puas_todas_medium	0.005	1.531	2	1	1	1	387	42.1	8.1	0	1	0
FALSE	High	Master Protein	678	A0A2G6I872	GTPase HflX OS=Rhodobacterales bacterium OX=1948890 GN=hflX PE=3 SV=1	FALSE	Puas_todas_medium	0.001	1.814	1	1	5	1	435	47.1	7.09	0	1	0
FALSE	High	Master Protein	3496	K0R748	Phosphodiester glycosidase domain-containing protein OS=Thalassiosira oceanica OX=159749 GN=THAOC_31956 PE=4 SV=1	FALSE	Thalassiosira oceanica_proteome_UP000266841_2025_03_21	0.002	1.611	1	1	1	1	575	62.5	5.8	0	1	0
FALSE	High	Master Protein	672	A0A3E1B012	Aconitate hydratase OS=Rhizobium leguminosarum bv. trifolii OX=386 GN=B5K10_29610 PE=3 SV=1	FALSE	Puas_todas_medium	0.002	1.59	1	1	10	1	870	92.6	5.22	0	1	0
FALSE	High	Master Protein	662	A0A117JM26	Malate synthase G OS=Mycobacterium sp. GA-1285 OX=1772282 GN=glcB PE=3 SV=1	FALSE	Puas_todas_medium	0.002	1.631	1	1	4	1	743	80.8	5	0	1	0
FALSE	High	Master Protein	661	A0AB38YBU7	DNA gyrase subunit A OS=Salinispirillum sp. LH 10-3-1 OX=2952525 GN=gyrA PE=4 SV=1	FALSE	Puas_todas_medium	0.001	1.808	1	1	1	1	866	95.8	5.21	0	1	0
FALSE	High	Master Protein	660	A0A926R1M0	Amino acid adenylation domain-containing protein (Fragment) OS=Streptomyces sp. TRM68416 OX=2758412 GN=ICC28_30755 PE=4 SV=1	FALSE	Puas_todas_medium	0.004	1.571	1	1	20	1	1136	120.8	5.33	0	1	0			100					100					6.64					6.64					1.78191e-17					2.02417e-17
FALSE	High	Master Protein	2280	A0A154MX32	Transcriptional regulator, SARP family protein OS=Amycolatopsis regifaucium OX=546365 GN=AVL48_18760 PE=3 SV=1	FALSE	Puas_todas_medium	0	2.076	1	1	5	1	939	103.4	5.34	0	1	0					100		100		100	100					6.64		6.64		6.64	6.64					1.93906e-17		1.91048e-17		1.85709e-17	1.92947e-17
FALSE	High	Master Protein	3506	A0A8I0H1H7	GNAT family N-acetyltransferase (Fragment) OS=Stenotrophomonas sp OX=69392 GN=IE915_17445 PE=4 SV=1	FALSE	Puas_todas_medium	0.001	1.958	15	1	66	1	41	4.3	8.98	0	1	0
FALSE	High	Master Protein	645	A0A6A7MDE5	IS701 family transposase OS=Rhodospirillales bacterium OX=2026786 GN=GEV13_31135 PE=4 SV=1	FALSE	Puas_todas_medium	0	5.1	3	2	8	2	434	48.2	9.76	0	2	0
FALSE	High	Master Protein	3505	R4YXY2	Sulfatase-modifying factor enzyme-like domain-containing protein OS=Candidatus Microthrix parvicella RN1 OX=1229780 GN=BN381_180032 PE=4 SV=1	FALSE	Puas_todas_medium	0	2.147	2	1	4	1	327	34.9	4.88	0	1	0
FALSE	High	Master Protein	647	A0A9D9CQM3	ABC transporter ATP-binding protein (Fragment) OS=Bacteroidales bacterium OX=2030927 GN=J6U80_07535 PE=4 SV=1	FALSE	Puas_todas_medium	0	2.35	2	1	4	1	371	41	8.9	0	1	0
FALSE	High	Master Protein	648	A0A9J6QCU7	Fe-S cluster assembly protein SufD OS=Silvania hatchlandensis OX=2926469 GN=sufD PE=4 SV=1	FALSE	Puas_todas_medium	0.002	1.729	1	1	3	1	423	47.1	6.76	0	1	0
FALSE	High	Master Protein	649	Q1QH64	ATPase OS=Nitrobacter hamburgensis (strain DSM 10229 / NCIMB 13809 / X14) OX=323097 GN=Nham_3707 PE=4 SV=1	FALSE	Puas_todas_medium	0.002	1.647	0	1	8	1	1277	141.4	6.51	0	1	0		100						0.01				6.64						-6.64				2.40319e-17						2.02417e-17
FALSE	High	Master Protein	650	A0A1Z9K0L5	Tol-Pal system protein TolB OS=Gammaproteobacteria bacterium TMED183 OX=1986742 GN=tolB PE=3 SV=1	FALSE	Puas_todas_medium	0.002	1.689	1	1	1	1	443	48.5	5.02	0	1	0
FALSE	High	Master Protein	651	A0A1S9M7H5	Manganese transporter OS=Arthrobacter sp. SRS-W-1-2016 OX=1930254 GN=BMF89_14220 PE=4 SV=1	FALSE	Puas_todas_medium	0.004	1.568	1	1	7	1	541	56.7	9.14	0	1	0
FALSE	High	Master Protein	652	A0A1F5VHH0	GTP pyrophosphokinase OS=Candidatus Giovannonibacteria bacterium RIFCSPHIGHO2_01_FULL_45_23 OX=1798325 GN=A2834_02420 PE=3 SV=1	FALSE	Puas_todas_medium	0.001	1.928	1	1	8	1	575	65.9	9.33	0	1	0		100				100		0.01		0.01		6.64				6.64		-6.64		-6.64		2.40319e-17				1.72711e-17		2.02417e-17		1.92947e-17
FALSE	High	Master Protein	653	A0AAT9QJJ6	Dynamin family protein OS=Pseudarthrobacter sp. Fe7 OX=2956783 GN=NG819_07105 PE=4 SV=1	FALSE	Puas_todas_medium	0.001	1.811	1	1	8	1	621	67.7	5.33	0	1	0
FALSE	High	Master Protein	654	A0A561TXX6	TadE-like protein OS=Streptomyces brevispora OX=887462 GN=FHX80_12283 PE=4 SV=1	FALSE	Puas_todas_medium	0.002	1.611	6	1	4	1	106	11.3	6.29	0	1	0		100			100			0.01	100			6.64			6.64			-6.64	6.64			2.40319e-17			1.93906e-17			2.02417e-17	1.85709e-17
FALSE	High	Master Protein	1309	A0A1M5PWJ1	Mu-like prophage protein gp36 OS=Bradyrhizobium erythrophlei OX=1437360 GN=SAMN05443248_3543 PE=4 SV=1	FALSE	Puas_todas_medium	0.002	1.618	4	1	32	1	155	16.5	4.91	0	1	0
FALSE	High	Master Protein	3503	A0AAU3BHB7	Sensor domain-containing diguanylate cyclase OS=Streptomyces sp. NBC_00647 OX=2975796 GN=OG788_28275 PE=4 SV=1	FALSE	Puas_todas_medium	0.004	1.541	2	1	7	1	384	40.6	6.8	0	1	0
FALSE	High	Master Protein	3502	A0A4P5WMS9	Uncharacterized protein OS=Planctomycetia bacterium OX=2052181 GN=LBMAG46_17410 PE=4 SV=1	FALSE	Puas_todas_medium	0.001	1.813	4	1	7	1	146	15.8	11.06	0	1	0
FALSE	High	Master Protein	658	A0A1R4H5G6	Phosphoribosylformyl-glycineamide synthetase OS=Crenothrix polyspora OX=360316 GN=CRENPOLYSF2_2280001 PE=4 SV=1	FALSE	Puas_todas_medium	0	2.163	1	1	4	1	594	64.3	5.29	0	1	0
FALSE	High	Master Protein	3501	A0A7Z8L814	Glucan biosynthesis protein G OS=Paracoccaceae bacterium OX=1904441 GN=EA386_13705 PE=3 SV=1	FALSE	Puas_todas_medium	0	2.09	1	1	42	1	512	55.5	5.08	0	1	0
FALSE	High	Master Protein	602	A0A0A2LZJ8	Fibronectin type-III domain-containing protein OS=Flavobacterium beibuense F44-8 OX=1406840 GN=Q763_07795 PE=4 SV=1	FALSE	Puas_todas_medium	0.002	1.76	0	1	21	1	1694	182.1	3.88	0	1	0		100						0.01				6.64						-6.64				2.40319e-17						2.02417e-17
FALSE	High	Master Protein	601	A0A3M1UZT0	Sodium:proton antiporter OS=Gammaproteobacteria bacterium OX=1913989 GN=D6720_10930 PE=3 SV=1	FALSE	Puas_todas_medium	0	2.509	1	1	3	1	497	54	6.09	0	1	0
FALSE	High	Master Protein	599	A0A3L7VQP2	H(+)-exporting diphosphatase OS=Planctomycetota bacterium OX=2026780 GN=DWI28_00855 PE=4 SV=1	FALSE	Puas_todas_medium	0.002	1.722	1	1	3	1	608	65.6	6.57	0	1	0
FALSE	High	Master Protein	3534	A0AAC9Y9G8	TolB family protein OS=Paenibacillus sp. RUD330 OX=2023772 GN=CIC07_12950 PE=3 SV=1	FALSE	Puas_todas_medium	0	2.207	2	1	14	1	301	33	5.3	0	1	0
FALSE	High	Master Protein	537	A0A1G6EI48	DNA 3'-5' helicase OS=Bauldia litoralis OX=665467 GN=SAMN02982931_04502 PE=4 SV=1	FALSE	Puas_todas_medium	0.002	1.646	1	1	3	1	1161	126.6	5.71	0	1	0
FALSE	High	Master Protein	538	A0A934GGQ9	Cell shape-determining protein MreC OS=Candidatus Azambacteria bacterium OX=2053511 GN=mreC PE=3 SV=1	FALSE	Puas_todas_medium	0.001	1.842	2	1	17	1	269	28.7	6.37	0	1	0
FALSE	High	Master Protein	3560	A0A0Q9NNE0	Peptide ABC transporter substrate-binding protein OS=Arthrobacter sp. Soil763 OX=1736402 GN=ASG71_07455 PE=3 SV=1	FALSE	Puas_todas_medium	0.004	1.563	1	1	5	1	544	58.1	5.47	0	1	0
FALSE	High	Master Protein	540	A0AAN1WZD7	Type I polyketide synthase OS=Agrobacterium vitis OX=373 GN=RvVAT039_16100 PE=4 SV=1	FALSE	Puas_todas_medium	0.002	1.741	0	1	19	1	2513	267.3	5.55	0	1	0
FALSE	High	Master Protein	541	A0A532DV22	Pseudouridine-5'-phosphate glycosidase (Fragment) OS=Mesorhizobium sp OX=1871066 GN=E5W81_13805 PE=4 SV=1	FALSE	Puas_todas_medium	0.002	1.713	6	1	4	1	105	10.7	5.82	0	1	0
FALSE	High	Master Protein	3559	A0A5D0PRN0	AMP-binding protein OS=Nonomuraea sp. PA05 OX=2604466 GN=FXF51_33730 PE=4 SV=1	FALSE	Puas_todas_medium	0.001	1.846	0	1	9	1	1210	126.4	6.37	0	1	0
FALSE	High	Master Protein	544	K0S4C3	Uncharacterized protein (Fragment) OS=Thalassiosira oceanica OX=159749 GN=THAOC_24451 PE=4 SV=1	FALSE	Thalassiosira oceanica_proteome_UP000266841_2025_03_21	0.002	1.643	5	1	1	1	130	13.8	7.69	0	1	0
FALSE	High	Master Protein	536	A0A2N4YDP7	Type 3 secretion system stator protein OS=Tabrizicola sp. TH137 OX=2067452 GN=C0V75_18090 PE=3 SV=1	FALSE	Puas_todas_medium	0.002	1.694	3	1	8	1	206	22.1	5.11	0	1	0		100						0.01				6.64						-6.64				2.40319e-17						2.02417e-17
FALSE	High	Master Protein	3557	A0A2H5B4W1	PknH-like extracellular domain-containing protein OS=Kitasatospora sp. MMS16-BH015 OX=2018025 GN=CFP65_4716 PE=4 SV=1	FALSE	Puas_todas_medium	0.002	1.638	3	1	2	1	215	22.4	5.9	0	1	0
FALSE	High	Master Protein	547	A0A370FJR4	2-oxoadipate dioxygenase/decarboxylase OS=Rhodococcus sp. AG1013 OX=2183996 GN=DEU38_10941 PE=3 SV=1	FALSE	Puas_todas_medium	0.002	1.617	1	1	15	1	417	46.4	5.5	0	1	0						100				0.01						6.64				-6.64						1.72711e-17				1.92947e-17
FALSE	High	Master Protein	548	A0A1I4XZ68	FMN-dependent dehydrogenase, includes L-lactate dehydrogenase and type II isopentenyl diphosphate isomerase OS=Pseudonocardia ammonioxydans OX=260086 GN=SAMN05216207_101280 PE=3 SV=1	FALSE	Puas_todas_medium	0.001	1.761	1	1	25	1	425	45	9.82	0	1	0
FALSE	High	Master Protein	3556	A0A505H870	histidine kinase OS=Brevibacterium sp. XM4083 OX=2583238 GN=FJ887_04565 PE=4 SV=1	FALSE	Puas_todas_medium	0.001	1.864	2	1	12	1	375	39.5	8.03	0	1	0				100					0.01					6.64					-6.64					2.11132e-17					1.85709e-17
FALSE	High	Master Protein	3555	A0A1H8EJJ6	Pyrimidine-specific ribonucleoside hydrolase OS=Nonomuraea pusilla OX=46177 GN=SAMN05660976_06987 PE=4 SV=1	FALSE	Puas_todas_medium	0.001	1.862	2	1	14	1	313	32.5	6.28	0	1	0
FALSE	High	Master Protein	552	A0A7C9PKH7	MBL fold metallo-hydrolase OS=Galbitalea soli OX=1268042 GN=G3T37_00495 PE=4 SV=1	FALSE	Puas_todas_medium	0	2.115	1	1	5	1	773	78.7	10.93	0	1	0
FALSE	High	Master Protein	3552	A0A1H5HRL1	Iron complex transport system permease protein OS=Streptomyces sp. 2131.1 OX=1855346 GN=SAMN05216483_5872 PE=3 SV=1	FALSE	Puas_todas_medium	0.005	1.529	2	1	1	1	341	34.2	11.44	0	1	0
FALSE	High	Master Protein	3550	A0A7Y5XRE5	Dynamin N-terminal domain-containing protein OS=Mycobacteriales bacterium OX=1957017 GN=HOQ05_09845 PE=4 SV=1	FALSE	Puas_todas_medium	0.001	1.846	1	1	9	1	640	68.8	9.47	0	1	0
FALSE	High	Master Protein	546	A0A6G3RB50	DUF4331 domain-containing protein OS=Streptomyces sp. SID339 OX=2706080 GN=G3I45_11465 PE=4 SV=1	FALSE	Puas_todas_medium	0	3.607	2	2	27	1	517	54.7	5.52	0	2	1					100				100						6.64				6.64						1.93906e-17				1.85709e-17
FALSE	High	Master Protein	3561	A0A2N3EAT2	Tetratricopeptide repeat protein OS=Alphaproteobacteria bacterium HGW-Alphaproteobacteria-11 OX=2013657 GN=CVT72_09890 PE=4 SV=1	FALSE	Puas_todas_medium	0.001	1.852	1	1	7	1	1136	122.6	5.15	0	1	0
FALSE	High	Master Protein	534	A0A248K0B0	Uncharacterized protein OS=Nitrospirillum viridazoti CBAmc OX=1441467 GN=Y958_26345 PE=4 SV=1	FALSE	Puas_todas_medium	0.002	1.621	2	1	1	1	374	37.7	9.09	0	1	0		100		100				0.01	0.01			6.64		6.64				-6.64	-6.64			2.40319e-17		2.11132e-17				2.02417e-17	1.85709e-17
FALSE	High	Master Protein	533	A0A6N2HQR5	Fatty acid hydroxylase family protein OS=Streptomyces sp. sk2.1 OX=2478959 GN=EAO76_40110 PE=4 SV=1	FALSE	Puas_todas_medium	0.002	1.591	2	1	2	1	279	30.9	7.5	0	1	0
FALSE	High	Master Protein	513	A0A3D9T7D5	Serine/threonine protein kinase OS=Thermomonospora umbrina OX=111806 GN=DFJ69_6755 PE=4 SV=1	FALSE	Puas_todas_medium	0	3.613	0	1	24	1	1812	192.3	5.38	0	1	0
FALSE	High	Master Protein	514	A0A5E7D041	YD repeat protein OS=Pseudomonas fluorescens OX=294 GN=PS691_02629 PE=4 SV=1	FALSE	Puas_todas_medium	0	2.043	0	1	3	1	1423	158.8	5.14	0	1	0				100		100			0.01	0.01				6.64		6.64			-6.64	-6.64				2.11132e-17		1.72711e-17			1.85709e-17	1.92947e-17
FALSE	High	Master Protein	515	A0A1H0KCU8	GAF domain-containing protein OS=Actinacidiphila guanduensis OX=310781 GN=SAMN05216259_110198 PE=4 SV=1	FALSE	Puas_todas_medium	0.004	1.538	1	1	1	1	432	46.1	9.45	0	1	0
FALSE	High	Master Protein	516	A0A6J4IQ62	Thioredoxin reductase (Fragment) OS=uncultured Blastococcus sp OX=217144 GN=AVDCRST_MAG57-2391 PE=4 SV=1	FALSE	Puas_todas_medium	0.002	1.636	1	1	12	1	546	57.7	12.47	0	1	0
FALSE	High	Master Protein	3572	A0AA48MA58	histidine kinase OS=Brevibacillus aydinogluensis OX=927786 GN=atoS PE=4 SV=1	FALSE	Puas_todas_medium	0	2.349	1	1	6	1	617	66.8	5.8	0	1	0		100						0.01				6.64						-6.64				2.40319e-17						2.02417e-17
FALSE	High	Master Protein	518	A0A1C4VR35	Predicted ATPase OS=Micromonospora coriariae OX=285665 GN=GA0070607_2521 PE=4 SV=1	FALSE	Puas_todas_medium	0.002	1.699	1	1	2	1	897	94	6.65	0	1	0
FALSE	High	Master Protein	3571	A0A1H9M170	DUF4347 domain-containing protein OS=Pseudomonas cuatrocienegasensis OX=543360 GN=SAMN05216600_116124 PE=4 SV=1	FALSE	Puas_todas_medium	0	2.168	0	1	8	1	2293	225.3	4.07	0	1	0
FALSE	High	Master Protein	3570	A0A6F8V4C3	ATP-binding protein OS=Bosea sp. ANAM02 OX=2020412 GN=OCUBac02_53360 PE=4 SV=1	FALSE	Puas_todas_medium	0.002	1.76	1	1	11	1	507	54.2	5.73	0	1	0
FALSE	High	Master Protein	521	A0A6B1EIA6	Glutamate synthase large subunit OS=Gammaproteobacteria bacterium OX=1913989 GN=gltB PE=3 SV=1	FALSE	Puas_todas_medium	0.001	1.88	0	1	3	1	1543	168.2	5.69	0	1	0
FALSE	High	Master Protein	522	A0A8J3U3M5	MFS transporter OS=Planotetraspora phitsanulokensis OX=575192 GN=Pph01_25890 PE=4 SV=1	FALSE	Puas_todas_medium	0.001	1.775	1	1	27	1	408	42.3	10.55	0	1	0
FALSE	High	Master Protein	524	A0A7J9X3S9	Gamma-glutamyltransferase OS=Streptosporangiales bacterium OX=2604148 GN=GEV07_04160 PE=3 SV=1	FALSE	Puas_todas_medium	0.001	1.917	1	1	9	1	591	61	5.47	0	1	0						100				0.01						6.64				-6.64						1.72711e-17				1.92947e-17
FALSE	High	Master Protein	3565	A0A1I3ZYS9	Membrane protein involved in the export of O-antigen and teichoic acid OS=Porphyromonadaceae bacterium KH3CP3RA OX=1855396 GN=SAMN05216357_102375 PE=4 SV=1	FALSE	Puas_todas_medium	0.001	1.781	1	1	1	1	501	57.2	9.28	0	1	0
FALSE	High	Master Protein	527	A0A7K0CNK7	Peptidase OS=Streptomyces smaragdinus OX=2585196 GN=SRB5_52430 PE=4 SV=1	FALSE	Puas_todas_medium	0.001	1.792	1	1	9	1	466	46.6	5.19	0	1	0
FALSE	High	Master Protein	3564	A0A521XRH0	Anthranilate synthase component 1 OS=Actinomycetes bacterium OX=1883427 GN=trpE PE=3 SV=1	FALSE	Puas_todas_medium	0.001	1.914	1	1	9	1	543	56.6	4.98	0	1	0
FALSE	High	Master Protein	3563	A0A517QXY6	Chaperone protein DnaJ OS=Stratiformator vulcanicus OX=2527980 GN=dnaJ PE=3 SV=1	FALSE	Puas_todas_medium	0.001	1.804	2	1	5	1	379	41.4	5.92	0	1	0
FALSE	High	Master Protein	530	A0A147EXR9	ABC transporter-associated repeat protein OS=Microbacterium testaceum OX=2033 GN=NS220_08095 PE=4 SV=1	FALSE	Puas_todas_medium	0.002	1.673	0	1	9	1	1967	204.2	4.72	0	1	0
FALSE	High	Master Protein	532	A0A5B8LY68	Double-strand break repair protein AddB OS=Devosia ginsengisoli OX=400770 GN=addB PE=4 SV=1	FALSE	Puas_todas_medium	0.004	1.567	1	1	12	1	999	109.3	5.5	0	1	0
FALSE	High	Master Protein	3548	A0A6G8TXG7	Type I restriction enzyme endonuclease subunit OS=Bradyrhizobium sp. 1(2017) OX=1404888 GN=HAP40_05635 PE=3 SV=1	FALSE	Puas_todas_medium	0.002	1.614	1	1	2	1	1043	118.9	6.34	0	1	0
FALSE	High	Master Protein	342	A0A6M8HWH0	Vitamin B12-dependent ribonucleotide reductase OS=Lichenicola cladoniae OX=1484109 GN=HN018_16855 PE=4 SV=1	FALSE	Puas_todas_medium	0.001	1.938	1	1	3	1	486	50.7	5.77	0	1	0		100						0.01				6.64						-6.64				2.40319e-17						2.02417e-17
FALSE	High	Master Protein	556	A0A7X2H301	Carbohydrate-binding protein OS=Paenibacillus monticola OX=2666075 GN=GJB61_06365 PE=4 SV=1	FALSE	Puas_todas_medium	0.004	1.562	0	1	31	1	1293	134.3	5.21	0	1	0		100	100	100	100	100		0.673	0.91	0.01		6.64	6.64	6.64	6.64	6.64		-0.57	-0.14	-6.64		2.40319e-17	1.78191e-17	2.11132e-17	1.93906e-17	1.72711e-17		0.576944	0.996693	1.92947e-17
FALSE	High	Master Protein	558	B8CFC4	Interferon-related developmental regulator N-terminal domain-containing protein OS=Thalassiosira pseudonana OX=35128 GN=THAPSDRAFT_25698 PE=3 SV=1	FALSE	Thalassiosira pseudonana_proteome_UP000001449_2025_03_21;Puas_todas_medium	0.001	1.901	1	1	3	1	502	55.2	5.27	0	1	0						100				0.01						6.64				-6.64						1.72711e-17				1.92947e-17
FALSE	High	Master Protein	3541	A0A1W6KNF1	RND family efflux transporter protein OS=Rhizobium sp. CIAT894 OX=2020312 GN=RHEC894_CH02660 PE=3 SV=1	FALSE	Puas_todas_medium	0.001	1.866	2	1	12	1	398	41.6	5.97	0	1	0
FALSE	High	Master Protein	3540	A0A7X2Z2X9	O-antigen ligase-related domain-containing protein OS=Paenibacillus woosongensis OX=307580 GN=GNP95_16550 PE=4 SV=1	FALSE	Puas_todas_medium	0.002	1.62	1	1	1	1	746	78.2	10.26	0	1	0
FALSE	High	Master Protein	582	A0A3R7FUU6	DUF2029 domain-containing protein OS=Streptomyces xinghaiensis OX=1038928 GN=SFRA_015435 PE=4 SV=1	FALSE	Puas_todas_medium	0.001	1.87	1	1	1	1	530	56.5	10.36	0	1	0
FALSE	High	Master Protein	583	A0A3N9RT02	TonB-dependent receptor OS=Novosphingobium sp. LASN5T OX=2491021 GN=EH199_13645 PE=3 SV=1	FALSE	Puas_todas_medium	0.001	1.877	1	1	4	1	935	102.2	6.27	0	1	0
FALSE	High	Master Protein	584	A0A6I6SJ02	NADH-ubiquinone oxidoreductase OS=Billgrantia tianxiuensis OX=2497861 GN=EKK97_06325 PE=3 SV=1	FALSE	Puas_todas_medium	0	2.194	1	1	29	1	497	51.9	9.23	0	1	0
FALSE	High	Master Protein	585	A0A6N1V951	histidine kinase OS=Oricola thermophila OX=2742145 GN=HTY61_01590 PE=4 SV=1	FALSE	Puas_todas_medium	0	2.539	0	1	26	1	1295	142.5	5	0	1	0
FALSE	High	Master Protein	587	A0A522H1N5	Efflux RND transporter permease subunit OS=Rhodanobacter sp OX=1883446 GN=EPN74_09350 PE=4 SV=1	FALSE	Puas_todas_medium	0.002	1.75	1	1	21	1	1104	121.4	9.42	0	1	0
FALSE	High	Master Protein	579	A0A142WSM2	DUF11 domain-containing protein OS=Planctomyces sp. SH-PL14 OX=1632864 GN=VT03_07680 PE=4 SV=1	FALSE	Puas_todas_medium	0	2.006	1	1	10	1	978	101.4	6.38	0	1	0
FALSE	High	Master Protein	588	A0A285TGC7	Uncharacterized protein OS=Stappia indica OX=538381 GN=SAMN05421512_11124 PE=4 SV=1	FALSE	Puas_todas_medium	0.002	1.696	2	1	3	1	400	42.2	5.47	0	1	0
FALSE	High	Master Protein	590	A0A401M9N3	Esterase/lipase OS=Streptomyces sp. NL15-2K OX=376149 GN=SNL152K_2626 PE=4 SV=1	FALSE	Puas_todas_medium	0.002	1.717	2	1	7	1	286	30.2	6.02	0	1	0
FALSE	High	Master Protein	3537	A0AAU3DQ42	ABC3 transporter permease C-terminal domain-containing protein OS=Micromonospora sp. NBC_01412 OX=2903590 GN=OG617_22645 PE=3 SV=1	FALSE	Puas_todas_medium	0.002	1.727	1	1	25	1	899	91.8	11.15	0	1	0
FALSE	High	Master Protein	3536	A0A522WD29	Aconitate hydratase A (Fragment) OS=Magnetospirillum sp OX=31872 GN=EPN20_13555 PE=4 SV=1	FALSE	Puas_todas_medium	0.001	1.812	1	1	1	1	576	61.6	7.56	0	1	0
FALSE	High	Master Protein	593	A0A2S4XY18	Peroxidase OS=Streptomyces sp. Ru73 OX=2080748 GN=C3486_09345 PE=4 SV=1	FALSE	Puas_todas_medium	0	1.985	1	1	11	1	953	105.8	8.43	0	1	0
FALSE	High	Master Protein	594	A0A7Y4VJ67	TAT-variant-translocated molybdopterin oxidoreductase OS=Cyclobacteriaceae bacterium OX=2099675 GN=HOP30_00285 PE=4 SV=1	FALSE	Puas_todas_medium	0.002	1.618	1	1	6	1	1030	113.7	6.7	0	1	0
FALSE	High	Master Protein	595	D1A701	Response regulator receiver and ANTAR domain protein OS=Thermomonospora curvata (strain ATCC 19995 / DSM 43183 / JCM 3096 / KCTC 9072 / NBRC 15933 / NCIMB 10081 / Henssen B9) OX=471852 GN=Tcur_2860 PE=4 SV=1	FALSE	Puas_todas_medium	0.001	1.777	3	1	13	1	214	23.6	5.43	0	1	0			100	100	100			100	0.904				6.64	6.64	6.64			6.64	-0.15				1.78191e-17	2.11132e-17	1.93906e-17			2.02417e-17	0.996693
FALSE	High	Master Protein	3535	A0A7Y0PD69	Glutamate-1-semialdehyde 2,1-aminomutase OS=Actinoplanes sp. TBRC 11911 OX=2729386 GN=hemL PE=3 SV=1	FALSE	Puas_todas_medium	0.002	1.699	1	1	1	1	446	45.7	5.19	0	1	0
FALSE	High	Master Protein	3538	A0A1V2IPN8	site-specific DNA-methyltransferase (adenine-specific) OS=Protofrankia sp. BMG5.30 OX=1834514 GN=BL254_16835 PE=3 SV=1	FALSE	Puas_todas_medium	0.001	1.806	1	1	21	1	815	84.5	9.36	0	1	0
FALSE	High	Master Protein	578	A0A964WSH2	FAD-binding domain-containing protein OS=Propylenella binzhouense OX=2555902 GN=E4O86_03625 PE=4 SV=1	FALSE	Puas_todas_medium	0	2.035	1	1	3	1	411	45	5.66	0	1	0
FALSE	High	Master Protein	577	A0A5S4VYQ1	CoA transferase OS=Bradyrhizobium cytisi OX=515489 GN=FXB38_36360 PE=4 SV=1	FALSE	Puas_todas_medium	0.002	1.753	1	1	14	1	441	48	7.96	0	1	0
FALSE	High	Master Protein	576	A0A848RPZ5	ComEC/Rec2 family competence protein OS=Planctomonas sp. JC2975 OX=2729626 GN=HII28_02690 PE=4 SV=1	FALSE	Puas_todas_medium	0	2.058	1	1	5	1	829	83.7	7.33	0	1	0
FALSE	High	Master Protein	559	A0A4R3M3J6	Tyrosine recombinase XerC OS=Tepidamorphus gemmatus OX=747076 GN=xerC PE=3 SV=1	FALSE	Puas_todas_medium	0	2.263	2	1	11	1	322	34.6	10.78	0	1	0
FALSE	High	Master Protein	560	A0A1X1UUM2	Aminopeptidase OS=Mycobacterium fragae OX=1260918 GN=AWC06_14445 PE=4 SV=1	FALSE	Puas_todas_medium	0.001	1.945	5	1	7	1	115	11.7	10.68	0	1	0
FALSE	High	Master Protein	561	A0AAX3E4Q5	TonB-dependent siderophore receptor OS=Rhodopseudomonas palustris OX=1076 GN=KQX62_10105 PE=3 SV=1	FALSE	Puas_todas_medium	0.002	1.755	1	1	3	1	777	82.8	9.19	0	1	0
FALSE	High	Master Protein	562	A0A0P0M383	Outer membrane protein OS=Phocaeicola vulgatus OX=821 GN=BvMPK_2552 PE=3 SV=1	FALSE	Puas_todas_medium	0.004	1.535	1	1	3	1	686	77.9	5.07	0	1	0
FALSE	High	Master Protein	563	A0A2E0X7K4	Aminopeptidase N OS=Planctomycetaceae bacterium OX=2026779 GN=CMJ58_20600 PE=3 SV=1	FALSE	Puas_todas_medium	0	2.116	1	1	35	1	925	103.5	5.33	0	1	0
FALSE	High	Master Protein	564	A0A2E8Z1X4	TetR family transcriptional regulator OS=Nocardioides sp OX=35761 GN=CMH83_15330 PE=4 SV=1	FALSE	Puas_todas_medium	0.001	1.773	3	1	1	1	213	23.4	6.62	0	1	0
FALSE	High	Master Protein	565	A0A1H0CXK7	DNA ligase (ATP) OS=Pseudomonas jinjuensis OX=198616 GN=SAMN05216193_10450 PE=4 SV=1	FALSE	Puas_todas_medium	0	2.1	1	1	7	1	838	94.4	7.96	0	1	0
FALSE	High	Master Protein	3545	A0A538KDX6	MCE family protein OS=Actinomycetes bacterium OX=1883427 GN=E6G10_17115 PE=4 SV=1	FALSE	Puas_todas_medium	0.002	1.632	1	1	17	1	448	48	10.29	0	1	0
FALSE	High	Master Protein	567	A0A7W7VWZ7	DNA helicase IV OS=Kitasatospora kifunensis OX=58351 GN=FHR34_004446 PE=4 SV=1	FALSE	Puas_todas_medium	0	2.287	1	1	33	1	782	84.8	6.16	0	1	0
FALSE	High	Master Protein	568	A0A2N3CGK6	TonB-dependent receptor OS=Alphaproteobacteria bacterium HGW-Alphaproteobacteria-18 OX=2013664 GN=CVT79_05000 PE=3 SV=1	FALSE	Puas_todas_medium	0.002	1.744	1	1	14	1	864	93.3	4.77	0	1	0
FALSE	High	Master Protein	569	A0A4S2REL3	AfsR/SARP family transcriptional regulator OS=Streptomyces sp. A1277 OX=2563103 GN=E6R18_23560 PE=3 SV=1	FALSE	Puas_todas_medium	0.002	1.693	1	1	3	1	1087	115.9	5.91	0	1	0
FALSE	High	Master Protein	3544	F6EGK4	Ferredoxin OS=Hoyosella subflava (strain DSM 45089 / JCM 17490 / NBRC 109087 / DQS3-9A1) OX=443218 GN=AS9A_2610 PE=4 SV=1	FALSE	Puas_todas_medium	0	3.859	3	2	13	2	367	40.5	5.73	0	2	0		100	100	100	100			1.382				6.64	6.64	6.64	6.64			0.47				2.40319e-17	1.78191e-17	2.11132e-17	1.93906e-17			0.840853
FALSE	High	Master Protein	571	A0A2L2NF68	RND family efflux transporter MFP subunit OS=Nostoc sp. 'Peltigera membranacea cyanobiont' N6 OX=1261031 GN=NPM_6133 PE=3 SV=1	FALSE	Puas_todas_medium	0.002	1.72	1	1	27	1	533	55.8	9.77	0	1	0			100					100					6.64					6.64					1.78191e-17					2.02417e-17
FALSE	High	Master Protein	572	A0A1X7GSL3	Uncharacterized conserved protein, DUF885 familyt OS=Allosphingosinicella indica OX=941907 GN=SAMN06295910_2189 PE=4 SV=1	FALSE	Puas_todas_medium	0.002	1.747	1	1	11	1	606	66.7	7.65	0	1	0
FALSE	High	Master Protein	573	A0A9D2J478	ABC transporter ATP-binding protein OS=Candidatus Ruania gallistercoris OX=2838746 GN=H9815_11350 PE=3 SV=1	FALSE	Puas_todas_medium	0.002	1.724	1	1	10	1	611	65.7	5.33	0	1	0
FALSE	High	Master Protein	574	A0A844QDM2	Bifunctional protein PutA OS=Nitratireductor arenosus OX=2682096 GN=putA PE=3 SV=1	FALSE	Puas_todas_medium	0.001	1.9	0	1	7	1	1203	128.3	6.1	0	1	0				100					0.01					6.64					-6.64					2.11132e-17					1.85709e-17
FALSE	High	Master Protein	3543	A0A1G2G6Y0	Penicillin-binding protein transpeptidase domain-containing protein OS=Candidatus Ryanbacteria bacterium RIFCSPHIGHO2_01_FULL_48_27 OX=1802115 GN=A2756_02015 PE=4 SV=1	FALSE	Puas_todas_medium	0.001	1.793	1	1	4	1	577	64.1	6.51	0	1	0
FALSE	High	Master Protein	557	A0A7L5T5L3	AAA family ATPase OS=Streptomyces sp. Rer75 OX=2750011 GN=HYQ63_39415 PE=4 SV=1	FALSE	Puas_todas_medium	0	2.602	1	1	5	1	950	100.7	8.41	0	1	0
FALSE	High	Master Protein	3660	A0A1L8WI64	GntR family transcriptional regulator OS=Enterococcus ratti OX=150033 GN=RV14_GL000450 PE=4 SV=1	FALSE	Puas_todas_medium	0.001	1.767	3	1	19	1	212	24.1	6.9	0	1	0
FALSE	High	Master Protein	340	A0A934FXT2	Bifunctional oligoribonuclease/PAP phosphatase NrnA OS=Planctomycetota bacterium OX=2026780 GN=HZB39_20630 PE=4 SV=1	FALSE	Puas_todas_medium	0	2.101	2	1	23	1	337	35.9	6.25	0	1	0
FALSE	High	Master Protein	339	A0A519M6R4	RHS repeat protein OS=Hymenobacter sp OX=1898978 GN=EOO55_03770 PE=4 SV=1	FALSE	Puas_todas_medium	0	2.351	1	1	27	1	617	69.3	9.36	0	1	0
FALSE	High	Master Protein	3730	A0A1Q9LKT4	MFS transporter OS=Actinokineospora bangkokensis OX=1193682 GN=BJP25_21730 PE=4 SV=1	FALSE	Puas_todas_medium	0.004	1.551	2	1	7	1	392	38.3	11.19	0	1	0
FALSE	High	Master Protein	3729	A0A4R2PJ28	Glycosyl hydrolase family 2 OS=Sphingomonas sp. BK235 OX=2512131 GN=EV292_10277 PE=3 SV=1	FALSE	Puas_todas_medium	0	4.386	1	1	9	1	1149	122.9	6.49	0	1	0
FALSE	High	Master Protein	112	A0A7C1YIU5	Peptidoglycan D,D-transpeptidase FtsI OS=Sedimenticola sp OX=1940285 GN=ftsI PE=3 SV=1	FALSE	Puas_todas_medium	0.002	1.705	1	1	3	1	589	64.2	10.24	0	1	0
FALSE	High	Master Protein	113	A0A4D4LJG2	Uncharacterized protein OS=Streptomyces avermitilis OX=33903 GN=SAV14893_008750 PE=4 SV=1	FALSE	Puas_todas_medium	0.001	1.829	1	1	12	1	495	51	5.5	0	1	0
FALSE	High	Master Protein	3728	A0A7L4Z0D7	HAD hydrolase-like protein OS=Streptomyces sp. HF10 OX=2692233 GN=GR129_16420 PE=4 SV=1	FALSE	Puas_todas_medium	0.001	1.955	2	1	39	1	262	28.3	9.03	0	1	0
FALSE	High	Master Protein	3727	A0A240A0C7	DNA polymerase III subunit alpha OS=Corynebacterium imitans OX=156978 GN=dnaE PE=4 SV=1	FALSE	Puas_todas_medium	0	3.474	1	1	9	1	1192	132.1	5.26	0	1	0
FALSE	High	Master Protein	116	A0A521LTZ1	AsmA family protein OS=Reyranella sp OX=1929291 GN=EPO67_05235 PE=4 SV=1	FALSE	Puas_todas_medium	0.004	1.573	1	1	12	1	1085	108.9	9.48	0	1	0					100				100						6.64				6.64						1.93906e-17				1.85709e-17
FALSE	High	Master Protein	109	A0A1G8AS45	histidine kinase OS=Roseospirillum parvum OX=83401 GN=SAMN05421742_10593 PE=4 SV=1	FALSE	Puas_todas_medium	0.004	1.564	2	1	5	1	378	40.1	4.97	0	1	0
FALSE	High	Master Protein	117	A0A2N3CCX4	TonB-dependent receptor OS=Alphaproteobacteria bacterium HGW-Alphaproteobacteria-18 OX=2013664 GN=CVT79_10240 PE=3 SV=1	FALSE	Puas_todas_medium	0.002	1.698	1	1	6	1	849	90.6	4.59	0	1	0
FALSE	High	Master Protein	119	A0A429A3L6	Transcriptional regulator OS=Nonomuraea sp. WAC 01424 OX=2203200 GN=DMB42_50515 PE=3 SV=1	FALSE	Puas_todas_medium	0	2.2	1	1	52	1	512	54.4	10.24	0	1	0
FALSE	High	Master Protein	120	A0A0D0Q2Y1	Vitamin B12-dependent ribonucleotide reductase OS=Wenxinia marina DSM 24838 OX=1123501 GN=Wenmar_02640 PE=3 SV=1	FALSE	Puas_todas_medium	0.001	1.841	0	1	14	1	1217	132.3	6.07	0	1	0
FALSE	High	Master Protein	3725	A0A255FX19	Pyruvate dehydrogenase E1 component OS=Enemella evansiae OX=2016499 GN=aceE PE=4 SV=1	FALSE	Puas_todas_medium	0.001	1.916	1	1	16	1	936	104	6.25	0	1	0
FALSE	High	Master Protein	122	A0A940YV48	Uncharacterized protein OS=Streptomyces sp. B93 OX=2824875 GN=KBY47_16770 PE=4 SV=1	FALSE	Puas_todas_medium	0.002	1.633	7	1	2	1	85	9	9.83	0	1	0
FALSE	High	Master Protein	123	A0A1Q4W7T2	Isochorismatase OS=Streptomyces sp. CB02923 OX=1718985 GN=A6A06_37970 PE=4 SV=1	FALSE	Puas_todas_medium	0	4.008	6	2	5	2	218	22.4	8.38	0	2	0
FALSE	High	Master Protein	124	A0A919JNP8	Amino acid adenylation protein OS=Amorphoplanes nipponensis OX=135950 GN=Ani05nite_79530 PE=4 SV=1	FALSE	Puas_todas_medium	0.001	2.88	1	1	6	1	1064	113.1	5.77	0	1	0
FALSE	High	Master Protein	125	A0A3S0GUP9	Hydantoinase B/oxoprolinase family protein OS=Hyphomicrobiales bacterium OX=1909294 GN=EKK41_10900 PE=4 SV=1	FALSE	Puas_todas_medium	0.001	1.771	1	1	7	1	576	62.4	6.06	0	1	0
FALSE	High	Master Protein	3726	A0A1M6D6H0	histidine kinase OS=Arenibacter nanhaiticus OX=558155 GN=SAMN04487911_104177 PE=4 SV=1	FALSE	Puas_todas_medium	0.002	1.584	1	1	6	1	720	82.2	6.05	0	1	0
FALSE	High	Master Protein	126	A0A937PTH3	PEP-CTERM sorting domain-containing protein (Fragment) OS=Planctomycetota bacterium OX=2026780 GN=ISS74_08745 PE=4 SV=1	FALSE	Puas_todas_medium	0.001	1.951	5	1	23	1	118	12.2	5.73	0	1	0				100	100				1.672					6.64	6.64				0.74					2.11132e-17	1.93906e-17				0.397554
FALSE	High	Master Protein	108	A0A918UTV2	Peptidase S8/S53 domain-containing protein OS=Streptomyces inusitatus OX=68221 GN=GCM10010387_29970 PE=3 SV=1	FALSE	Puas_todas_medium	0	2.196	1	1	17	1	1084	113.5	9.52	0	1	0
FALSE	High	Master Protein	106	A0A0U2X0B2	histidine kinase OS=Pseudoalteromonas translucida KMM 520 OX=1315283 GN=PTRA_a2303 PE=4 SV=1	FALSE	Puas_todas_medium	0.002	1.753	1	1	3	1	894	99.4	7.11	0	1	0
FALSE	High	Master Protein	90	A0A1W5YYE8	Amino acid permease OS=Streptomyces sp. S8 OX=1837283 GN=A6E92_10100 PE=4 SV=1	FALSE	Puas_todas_medium	0	2.078	1	1	2	1	468	48.1	8	0	1	0
FALSE	High	Master Protein	91	A0A8H9LQA5	histidine kinase OS=Kitasatospora aureofaciens OX=1894 GN=GCM10010502_55200 PE=4 SV=1	FALSE	Puas_todas_medium	0	1.993	0	1	13	1	1563	168.3	5.16	0	1	0
FALSE	High	Master Protein	92	B8C996	Palmitoyltransferase OS=Thalassiosira pseudonana OX=35128 GN=THAPSDRAFT_8360 PE=3 SV=1	FALSE	Thalassiosira pseudonana_proteome_UP000001449_2025_03_21	0.002	1.749	2	1	4	1	278	31.5	5.34	0	1	0
FALSE	High	Master Protein	3736	A0AAW9R3R3	Lipid A export permease/ATP-binding protein MsbA OS=Denitratimonas tolerans OX=1338420 GN=msbA PE=4 SV=1	FALSE	Puas_todas_medium	0.002	1.622	1	1	8	1	585	63.4	9.1	0	1	0		100			100			0.01	100			6.64			6.64			-6.64	6.64			2.40319e-17			1.93906e-17			2.02417e-17	1.85709e-17
FALSE	High	Master Protein	3734	A0A2W4LX98	Uncharacterized protein OS=Thermocrispum agreste OX=37925 GN=DIU77_03975 PE=4 SV=1	FALSE	Puas_todas_medium	0.002	1.618	5	1	3	1	133	13.7	12.26	0	1	0
FALSE	High	Master Protein	95	A0A7C3IUV2	UDPGP type 1 family protein OS=Planctomycetota bacterium OX=2026780 GN=ENS35_17355 PE=3 SV=1	FALSE	Puas_todas_medium	0.001	1.851	0	1	5	1	1332	142.6	6.86	0	1	0
FALSE	High	Master Protein	96	A0A429RX66	FUSC family protein OS=Streptomyces sp. WAC06614 OX=2487416 GN=EF918_20810 PE=4 SV=1	FALSE	Puas_todas_medium	0.002	1.624	1	1	2	1	410	44.4	9.92	0	1	0
FALSE	High	Master Protein	107	A0A659QK14	Magnesium-translocating P-type ATPase (Fragment) OS=Salmonella enterica subsp. enterica serovar Wilhelmsburg OX=1960126 GN=C9F09_18125 PE=3 SV=1	FALSE	Puas_todas_medium	0.001	1.952	2	1	3	1	272	29.5	7.4	0	1	0
FALSE	High	Master Protein	3732	A0A4S4FM74	histidine kinase OS=Naasia lichenicola OX=2565933 GN=E6C64_10150 PE=4 SV=1	FALSE	Puas_todas_medium	0.002	1.594	1	1	3	1	525	55	5.24	0	1	0		100		100				0.01	0.01			6.64		6.64				-6.64	-6.64			2.40319e-17		2.11132e-17				2.02417e-17	1.85709e-17
FALSE	High	Master Protein	99	A0A1X1N176	Hint domain-containing protein OS=Streptomyces sp. CB03238 OX=1907777 GN=BKD26_38475 PE=4 SV=1	FALSE	Puas_todas_medium	0	2.078	0	1	18	1	1431	147.1	6.49	0	1	0
FALSE	High	Master Protein	100	A0AAW5Q6P6	tRNA(Ile)-lysidine synthase OS=Dietzia cinnamea OX=321318 GN=tilS PE=3 SV=1	FALSE	Puas_todas_medium	0	3.428	4	2	11	2	337	35.1	8.1	0	2	0					100	100			100	0.01					6.64	6.64			6.64	-6.64					1.93906e-17	1.72711e-17			1.85709e-17	1.92947e-17
FALSE	High	Master Protein	101	A0A350NWY9	Peptidase M43 pregnancy-associated plasma-A domain-containing protein OS=Flavobacteriales bacterium OX=2021391 GN=DCX00_07010 PE=3 SV=1	FALSE	Puas_todas_medium	0	2.47	1	1	6	1	640	66.7	3.85	0	1	0
FALSE	High	Master Protein	102	A0A846T4H7	Penicillin-binding protein 2 OS=Synechococcaceae cyanobacterium SM1_2_3 OX=2720456 GN=HC889_11845 PE=3 SV=1	FALSE	Puas_todas_medium	0.002	1.608	1	1	9	1	578	63	9.74	0	1	0
FALSE	High	Master Protein	3731	A0A5M3XNZ2	Novel STAND NTPase 1 domain-containing protein OS=Acrocarpospora pleiomorpha OX=90975 GN=Aple_059660 PE=4 SV=1	FALSE	Puas_todas_medium	0.001	1.947	1	1	2	1	624	67.3	5.55	0	1	0
FALSE	High	Master Protein	104	A0A5Q2F6P5	IPT/TIG domain-containing protein OS=Raineyella fluvialis OX=2662261 GN=Rai3103_00040 PE=4 SV=1	FALSE	Puas_todas_medium	0	3.987	0	1	12	1	1943	190.1	6.1	0	1	0
FALSE	High	Master Protein	105	A0A549SSX1	Ti-type conjugative transfer relaxase TraA (Fragment) OS=Methylosinus sporium OX=428 GN=traA PE=3 SV=1	FALSE	Puas_todas_medium	0.004	1.541	1	1	8	1	769	83.8	6.86	0	1	0
FALSE	High	Master Protein	98	A0A7Y9XNK4	site-specific DNA-methyltransferase (adenine-specific) OS=Pseudomonas flavescens OX=29435 GN=FHR27_003247 PE=3 SV=1	FALSE	Puas_todas_medium	0	2.056	2	1	3	1	333	37.3	5.81	0	1	0
FALSE	High	Master Protein	127	A0AA51MC15	histidine kinase OS=Streptomyces sp. VNUA74 OX=3062685 GN=cseC PE=4 SV=1	FALSE	Puas_todas_medium	0.002	1.59	1	1	13	1	544	56.3	10.11	0	1	0
FALSE	High	Master Protein	128	A0A2M7ELZ6	Sugar ABC transporter permease OS=Rhodobacteraceae bacterium CG17_big_fil_post_rev_8_21_14_2_50_65_11 OX=1974083 GN=COW55_14910 PE=4 SV=1	FALSE	Puas_todas_medium	0.002	1.649	2	1	5	1	348	35.1	9.91	0	1	0
FALSE	High	Master Protein	129	Q219L9	histidine kinase OS=Rhodopseudomonas palustris (strain BisB18) OX=316056 GN=RPC_1355 PE=4 SV=1	FALSE	Puas_todas_medium	0	2.538	1	1	35	1	895	97.3	6.19	0	1	0
FALSE	High	Master Protein	3714	A0A959S8G5	3-dehydroquinate synthase OS=Flavobacteriales bacterium OX=2021391 GN=aroB PE=3 SV=1	FALSE	Puas_todas_medium	0.002	1.658	2	1	1	1	374	40.9	6.54	0	1	0
FALSE	High	Master Protein	155	A0A3S0UHA9	2-isopropylmalate synthase OS=Candidatus Competibacteraceae bacterium OX=2053538 GN=leuA PE=3 SV=1	FALSE	Puas_todas_medium	0.002	1.63	1	1	1	1	584	65	5.58	0	1	0
FALSE	High	Master Protein	156	A0A351SFW0	Nitroreductase OS=Gammaproteobacteria bacterium OX=1913989 GN=DCZ12_09425 PE=4 SV=1	FALSE	Puas_todas_medium	0.001	1.926	1	1	5	1	556	61.7	6.23	0	1	0
FALSE	High	Master Protein	3713	A0A1G3AKH1	CBM-cenC domain-containing protein OS=Planctomycetes bacterium RBG_16_64_12 OX=1801971 GN=A2V98_05670 PE=4 SV=1	FALSE	Puas_todas_medium	0	2.056	1	1	7	1	778	85.9	5.33	0	1	0
FALSE	High	Master Protein	158	A0A941AZ56	FAD-dependent oxidoreductase OS=Streptomyces tagetis OX=2820809 GN=J5Y05_04910 PE=4 SV=1	FALSE	Puas_todas_medium	0	2.052	2	1	34	1	386	39.3	9.11	0	1	0					100				100						6.64				6.64						1.93906e-17				1.85709e-17
FALSE	High	Master Protein	159	A0A7K2I1T1	LamG domain-containing protein OS=Streptomyces sp. SID6137 OX=2690319 GN=GTW63_05560 PE=4 SV=1	FALSE	Puas_todas_medium	0	2.349	0	1	7	1	1421	151.4	5.11	0	1	0
FALSE	High	Master Protein	160	A0A9Q9IR42	histidine kinase OS=Dactylosporangium aurantiacum OX=35754 GN=Daura_15760 PE=4 SV=1	FALSE	Puas_todas_medium	0.004	1.573	0	1	8	1	1288	134.9	6.19	0	1	0
FALSE	High	Master Protein	152	A0A951IPH3	Alpha/beta fold hydrolase OS=Hyphomicrobiales bacterium OX=1909294 GN=JO216_20795 PE=4 SV=1	FALSE	Puas_todas_medium	0	2.353	2	1	54	1	384	42.5	7.03	0	1	0						100	100			0.648						6.64	6.64			-0.63						1.72711e-17	1.91048e-17			0.539877
FALSE	High	Master Protein	3712	A0A5P2CW72	Helix-turn-helix transcriptional regulator OS=Streptomyces venezuelae OX=54571 GN=DEJ49_25900 PE=4 SV=1	FALSE	Puas_todas_medium	0	2.086	1	1	39	1	993	103.8	6.35	0	1	0
FALSE	High	Master Protein	3711	A0A916HS65	Four-helix bundle copper-binding protein OS=Phycisphaerales bacterium OX=2052180 GN=PHYC_03044 PE=4 SV=1	FALSE	Puas_todas_medium	0.004	1.553	5	1	11	1	121	12.9	5.96	0	1	0		100	100		100	100	100	1.466	100	1.19		6.64	6.64		6.64	6.64	6.64	0.55	6.64	0.25		2.40319e-17	1.78191e-17		1.93906e-17	1.72711e-17	1.91048e-17	0.806646	1.85709e-17	0.920483
FALSE	High	Master Protein	164	A0A522D772	Bifunctional NAD(P)H-hydrate repair enzyme OS=Phenylobacterium sp OX=1871053 GN=nnrE PE=3 SV=1	FALSE	Puas_todas_medium	0.001	2.816	1	1	26	1	470	48.2	5.26	0	1	0
FALSE	High	Master Protein	165	A0A7Z0SWV9	AMP-binding protein OS=Salinispora sp. H7-4 OX=2748321 GN=HW126_17795 PE=4 SV=1	FALSE	Puas_todas_medium	0.004	1.558	1	1	3	1	532	56.6	5.43	0	1	0
FALSE	High	Master Protein	2257	A0A3A4KAW7	ATP-dependent helicase OS=Nocardia panacis OX=2340916 GN=D5S18_28050 PE=4 SV=1	FALSE	Puas_todas_medium	0.002	1.651	1	1	33	1	578	63.1	7.56	0	1	0				100			100		0.01	100				6.64			6.64		-6.64	6.64				2.11132e-17			1.91048e-17		1.85709e-17	1.92947e-17
FALSE	High	Master Protein	167	A0A8T7AWZ0	Glutamyl-tRNA(Gln) amidotransferase subunit A OS=Gammaproteobacteria bacterium OX=1913989 GN=gatA PE=3 SV=1	FALSE	Puas_todas_medium	0	2.134	1	1	10	1	485	50.5	4.75	0	1	0
FALSE	High	Master Protein	3710	A0A3N1UW21	Serine/threonine protein kinase OS=Streptomyces sp. 2132.2 OX=2485161 GN=EDE04_0848 PE=4 SV=1	FALSE	Puas_todas_medium	0.002	1.615	1	1	8	1	530	56.1	6.49	0	1	0					100				100						6.64				6.64						1.93906e-17				1.85709e-17
FALSE	High	Master Protein	3709	A0A1T4T446	Acyl transferase domain-containing protein OS=Marinactinospora thermotolerans DSM 45154 OX=1122192 GN=SAMN02745673_04443 PE=4 SV=1	FALSE	Puas_todas_medium	0.002	1.619	1	1	15	1	429	46	6.86	0	1	0
FALSE	High	Master Protein	162	H5TIA2	Peptidase M23 family protein (Fragment) OS=Gordonia otitidis (strain DSM 44809 / CCUG 52243 / JCM 12355 / NBRC 100426 / IFM 10032) OX=1108044 GN=GOOTI_051_00010 PE=3 SV=1	FALSE	Puas_todas_medium	0	4.131	1	1	8	1	1026	105.3	9.1	0	1	0
FALSE	High	Master Protein	151	A0A8J2ZCU9	MFS transporter OS=Caldovatus sediminis OX=2041189 GN=GCM10010964_27100 PE=4 SV=1	FALSE	Puas_todas_medium	0	2.054	1	1	5	1	427	42.5	10.23	0	1	0
FALSE	High	Master Protein	3716	A0A368T1D9	Uncharacterized protein OS=Marinitenerispora sediminis OX=1931232 GN=DEF24_19760 PE=4 SV=1	FALSE	Puas_todas_medium	0.001	1.765	0	1	15	1	2019	210.7	11.88	0	1	0
FALSE	High	Master Protein	149	A0AAU4GIP6	Alpha/beta hydrolase-fold protein OS=Amycolatopsis sp. NBC_00345 OX=2975955 GN=OG943_13210 PE=4 SV=1	FALSE	Puas_todas_medium	0.001	1.765	2	1	4	1	396	41.7	6.19	0	1	0
FALSE	High	Master Protein	130	A0A7L7MFY0	FAD-dependent oxidoreductase OS=Streptomyces sp. SCUT-3 OX=2684469 GN=GQS52_23960 PE=4 SV=1	FALSE	Puas_todas_medium	0.004	1.561	1	1	3	1	422	46.3	9.89	0	1	0				100					0.01					6.64					-6.64					2.11132e-17					1.85709e-17
FALSE	High	Master Protein	131	A0A5A9FG78	Efflux RND transporter periplasmic adaptor subunit OS=Azospirillum sp. B21 OX=2607496 GN=FZ983_09725 PE=3 SV=1	FALSE	Puas_todas_medium	0	2.235	1	1	13	1	419	43.9	8.75	0	1	0		100						0.01				6.64						-6.64				2.40319e-17						2.02417e-17
FALSE	High	Master Protein	3724	A0A0N7LS61	Uncharacterized protein OS=Shimia marina OX=321267 GN=SHM7688_02171 PE=4 SV=1	FALSE	Puas_todas_medium	0.001	1.902	9	1	4	1	69	8	6.04	0	1	0
FALSE	High	Master Protein	133	A0A429IQ16	Histidine kinase/HSP90-like ATPase domain-containing protein OS=Streptomyces sp. WAC 06725 OX=2203209 GN=DMH15_30315 PE=4 SV=1	FALSE	Puas_todas_medium	0.001	1.856	3	1	3	1	233	25.2	10.27	0	1	0
FALSE	High	Master Protein	134	A0A9X2T533	Urocanate hydratase OS=Ancylobacter mangrovi OX=2972472 GN=hutU PE=3 SV=1	FALSE	Puas_todas_medium	0.001	3.166	2	2	4	2	556	60.3	6.06	0	2	0					100				100						6.64				6.64						1.93906e-17				1.85709e-17
FALSE	High	Master Protein	135	A0A1L3SZF8	Glycosyl transferase family 28 C-terminal domain-containing protein OS=Aquibium oceanicum OX=1670800 GN=BSQ44_21090 PE=4 SV=1	FALSE	Puas_todas_medium	0.001	1.86	2	1	8	1	371	40.4	6.16	0	1	0
FALSE	High	Master Protein	136	G2GI82	Probable hydrogen peroxide-inducible genes activator OS=Streptomyces zinciresistens K42 OX=700597 GN=SZN_26109 PE=3 SV=1	FALSE	Puas_todas_medium	0.002	1.751	2	1	1	1	330	34.5	7.47	0	1	0
FALSE	High	Master Protein	137	A0A212KRX0	Uncharacterized protein OS=Chlamydiales bacterium SCGC AG-110-P3 OX=1871323 GN=SCG7086_AB_00560 PE=4 SV=1	FALSE	Puas_todas_medium	0	2.731	1	1	18	1	804	87.6	4.72	0	1	0
FALSE	High	Master Protein	138	A0A4Q6IDV6	Septation ring formation regulator EzrA OS=Streptomyces sp. F001 OX=1510026 GN=StrepF001_27180 PE=4 SV=1	FALSE	Puas_todas_medium	0.001	1.838	1	1	6	1	464	50.2	6.83	0	1	0
FALSE	High	Master Protein	140	A0A5J5I1W0	4-vinyl reductase 4VR domain-containing protein OS=Niallia endozanthoxylica OX=2036016 GN=F4V44_02725 PE=3 SV=1	FALSE	Puas_todas_medium	0	2.066	1	1	8	1	641	74.7	5.82	0	1	0
FALSE	High	Master Protein	141	A0A371Z193	Uncharacterized protein OS=Komagataeibacter melaceti OX=2766577 GN=DY926_07065 PE=4 SV=1	FALSE	Puas_todas_medium	0.002	1.75	3	1	11	1	179	17.4	7.96	0	1	0
FALSE	High	Master Protein	3720	A0A388SVM8	Amino acid permease OS=Streptomyces spongiicola OX=1690221 GN=SSP531S_11960 PE=4 SV=1	FALSE	Puas_todas_medium	0.002	1.58	1	1	5	1	515	53.7	5.45	0	1	0
FALSE	High	Master Protein	144	A0A9D8CCT3	Regulatory protein NosR OS=Alphaproteobacteria bacterium OX=1913988 GN=FJX46_18460 PE=4 SV=1	FALSE	Puas_todas_medium	0.002	1.721	1	1	14	1	693	75.2	9.1	0	1	0
FALSE	High	Master Protein	145	A0A0S8GTI1	Hydrolase OS=Phycisphaerae bacterium SM23_30 OX=1703411 GN=AMJ79_07160 PE=4 SV=1	FALSE	Puas_todas_medium	0.002	1.673	3	1	3	1	195	21.7	5.17	0	1	0
FALSE	High	Master Protein	146	A0A933LV38	Alpha-2-macroglobulin OS=Planctomycetota bacterium OX=2026780 GN=HY720_08185 PE=3 SV=1	FALSE	Puas_todas_medium	0	2.126	0	1	11	1	2085	232.7	5.16	0	1	0
FALSE	High	Master Protein	147	I0H441	Tetratricopeptide repeat protein OS=Actinoplanes missouriensis (strain ATCC 14538 / DSM 43046 / CBS 188.64 / JCM 3121 / NBRC 102363 / NCIMB 12654 / NRRL B-3342 / UNCC 431) OX=512565 GN=AMIS_25580 PE=4 SV=1	FALSE	Puas_todas_medium	0	2.089	2	1	2	1	354	38.5	5.68	0	1	0
FALSE	High	Master Protein	3717	A0A365ZRM4	PaaX family transcriptional regulator OS=Prauserella sp. PE36 OX=1504709 GN=DI005_10030 PE=4 SV=1	FALSE	Puas_todas_medium	0.002	1.695	2	1	4	1	265	29.7	6.76	0	1	0						100				0.01						6.64				-6.64						1.72711e-17				1.92947e-17
FALSE	High	Master Protein	3737	A0A2T1HLZ5	Glycosyl transferase family 1 domain-containing protein OS=Alsobacter soli OX=2109933 GN=SLNSH_23185 PE=4 SV=1	FALSE	Puas_todas_medium	0	2.082	1	1	16	1	435	48	8.63	0	1	0				100					0.01					6.64					-6.64					2.11132e-17					1.85709e-17
FALSE	High	Master Protein	88	A0A7C0VUR2	TolC family protein OS=Gammaproteobacteria bacterium OX=1913989 GN=ENG84_03125 PE=3 SV=1	FALSE	Puas_todas_medium	0	2.265	1	1	6	1	458	48.8	11.91	0	1	0
FALSE	High	Master Protein	3738	A0A1G0IYW8	Uncharacterized protein OS=Gammaproteobacteria bacterium RIFCSPLOWO2_02_FULL_38_11 OX=1798293 GN=A3I12_02825 PE=4 SV=1	FALSE	Puas_todas_medium	0	2.358	1	1	5	1	881	98.7	8.76	0	1	0
FALSE	High	Master Protein	85	A0A919V330	NAD(P)-dependent oxidoreductase OS=Sphaerisporangium rufum OX=1381558 GN=Sru01_53340 PE=4 SV=1	FALSE	Puas_todas_medium	0	1.963	1	1	5	1	493	54	9.82	0	1	0
FALSE	High	Master Protein	24	A0A6J4QQ86	Uncharacterized protein (Fragment) OS=uncultured Phycisphaerae bacterium OX=904963 GN=AVDCRST_MAG64-4391 PE=4 SV=1	FALSE	Puas_todas_medium	0.002	1.661	8	1	8	1	73	8.1	12.19	0	1	0
FALSE	High	Master Protein	3769	A0A6M0FXK3	non-specific serine/threonine protein kinase OS=Symploca sp. SIO2E6 OX=2607809 GN=F6K47_07440 PE=4 SV=1	FALSE	Puas_todas_medium	0	1.972	1	1	6	1	805	92.6	6.62	0	1	0
FALSE	High	Master Protein	26	A0AAT9LNK5	tRNA synthetase OS=Kutzneria sp. CA-103260 OX=2802641 GN=JJ691_28930 PE=3 SV=1	FALSE	Puas_todas_medium	0	2.017	1	1	3	1	512	55.9	5.73	0	1	0
FALSE	High	Master Protein	27	A0A9X4QPM2	Ig-like domain-containing protein OS=Cohnella ginsengisoli OX=425004 GN=OMP38_29400 PE=4 SV=1	FALSE	Puas_todas_medium	0	1.981	1	1	6	1	467	50.1	4.6	0	1	0		100	100	100	100	100	100	1.466	1.16	1.295		6.64	6.64	6.64	6.64	6.64	6.64	0.55	0.21	0.37		2.40319e-17	1.78191e-17	2.11132e-17	1.93906e-17	1.72711e-17	1.91048e-17	0.806646	0.829256	0.858139
FALSE	High	Master Protein	2314	A0A1Z4GDF1	non-specific serine/threonine protein kinase OS=Anabaenopsis circularis NIES-21 OX=1085406 GN=NIES21_13290 PE=4 SV=1	FALSE	Puas_todas_medium	0.001	1.766	1	1	59	1	712	79.5	7.01	0	1	0		100					100	0.01		100		6.64					6.64	-6.64		6.64		2.40319e-17					1.91048e-17	2.02417e-17		1.92947e-17
FALSE	High	Master Protein	29	A0A849L541	Efflux RND transporter permease subunit OS=Halovulum dunhuangense OX=1505036 GN=HMH01_13645 PE=4 SV=1	FALSE	Puas_todas_medium	0	2.259	1	1	59	1	1040	110.1	4.83	0	1	0
FALSE	High	Master Protein	30	J7L6W5	Tetratricopeptide repeat family protein OS=Nocardiopsis alba (strain ATCC BAA-2165 / BE74) OX=1205910 GN=B005_0928 PE=4 SV=1	FALSE	Puas_todas_medium	0	2.089	1	1	16	1	672	73.2	6.8	0	1	0
FALSE	High	Master Protein	2322	A0A9C9THE8	Outer membrane protein assembly factor BamA OS=Aurantimonas coralicida OX=182270 GN=bamA PE=3 SV=1	FALSE	Puas_todas_medium	0	2.195	1	1	108	1	825	89	4.81	0	1	0		100					100	0.01		100		6.64					6.64	-6.64		6.64		2.40319e-17					1.91048e-17	2.02417e-17		1.92947e-17
FALSE	High	Master Protein	32	A0A2D8XBQ8	Uncharacterized protein OS=Parvibaculum sp OX=2024848 GN=CMI60_02920 PE=4 SV=1	FALSE	Puas_todas_medium	0.002	1.626	1	1	1	1	1015	110.6	6.06	0	1	0
FALSE	High	Master Protein	3767	A0A945MBV0	2-oxoglutarate dehydrogenase E1 component OS=Rhodospirillaceae bacterium OX=1898112 GN=HOK89_03620 PE=3 SV=1	FALSE	Puas_todas_medium	0	3.961	1	1	8	1	985	110.7	6.52	0	1	0					100				100						6.64				6.64						1.93906e-17				1.85709e-17
FALSE	High	Master Protein	2323	A0A8J6VX27	Probable transcriptional regulatory protein H6F90_12705 OS=Trichocoleus sp. FACHB-591 OX=2692872 GN=H6F90_12705 PE=3 SV=1	FALSE	Puas_todas_medium	0.002	1.655	2	1	12	1	271	29.3	4.87	0	1	0		100					100	0.01		100		6.64					6.64	-6.64		6.64		2.40319e-17					1.91048e-17	2.02417e-17		1.92947e-17
FALSE	High	Master Protein	3764	A0AAJ4DDB2	OmpA family protein OS=Flavobacterium columnare OX=996 GN=UN65_14970 PE=4 SV=1	FALSE	Puas_todas_medium	0	2.027	1	1	14	1	958	109.9	8.85	0	1	0
FALSE	High	Master Protein	3762	A0A2E0QX00	Uncharacterized protein OS=Verrucomicrobiales bacterium OX=2026801 GN=CMO55_15555 PE=4 SV=1	FALSE	Puas_todas_medium	0	1.986	1	1	4	1	1154	130.2	5.68	0	1	0
FALSE	High	Master Protein	3761	A0A2E6L136	Cytochrome c domain-containing protein OS=Verrucomicrobiales bacterium OX=2026801 GN=CMO76_03265 PE=4 SV=1	FALSE	Puas_todas_medium	0	2.06	1	1	31	1	948	105.3	8.29	0	1	0
FALSE	High	Master Protein	3760	F1Z514	Acriflavin resistance protein OS=Novosphingobium nitrogenifigens DSM 19370 OX=983920 GN=Y88_1927 PE=4 SV=1	FALSE	Puas_todas_medium	0.002	1.666	1	1	10	1	1092	115.6	6.62	0	1	0
FALSE	High	Master Protein	42	A0A5J4LLQ3	DUF397 domain-containing protein OS=Streptomyces angustmyceticus OX=285578 GN=San01_54390 PE=4 SV=1	FALSE	Puas_todas_medium	0.001	1.801	9	1	1	1	64	6.4	8.92	0	1	0
FALSE	High	Master Protein	33	A0A089XC76	Magnesium or manganese-dependent protein phosphatase OS=Streptomyces glaucescens OX=1907 GN=SGLAU_17740 PE=4 SV=1	FALSE	Puas_todas_medium	0.001	1.817	1	1	5	1	419	44.4	9.28	0	1	0
FALSE	High	Master Protein	22	A0A2Z3HM18	AAA family ATPase OS=Phenylobacterium parvum OX=2201350 GN=HYN04_00080 PE=3 SV=1	FALSE	Puas_todas_medium	0	2.05	1	1	3	1	506	51.9	7.01	0	1	0
FALSE	High	Master Protein	21	A0A261FNU5	ATPase AAA OS=Bifidobacterium myosotis OX=1630166 GN=BMYO_0606 PE=4 SV=1	FALSE	Puas_todas_medium	0.001	1.824	0	1	3	1	2006	208.7	5.19	0	1	0
FALSE	High	Master Protein	20	A0A2S3QZB2	serine-type D-Ala-D-Ala carboxypeptidase OS=Vibrio vulnificus OX=672 GN=CRN52_18460 PE=3 SV=1	FALSE	Puas_todas_medium	0.001	1.774	2	1	5	1	391	42.6	6.96	0	1	0
FALSE	High	Master Protein	2	A0A418MMP7	Hydrolase OS=Micromonospora radicis OX=1894971 GN=D2L64_26525 PE=4 SV=1	FALSE	Puas_todas_medium	0.001	1.868	1	1	3	1	410	43.6	4.84	0	1	0
FALSE	High	Master Protein	3779	A0A3G9J5U2	Stage III sporulation protein AA OS=Paenibacillus baekrokdamisoli OX=1712516 GN=spoIIIAA PE=4 SV=1	FALSE	Puas_todas_medium	0.002	1.599	2	1	6	1	337	36.1	8.47	0	1	0
FALSE	High	Master Protein	3778	A0A7V8JAE3	histidine kinase OS=Pseudomonas sp. LD120 OX=485751 GN=PLD_18660 PE=4 SV=1	FALSE	Puas_todas_medium	0.002	1.664	1	1	11	1	922	103.9	6.16	0	1	0		100		100	100	100	100	0.01	1.406	0.96		6.64		6.64	6.64	6.64	6.64	-6.64	0.49	-0.06		2.40319e-17		2.11132e-17	1.93906e-17	1.72711e-17	1.91048e-17	2.02417e-17	0.595059	0.936085
FALSE	High	Master Protein	5	A0A6N7ZFF0	tRNA pseudouridine synthase A OS=Cellulosimicrobium composti OX=2672572 GN=truA PE=3 SV=1	FALSE	Puas_todas_medium	0.002	1.701	2	1	25	1	292	31.5	8.57	0	1	0
FALSE	High	Master Protein	3777	A0A7Y5VRU6	ATP-binding cassette domain-containing protein OS=Phycisphaerae bacterium OX=2026778 GN=HUU22_05260 PE=4 SV=1	FALSE	Puas_todas_medium	0.001	1.877	1	1	5	1	767	85.2	9.95	0	1	0
FALSE	High	Master Protein	7	A0A1X4HXK4	Molecular chaperone Hsp90 (Fragment) OS=Streptomyces sp. 13-12-16 OX=1570823 GN=B7767_32345 PE=4 SV=1	FALSE	Puas_todas_medium	0.002	1.617	1	1	4	1	500	53.4	4.63	0	1	0
FALSE	High	Master Protein	3775	A0A367AA34	Uncharacterized protein OS=Blastococcus sp. TF02A-26 OX=2250577 GN=DQ240_09775 PE=4 SV=1	FALSE	Puas_todas_medium	0.002	1.71	6	1	1	1	106	11.5	4.94	0	1	0
FALSE	High	Master Protein	9	A0A1I3U3Z6	Transcriptional regulator, LacI family OS=Cellulomonas sp. KH9 OX=1855324 GN=SAMN05216467_0922 PE=4 SV=1	FALSE	Puas_todas_medium	0.004	1.538	2	1	4	1	357	36.8	7.23	0	1	0			100		100			100	100				6.64		6.64			6.64	6.64				1.78191e-17		1.93906e-17			2.02417e-17	1.85709e-17
FALSE	High	Master Protein	10	A0A0D1C0U7	Tat pathway signal protein OS=Arthrobacter sp. SPG23 OX=1610703 GN=TV39_15800 PE=4 SV=1	FALSE	Puas_todas_medium	0.001	1.88	2	1	8	1	272	27.8	8.98	0	1	0
FALSE	High	Master Protein	3774	A0A4R6PTS0	Amino acid adenylation domain-containing protein OS=Nocardia ignorata OX=145285 GN=DFR75_101736 PE=4 SV=1	FALSE	Puas_todas_medium	0	2.339	0	1	27	1	7786	821.2	5.12	0	1	0
FALSE	High	Master Protein	12	A0A498AKW4	Amino acid adenylation domain-containing protein OS=Micromonospora sp. M71_S20 OX=592872 GN=DER29_2703 PE=4 SV=1	FALSE	Puas_todas_medium	0.001	1.841	0	1	3	1	2366	260.2	6.09	0	1	0
FALSE	High	Master Protein	13	A0A1B1AMK0	Methionine--tRNA ligase OS=Candidatus Viadribacter manganicus OX=1759059 GN=metG PE=3 SV=1	FALSE	Puas_todas_medium	0.001	1.785	1	1	12	1	570	64	5.8	0	1	0		100	100		100			0.653	100			6.64	6.64		6.64			-0.61	6.64			2.40319e-17	1.78191e-17		1.93906e-17			0.541984	1.85709e-17
FALSE	High	Master Protein	14	A0A960I1X5	DUF222 domain-containing protein OS=Acidimicrobiales bacterium OX=2201156 GN=KDB02_13745 PE=4 SV=1	FALSE	Puas_todas_medium	0	2	1	1	2	1	479	51.9	6.76	0	1	0
FALSE	High	Master Protein	3773	A0A2T0JQ81	Fibronectin type-III domain-containing protein OS=Actinoplanes italicus OX=113567 GN=CLV67_13562 PE=4 SV=1	FALSE	Puas_todas_medium	0	2.024	1	1	14	1	660	67.1	6.24	0	1	0
FALSE	High	Master Protein	16	A0A7Y1Y4J6	DUF1587 domain-containing protein OS=Akkermansiaceae bacterium OX=2562705 GN=HKN82_11250 PE=4 SV=1	FALSE	Puas_todas_medium	0	2.364	2	1	13	1	288	32.3	5.27	0	1	0
FALSE	High	Master Protein	17	A0A510IWP4	IroE protein OS=Microbulbifer sp. GL-2 OX=2591606 GN=GL2_33800 PE=4 SV=1	FALSE	Puas_todas_medium	0.001	2.76	2	1	15	1	306	35.1	9.39	0	1	0		100						0.01				6.64						-6.64				2.40319e-17						2.02417e-17
[truncated: 2,028 more rows]
[truncated: 76 more columns]

## Sheet: Table S2B
Checked	Protein FDR Confidence: Combined	Master	Protein Group IDs	Accession	Description	Contaminant	Marked as	Exp. q-value: Combined	Sum PEP Score	Coverage [%]	# Peptides	# PSMs	# Unique Peptides	# AAs	MW [kDa]	calc. pI	Score Sequest HT: Sequest HT	# Peptides (by Search Engine): Sequest HT	# Razor Peptides	Abundance Ratio: (Ctrl MeOH, I-community) / (Ctrl MeOH, N-community)	Abundance Ratio: (DD15, N-community) / (Ctrl MeOH, N-community)	Abundance Ratio: (DD15, I-community) / (Ctrl MeOH, I-community)	Abundance Ratio: (MIX15, N-community) / (Ctrl MeOH, N-community)	Abundance Ratio: (MIX15, I-community) / (Ctrl MeOH, I-community)	Abundance Ratio: (MIX500, N-community) / (Ctrl MeOH, N-community)	Abundance Ratio: (MIX500, I-community) / (Ctrl MeOH, I-community)	Abundance Ratio: (DD15, I-community) / (DD15, N-community)	Abundance Ratio: (MIX15, I-community) / (MIX15, N-community)	Abundance Ratio: (MIX500, I-community) / (MIX500, N-community)	Abundance Ratio (log2): (Ctrl MeOH, I-community) / (Ctrl MeOH, N-community)	Abundance Ratio (log2): (DD15, N-community) / (Ctrl MeOH, N-community)	Abundance Ratio (log2): (DD15, I-community) / (Ctrl MeOH, I-community)	Abundance Ratio (log2): (MIX15, N-community) / (Ctrl MeOH, N-community)	Abundance Ratio (log2): (MIX15, I-community) / (Ctrl MeOH, I-community)	Abundance Ratio (log2): (MIX500, N-community) / (Ctrl MeOH, N-community)	Abundance Ratio (log2): (MIX500, I-community) / (Ctrl MeOH, I-community)	Abundance Ratio (log2): (DD15, I-community) / (DD15, N-community)	Abundance Ratio (log2): (MIX15, I-community) / (MIX15, N-community)	Abundance Ratio (log2): (MIX500, I-community) / (MIX500, N-community)	Abundance Ratio Adj. P-Value: (Ctrl MeOH, I-community) / (Ctrl MeOH, N-community)	Abundance Ratio Adj. P-Value: (DD15, N-community) / (Ctrl MeOH, N-community)	Abundance Ratio Adj. P-Value: (DD15, I-community) / (Ctrl MeOH, I-community)	Abundance Ratio Adj. P-Value: (MIX15, N-community) / (Ctrl MeOH, N-community)	Abundance Ratio Adj. P-Value: (MIX15, I-community) / (Ctrl MeOH, I-community)	Abundance Ratio Adj. P-Value: (MIX500, N-community) / (Ctrl MeOH, N-community)	Abundance Ratio Adj. P-Value: (MIX500, I-community) / (Ctrl MeOH, I-community)	Abundance Ratio Adj. P-Value: (DD15, I-community) / (DD15, N-community)	Abundance Ratio Adj. P-Value: (MIX15, I-community) / (MIX15, N-community)	Abundance Ratio Adj. P-Value: (MIX500, I-community) / (MIX500, N-community)
[truncated: 3,737 more rows]
[truncated: 76 more columns]

[truncated: 10 more sheets: Table S3A, Table S3B, Table S4A, Table S4B, Table S5A, Table S5B, Table S6A, Table S6B, Table S7A, Table S7B]
